# Supplementary material for: A Nanofiber Mat With Dual Bioactive Components and a Biomimetic Matrix Structure for Improving Osteogenesis Effect
Source: Front Chem. 2021 Oct 29;9:740191. doi: 10.3389/fchem.2021.740191 (PMC8586446; doi:10.3389/fchem.2021.740191)
Supplement: Supplementary file 1 [file DataSheet1.ZIP]

Archive with 43 entries (39 files):
- Fig 2-nanofiber diameter distribution.xlsx
- Fig 2-porosity and Apparent density.xlsx
- Fig 2-TEM.tif
- Fig 3-FTIR XRD.xlsx
- Fig 3-TG DTG.xlsx
- Fig 4-mechanical properties.xlsx
- Fig 5-cell results.xlsx
- Fig 6-cell results.xlsx
- Fig1-schematic diagram.pptx
- Fig2 SEM/
- Fig2 SEM/1_i003.tif
- Fig2 SEM/1_i005.tif
- Fig2 SEM/2_i006.tif
- Fig2 SEM/2_i008.tif
- Fig2 SEM/3_i015.tif
- Fig2 SEM/3_i016.tif
- Fig5 fluorescence image/
- Fig5 fluorescence image/1#-1.tif
- Fig5 fluorescence image/1#-2.tif
- Fig5 fluorescence image/1#-3.tif
- Fig5 fluorescence image/2#-1.tif
- Fig5 fluorescence image/2#-2.tif
- Fig5 fluorescence image/2#-3.tif
- Fig5 fluorescence image/3#-1.tif
- Fig5 fluorescence image/3#-2.tif
- Fig5 fluorescence image/3#-3.tif
- Fig6 cell SEM/
- Fig6 cell SEM/1#-0001.tiff
- Fig6 cell SEM/1#-0002.tiff
- Fig6 cell SEM/2#-0001.tiff
- Fig6 cell SEM/2#-0002.tiff
- Fig6 cell SEM/3#-0001.tiff
- Fig6 cell SEM/3#-0002.tiff
- Fig6 West blot/
- Fig6 West blot/actin-day 1.jpg
- Fig6 West blot/actin-day 4.jpg
- Fig6 West blot/actin-day 7.jpg
- Fig6 West blot/OCN-day 1.jpg
- Fig6 West blot/OCN-day 4.jpg
- Fig6 West blot/OCN-day 7.jpg
- Fig6 West blot/RUNX2-day 1.jpg
- Fig6 West blot/RUNX2-day 4.jpg
- Fig6 West blot/RUNX2-day 7.jpg
