# Supplementary material for: A Nanofiber Mat With Dual Bioactive Components and a Biomimetic Matrix Structure for Improving Osteogenesis Effect
Source: Front Chem. 2021 Oct 29;9:740191. doi: 10.3389/fchem.2021.740191 (PMC8586446; doi:10.3389/fchem.2021.740191)
Supplement: Supplementary file 1 [file DataSheet1.ZIP › Fig 2-nanofiber diameter distribution.xlsx]

## Sheet: Sheet1
PLLA nanofiber diameter （um）	PLLA/BSA nanofiber diameter （um）	PLLA/BSA/HAp nanofiber diameter （um）
0.1	0.12	0.17
0.16	0.07	0.15
0.1	0.07	0.17
0.16	0.09	0.21
0.14	0.07	0.15
0.14	0.11	0.26
0.14	0.1	0.28
0.15	0.05	0.15
0.15	0.13	0.17
0.15	0.09	0.16
0.17	0.09	0.17
0.28	0.07	0.15
0.21	0.12	0.12
0.09	0.11	0.31
0.14	0.11	0.26
0.17	0.12	0.19
0.09	0.12	0.15
0.12	0.12	0.14
0.1	0.11	0.09
0.26	0.09	0.06
0.19	0.14	0.13
0.17	0.12	0.16
0.11	0.11	0.2
0.17	0.13	0.14
0.2	0.1	0.11
0.12	0.07	0.12
0.1	0.16	0.24
0.09	0.08	0.2
0.13	0.13	0.09
0.19	0.07	0.1
0.18	0.09	0.16
0.15	0.11	0.1
0.11	0.12	0.15
0.09	0.1	0.14
0.14	0.12	0.09
0.12	0.11	0.13
0.24	0.14	0.13
0.16	0.1	0.1
0.18	0.13	0.16
0.19	0.13	0.07
0.2	0.1	0.17
0.17	0.08	0.1
0.13	0.13	0.13
0.11	0.17	0.11
0.15	0.09	0.19
0.12	0.11	0.2
0.13	0.07	0.06
0.16	0.11	0.1
0.22	0.09	0.06
0.21	0.14	0.08
