# Supplementary material for: A Nanofiber Mat With Dual Bioactive Components and a Biomimetic Matrix Structure for Improving Osteogenesis Effect
Source: Front Chem. 2021 Oct 29;9:740191. doi: 10.3389/fchem.2021.740191 (PMC8586446; doi:10.3389/fchem.2021.740191)
Supplement: Supplementary file 1 [file DataSheet1.ZIP › Fig 2-porosity and Apparent density.xlsx]

## Sheet: Sheet1
	porosity				Apparent density g/cm3
PLLA	68	66	63		0.221	0.203	0.211
PLLA/BSA	70	69	65		0.229	0.247	0.232
PLLA/BSA/nHAp	74	71	69		0.163	0.185	0.171
