# Supplementary material for: A Nanofiber Mat With Dual Bioactive Components and a Biomimetic Matrix Structure for Improving Osteogenesis Effect
Source: Front Chem. 2021 Oct 29;9:740191. doi: 10.3389/fchem.2021.740191 (PMC8586446; doi:10.3389/fchem.2021.740191)
Supplement: Supplementary file 1 [file DataSheet1.ZIP › Fig 3-FTIR XRD.xlsx]

## Sheet: FTIR
	PLLA		PLLA/BSA		PLLA/BSA/Hap
	Wavenumber（cm-1）	absorbance	Wavenumber（cm-1）	absorbance	Wavenumber（cm-1）	absorbance
	399.675	0	399.675	0	399.675	0
	400.157	85.8319	400.157	84.1207	400.157	78.1899
	400.639	85.2668	400.639	84.1219	400.639	77.9449
	401.121	85.1738	401.121	84.5494	401.121	78.4905
	401.603	85.4857	401.603	85.2476	401.603	79.5519
	402.085	86.1134	402.085	86.1026	402.085	80.878
	402.567	86.9775	402.567	87.0561	402.567	82.2733
	403.05	87.966	403.05	88.0541	403.05	83.5552
	403.532	88.9115	403.532	88.9918	403.532	84.5439
	404.014	89.6198	404.014	89.7089	404.014	85.0779
	404.496	89.9662	404.496	90.0645	404.496	85.0905
	404.978	89.9718	404.978	90.0297	404.978	84.6479
	405.46	89.7948	405.46	89.7073	405.46	83.9248
	405.942	89.6845	405.942	89.3128	405.942	83.1737
	406.424	89.9058	406.424	89.1116	406.424	82.6707
	406.906	90.6864	406.906	89.3679	406.906	82.6816
	407.389	92.077	407.389	90.1891	407.389	83.3158
	407.871	93.8947	407.871	91.4414	407.871	84.437
	408.353	95.7921	408.353	92.7908	408.353	85.7085
	408.835	97.4364	408.835	93.8857	408.835	86.7794
	409.317	98.6296	409.317	94.5152	409.317	87.4427
	409.799	99.2965	409.799	94.6347	409.799	87.663
	410.281	99.4585	410.281	94.3544	410.281	87.5561
	410.763	99.1959	410.763	93.8839	410.763	87.3245
	411.245	98.6398	411.245	93.4624	411.245	87.178
	411.728	97.9306	411.728	93.2315	411.728	87.2213
	412.21	97.1753	412.21	93.1804	412.21	87.4177
	412.692	96.4293	412.692	93.1729	412.692	87.6348
	413.174	95.6994	413.174	93.0496	413.174	87.7451
	413.656	94.9859	413.656	92.6972	413.656	87.6777
	414.138	94.3206	414.138	92.1097	414.138	87.4521
	414.62	93.7772	414.62	91.4052	414.62	87.1656
	415.103	93.4622	415.103	90.8283	415.103	86.9693
	415.585	93.4438	415.585	90.649	415.585	86.9818
	416.067	93.6753	416.067	90.9814	416.067	87.198
	416.549	93.9901	416.549	91.6962	416.549	87.4898
	417.031	94.2073	417.031	92.5091	417.031	87.7114
	417.513	94.2368	417.513	93.1726	417.513	87.8031
	417.995	94.0979	417.995	93.5631	417.995	87.8094
	418.477	93.8898	418.477	93.697	418.477	87.8241
	418.959	93.7227	418.959	93.6606	418.959	87.9188
	419.442	93.677	419.442	93.5502	419.442	88.1039
	419.924	93.7697	419.924	93.4228	419.924	88.3278
	420.406	93.9651	420.406	93.2871	420.406	88.5111
	420.888	94.2011	420.888	93.1266	420.888	88.588
	421.37	94.4167	421.37	92.9238	421.37	88.5393
	421.852	94.5653	421.852	92.681	421.852	88.397
	422.334	94.6279	422.334	92.4295	422.334	88.2332
	422.816	94.6132	422.816	92.2116	422.816	88.1188
	423.298	94.5484	423.298	92.06	423.298	88.0912
	423.781	94.464	423.781	91.9808	423.781	88.1411
	424.263	94.382	424.263	91.9581	424.263	88.231
	424.745	94.3176	424.745	91.9723	424.745	88.329
	425.227	94.283	425.227	92.0176	425.227	88.4312
	425.709	94.2915	425.709	92.1077	425.709	88.5628
	426.191	94.356	426.191	92.2665	426.191	88.7593
	426.673	94.484	426.673	92.511	426.673	89.0383
	427.155	94.6697	427.155	92.8346	427.155	89.3765
	427.637	94.8954	427.637	93.2047	427.637	89.7128
	428.12	95.1387	428.12	93.5791	428.12	89.9772
	428.602	95.3823	428.602	93.9239	428.602	90.1231
	429.084	95.6164	429.084	94.2238	429.084	90.1428
	429.566	95.8398	429.566	94.4814	429.566	90.0711
	430.048	96.0535	430.048	94.7064	430.048	89.9634
	430.53	96.2536	430.53	94.9012	430.53	89.8716
	431.012	96.4305	431.012	95.0532	431.012	89.8158
	431.494	96.5682	431.494	95.1366	431.494	89.7802
	431.977	96.6489	431.977	95.1236	431.977	89.7252
	432.459	96.6615	432.459	95.0025	432.459	89.6189
	432.941	96.6034	432.941	94.7862	432.941	89.4533
	433.423	96.4854	433.423	94.5176	433.423	89.2575
	433.905	96.3292	433.905	94.2537	433.905	89.0825
	434.387	96.1639	434.387	94.0483	434.387	88.9787
	434.869	96.0135	434.869	93.9234	434.869	88.964
	435.351	95.8895	435.351	93.862	435.351	89.0166
	435.834	95.7917	435.834	93.8202	435.834	89.0853
	436.316	95.7122	436.316	93.7505	436.316	89.1174
	436.798	95.6441	436.798	93.6236	436.798	89.0801
	437.28	95.5838	437.28	93.4359	437.28	88.9647
	437.762	95.5308	437.762	93.2101	437.762	88.788
	438.244	95.4872	438.244	92.9852	438.244	88.5812
	438.726	95.4521	438.726	92.802	438.726	88.3763
	439.208	95.4216	439.208	92.6847	439.208	88.1935
	439.69	95.3918	439.69	92.6375	439.69	88.041
	440.173	95.361	440.173	92.6497	440.173	87.9229
	440.655	95.3342	440.655	92.7074	440.655	87.8464
	441.137	95.322	441.137	92.7995	441.137	87.8253
	441.619	95.335	441.619	92.918	441.619	87.8709
	442.101	95.3764	442.101	93.0544	442.101	87.9814
	442.583	95.4395	442.583	93.1949	442.583	88.1353
	443.065	95.5062	443.065	93.3209	443.065	88.2952
	443.547	95.5565	443.547	93.4178	443.547	88.4253
	444.029	95.5747	444.029	93.4778	444.029	88.5025
	444.512	95.5579	444.512	93.506	444.512	88.5276
	444.994	95.5174	444.994	93.517	444.994	88.5235
	445.476	95.4779	445.476	93.5288	445.476	88.5253
	445.958	95.4664	445.958	93.552	445.958	88.5611
	446.44	95.5021	446.44	93.5834	446.44	88.6387
	446.922	95.5908	446.922	93.6084	446.922	88.7439
	447.404	95.7243	447.404	93.6098	447.404	88.8492
	447.886	95.8868	447.886	93.5783	447.886	88.9298
	448.368	96.0603	448.368	93.5209	448.368	88.9734
	448.851	96.2322	448.851	93.4607	448.851	88.9852
	449.333	96.3959	449.333	93.4288	449.333	88.9839
	449.815	96.5521	449.815	93.4516	449.815	88.991
	450.297	96.7044	450.297	93.5336	450.297	89.0157
	450.779	96.8553	450.779	93.6558	450.779	89.0521
	451.261	97.0023	451.261	93.7831	451.261	89.0824
	451.743	97.1373	451.743	93.8825	451.743	89.0893
	452.226	97.2468	452.226	93.9324	452.226	89.0652
	452.708	97.3143	452.708	93.9301	452.708	89.0162
	453.19	97.3255	453.19	93.8903	453.19	88.961
	453.672	97.2718	453.672	93.8417	453.672	88.9245
	454.154	97.1565	454.154	93.8155	454.154	88.9263
	454.636	96.9955	454.636	93.8321	454.636	88.9698
	455.118	96.8162	455.118	93.897	455.118	89.042
	455.6	96.6468	455.6	94.0006	455.6	89.1209
	456.082	96.5083	456.082	94.1265	456.082	89.1878
	456.565	96.4122	456.565	94.2596	456.565	89.2348
	457.047	96.36	457.047	94.3898	457.047	89.2649
	457.529	96.3449	457.529	94.5086	457.529	89.2849
	458.011	96.3552	458.011	94.6068	458.011	89.3021
	458.493	96.3758	458.493	94.6728	458.493	89.3175
	458.975	96.3897	458.975	94.6936	458.975	89.3282
	459.457	96.3804	459.457	94.6596	459.457	89.3298
	459.939	96.3377	459.939	94.5707	459.939	89.3204
	460.421	96.2591	460.421	94.4375	460.421	89.3004
	460.904	96.153	460.904	94.2807	460.904	89.2722
	461.386	96.0363	461.386	94.1224	461.386	89.2373
	461.868	95.9313	461.868	93.9813	461.868	89.1943
	462.35	95.8591	462.35	93.867	462.35	89.1403
	462.832	95.8336	462.832	93.7798	462.832	89.0743
	463.314	95.8615	463.314	93.7171	463.314	89.0013
	463.796	95.9407	463.796	93.678	463.796	88.9349
	464.278	96.0632	464.278	93.6668	464.278	88.8939
	464.76	96.2165	464.76	93.6929	464.76	88.8986
	465.243	96.3882	465.243	93.7662	465.243	88.9612
	465.725	96.5702	465.725	93.8909	465.725	89.0808
	466.207	96.7577	466.207	94.0639	466.207	89.2442
	466.689	96.9506	466.689	94.2748	466.689	89.4327
	467.171	97.1487	467.171	94.5089	467.171	89.6278
	467.653	97.3486	467.653	94.7475	467.653	89.813
	468.135	97.5425	468.135	94.9722	468.135	89.9764
	468.617	97.7178	468.617	95.164	468.617	90.1071
	469.099	97.8597	469.099	95.3066	469.099	90.1943
	469.582	97.9585	469.582	95.3925	469.582	90.2312
	470.064	98.0111	470.064	95.4252	470.064	90.2169
	470.546	98.0234	470.546	95.4198	470.546	90.1615
	471.028	98.0047	471.028	95.3967	471.028	90.0834
	471.51	97.9655	471.51	95.3776	471.51	90.007
	471.992	97.9131	471.992	95.3777	471.992	89.9549
	472.474	97.853	472.474	95.4019	472.474	89.9415
	472.957	97.7899	472.957	95.4447	472.957	89.9698
	473.439	97.7288	473.439	95.492	473.439	90.0312
	473.921	97.6761	473.921	95.5266	473.921	90.1109
	474.403	97.6382	474.403	95.5336	474.403	90.193
	474.885	97.6206	474.885	95.5078	474.885	90.2683
	475.367	97.6262	475.367	95.4553	475.367	90.3382
	475.849	97.6557	475.849	95.3941	475.849	90.4114
	476.331	97.7074	476.331	95.3469	476.331	90.4995
	476.813	97.7792	476.813	95.3348	476.813	90.6102
	477.296	97.8697	477.296	95.3719	477.296	90.744
	477.778	97.9787	477.778	95.4612	477.778	90.8942
	478.26	98.1072	478.26	95.5962	478.26	91.0509
	478.742	98.2555	478.742	95.7636	478.742	91.205
	479.224	98.421	479.224	95.9472	479.224	91.3513
	479.706	98.597	479.706	96.129	479.706	91.4873
	480.188	98.7707	480.188	96.2896	480.188	91.6094
	480.67	98.9268	480.67	96.4133	480.67	91.7126
	481.152	99.0474	481.152	96.4861	481.152	91.7874
	481.635	99.1154	481.635	96.5006	481.635	91.823
	482.117	99.1186	482.117	96.4574	482.117	91.8119
	482.599	99.0501	482.599	96.3659	482.599	91.7533
	483.081	98.9121	483.081	96.2425	483.081	91.6552
	483.563	98.7159	483.563	96.1062	483.563	91.5308
	484.045	98.4839	484.045	95.9757	484.045	91.3959
	484.527	98.2444	484.527	95.8628	484.527	91.2617
	485.009	98.0266	485.009	95.7708	485.009	91.1331
	485.491	97.8557	485.491	95.6952	485.491	91.0093
	485.974	97.7454	485.974	95.6281	485.974	90.8876
	486.456	97.6976	486.456	95.563	486.456	90.7688
	486.938	97.7034	486.938	95.4992	486.938	90.6596
	487.42	97.748	487.42	95.4425	487.42	90.5717
	487.902	97.8154	487.902	95.4033	487.902	90.5185
	488.384	97.8939	488.384	95.3924	488.384	90.5087
	488.866	97.979	488.866	95.4146	488.866	90.5413
	489.348	98.072	489.348	95.4668	489.348	90.6057
	489.831	98.1758	489.831	95.5382	489.831	90.6848
	490.313	98.29	490.313	95.6144	490.313	90.7622
	490.795	98.4077	490.795	95.6802	490.795	90.825
	491.277	98.5151	491.277	95.7249	491.277	90.8678
	491.759	98.5969	491.759	95.7435	491.759	90.891
	492.241	98.6407	492.241	95.7376	492.241	90.8991
	492.723	98.6425	492.723	95.7134	492.723	90.8965
	493.205	98.6089	493.205	95.6802	493.205	90.8876
	493.688	98.5553	493.688	95.6487	493.688	90.8756
	494.17	98.5005	494.17	95.6291	494.17	90.864
	494.652	98.4606	494.652	95.6288	494.652	90.8558
	495.134	98.4448	495.134	95.6512	495.134	90.8534
	495.616	98.452	495.616	95.6937	495.616	90.8571
	496.098	98.4724	496.098	95.7474	496.098	90.8637
	496.58	98.4905	496.58	95.799	496.58	90.8679
	497.062	98.4915	497.062	95.8351	497.062	90.8648
	497.544	98.4652	497.544	95.8453	497.544	90.8535
	498.027	98.4099	498.027	95.8272	498.027	90.8394
	498.509	98.3332	498.509	95.7879	498.509	90.8331
	498.991	98.2517	498.991	95.7427	498.991	90.8473
	499.473	98.186	499.473	95.7111	499.473	90.8896
	499.955	98.1526	499.955	95.7069	499.955	90.9578
	500.437	98.1596	500.437	95.735	500.437	91.0382
	500.919	98.2035	500.919	95.7888	500.919	91.1118
	501.401	98.2712	501.401	95.8546	501.401	91.1613
	501.884	98.3439	501.884	95.9155	501.884	91.1763
	502.366	98.4028	502.366	95.9576	502.366	91.1566
	502.848	98.4343	502.848	95.9731	502.848	91.1103
	503.33	98.432	503.33	95.9607	503.33	91.051
	503.812	98.3992	503.812	95.9253	503.812	90.9904
	504.294	98.3451	504.294	95.8743	504.294	90.9335
	504.776	98.28	504.776	95.8149	504.776	90.8772
	505.258	98.2099	505.258	95.7508	505.258	90.8127
	505.74	98.1341	505.74	95.6831	505.74	90.7312
	506.223	98.0471	506.223	95.6113	506.223	90.6279
	506.705	97.9432	506.705	95.5358	506.705	90.5056
	507.187	97.8218	507.187	95.4595	507.187	90.373
	507.669	97.6912	507.669	95.388	507.669	90.2426
	508.151	97.5668	508.151	95.328	508.151	90.125
	508.633	97.4674	508.633	95.2858	508.633	90.0278
	509.115	97.409	509.115	95.2648	509.115	89.9539
	509.597	97.3976	509.597	95.2646	509.597	89.9026
	510.079	97.4284	510.079	95.2801	510.079	89.8706
	510.562	97.486	510.562	95.302	510.562	89.8534
	511.044	97.5513	511.044	95.3201	511.044	89.8454
	511.526	97.6054	511.526	95.3232	511.526	89.8399
	512.008	97.6365	512.008	95.304	512.008	89.8301
	512.49	97.6425	512.49	95.2604	512.49	89.8115
	512.972	97.6295	512.972	95.197	512.972	89.7831
	513.454	97.6081	513.454	95.1235	513.454	89.7494
	513.936	97.5897	513.936	95.0531	513.936	89.7193
	514.418	97.5835	514.418	94.9988	514.418	89.7042
	514.901	97.5941	514.901	94.9694	514.901	89.7127
	515.383	97.6231	515.383	94.9676	515.383	89.7477
	515.865	97.6696	515.865	94.9901	515.865	89.8044
	516.347	97.7311	516.347	95.0299	516.347	89.8731
	516.829	97.803	516.829	95.0791	516.829	89.9416
	517.311	97.8773	517.311	95.1292	517.311	89.9982
	517.793	97.9424	517.793	95.1725	517.793	90.034
	518.275	97.984	518.275	95.2006	518.275	90.0425
	518.758	97.9891	518.758	95.2046	518.758	90.0197
	519.24	97.9513	519.24	95.1772	519.24	89.9646
	519.722	97.874	519.722	95.1147	519.722	89.8807
	520.204	97.7725	520.204	95.0209	520.204	89.7771
	520.686	97.6704	520.686	94.9083	520.686	89.6693
	521.168	97.5986	521.168	94.7996	521.168	89.5803
	521.65	97.5853	521.65	94.7228	521.65	89.5352
	522.132	97.6497	522.132	94.7045	522.132	89.5544
	522.615	97.7962	522.615	94.7629	522.615	89.6475
	523.097	98.0115	523.097	94.8989	523.097	89.8067
	523.579	98.2687	523.579	95.0971	523.579	90.0095
	524.061	98.5343	524.061	95.3306	524.061	90.2253
	524.543	98.7788	524.543	95.5719	524.543	90.4277
	525.025	98.9797	525.025	95.7986	525.025	90.5991
	525.507	99.1232	525.507	95.9964	525.507	90.7322
	525.989	99.2043	525.989	96.1594	525.989	90.8283
	526.471	99.2255	526.471	96.2861	526.471	90.8924
	526.954	99.1959	526.954	96.3772	526.954	90.93
	527.436	99.1295	527.436	96.434	527.436	90.945
	527.918	99.0442	527.918	96.4588	527.918	90.9415
	528.4	98.9588	528.4	96.4564	528.4	90.925
	528.882	98.8882	528.882	96.4331	528.882	90.903
	529.364	98.8427	529.364	96.3978	529.364	90.8848
	529.846	98.8243	529.846	96.3587	529.846	90.8778
	530.328	98.8276	530.328	96.321	530.328	90.8838
	530.811	98.8406	530.811	96.2852	530.811	90.8974
	531.293	98.8496	531.293	96.2479	531.293	90.908
	531.775	98.8433	531.775	96.204	531.775	90.9045
	532.257	98.8164	532.257	96.1508	532.257	90.8804
	532.739	98.772	532.739	96.0912	532.739	90.8377
	533.221	98.7204	533.221	96.034	533.221	90.7876
	533.703	98.677	533.703	95.9919	533.703	90.7458
	534.185	98.6556	534.185	95.9759	534.185	90.7253
	534.668	98.6654	534.668	95.9909	534.668	90.7312
	535.149	98.7074	535.149	96.0336	535.149	90.7584
	535.632	98.7747	535.632	96.0941	535.632	90.7946
	536.114	98.855	536.114	96.1592	536.114	90.825
	536.596	98.9349	536.596	96.2181	536.596	90.8399
	537.078	99.0048	537.078	96.2665	537.078	90.8379
	537.56	99.0606	537.56	96.3074	537.56	90.8262
	538.042	99.1048	538.042	96.3487	538.042	90.8167
	538.524	99.1437	538.524	96.3988	538.524	90.8202
	539.006	99.1843	539.006	96.4624	539.006	90.8422
	539.489	99.2308	539.489	96.5375	539.489	90.8811
	539.971	99.2817	539.971	96.616	539.971	90.9299
	540.453	99.3311	540.453	96.685	540.453	90.9779
	540.935	99.3703	540.935	96.7319	540.935	91.0156
	541.417	99.3911	541.417	96.7475	541.417	91.0355
	541.899	99.3886	541.899	96.7281	541.899	91.0323
	542.381	99.3626	542.381	96.677	542.381	91.0036
	542.863	99.3174	542.863	96.6019	542.863	90.9491
	543.346	99.2596	543.346	96.5141	543.346	90.8715
	543.828	99.196	543.828	96.4234	543.828	90.776
	544.31	99.132	544.31	96.3388	544.31	90.6717
	544.792	99.0715	544.792	96.2663	544.792	90.5704
	545.274	99.0175	545.274	96.2097	545.274	90.4835
	545.756	98.9726	545.756	96.1708	545.756	90.4197
	546.238	98.9391	546.238	96.15	546.238	90.3817
	546.72	98.918	546.72	96.1467	546.72	90.3653
	547.202	98.9092	547.202	96.1599	547.202	90.3611
	547.685	98.9108	547.685	96.1875	547.685	90.3578
	548.167	98.9198	548.167	96.2272	548.167	90.3465
	548.649	98.9335	548.649	96.2751	548.649	90.3216
	549.131	98.9499	549.131	96.3259	549.131	90.2819
	549.613	98.9685	549.613	96.3732	549.613	90.2289
	550.095	98.9889	550.095	96.4099	550.095	90.1642
	550.577	99.0094	550.577	96.4301	550.577	90.0886
	551.059	99.0257	551.059	96.4298	551.059	90.0014
	551.542	99.0307	551.542	96.4084	551.542	89.9018
	552.024	99.0166	552.024	96.3682	552.024	89.7896
	552.506	98.9777	552.506	96.3138	552.506	89.6666
	552.988	98.9138	552.988	96.2514	552.988	89.5359
	553.47	98.8317	553.47	96.1867	553.47	89.4011
	553.952	98.745	553.952	96.1253	553.952	89.2658
	554.434	98.6705	554.434	96.0722	554.434	89.1332
	554.916	98.6219	554.916	96.032	554.916	89.0064
	555.398	98.6073	555.398	96.0096	555.398	88.8902
	555.881	98.6259	555.881	96.0089	555.881	88.7898
	556.363	98.6689	556.363	96.0309	556.363	88.7094
	556.845	98.7217	556.845	96.0723	556.845	88.6499
	557.327	98.7688	557.327	96.1242	557.327	88.607
	557.809	98.7984	557.809	96.174	557.809	88.5711
	558.291	98.8041	558.291	96.2077	558.291	88.5298
	558.773	98.7861	558.773	96.2148	558.773	88.4731
	559.255	98.7491	559.255	96.1919	559.255	88.3972
	559.737	98.7015	559.737	96.1434	559.737	88.3075
	560.22	98.6522	560.22	96.0803	560.22	88.2156
	560.702	98.6093	560.702	96.0165	560.702	88.1367
	561.184	98.5794	561.184	95.9647	561.184	88.0834
	561.666	98.5659	561.666	95.931	561.666	88.0607
	562.148	98.5682	562.148	95.9148	562.148	88.0659
	562.63	98.5815	562.63	95.9091	562.63	88.0893
	563.112	98.598	563.112	95.9048	563.112	88.1202
	563.595	98.6071	563.595	95.893	563.595	88.1486
	564.077	98.5987	564.077	95.869	564.077	88.1685
	564.559	98.5664	564.559	95.8322	564.559	88.1779
	565.041	98.5092	565.041	95.7859	565.041	88.1768
	565.523	98.4328	565.523	95.7355	565.523	88.1667
	566.005	98.3477	566.005	95.6864	566.005	88.1495
	566.487	98.2676	566.487	95.6441	566.487	88.129
	566.969	98.2054	566.969	95.6138	566.969	88.1116
	567.451	98.171	567.451	95.6002	567.451	88.1057
	567.933	98.1704	567.933	95.6083	567.933	88.1212
	568.416	98.2049	568.416	95.6411	568.416	88.1656
	568.898	98.2711	568.898	95.6983	568.898	88.2412
	569.38	98.3617	569.38	95.7751	569.38	88.3441
	569.862	98.4665	569.862	95.8626	569.862	88.4648
	570.344	98.5735	570.344	95.9485	570.344	88.5913
	570.826	98.6687	570.826	96.0189	570.826	88.7114
	571.308	98.7401	571.308	96.0624	571.308	88.8166
	571.79	98.7785	571.79	96.0713	571.79	88.9012
	572.273	98.7808	572.273	96.044	572.273	88.9627
	572.755	98.7512	572.755	95.9849	572.755	89.0004
	573.237	98.7005	573.237	95.9041	573.237	89.015
	573.719	98.6426	573.719	95.8143	573.719	89.0086
	574.201	98.589	574.201	95.7268	574.201	88.9859
	574.683	98.546	574.683	95.6511	574.683	88.954
	575.165	98.5132	575.165	95.5924	575.165	88.923
	575.647	98.4846	575.647	95.5521	575.647	88.9024
	576.13	98.452	576.13	95.5281	576.13	88.9002
	576.612	98.4091	576.612	95.5164	576.612	88.919
	577.094	98.355	577.094	95.5122	577.094	88.9556
	577.576	98.2943	577.576	95.5114	577.576	89.0021
	578.058	98.2358	578.058	95.5125	578.058	89.0494
	578.54	98.1885	578.54	95.5156	578.54	89.0907
	579.022	98.1588	579.022	95.5217	579.022	89.1231
	579.504	98.1477	579.504	95.5317	579.504	89.148
	579.986	98.1513	579.986	95.5444	579.986	89.1688
	580.468	98.1621	580.468	95.5565	580.468	89.1888
	580.951	98.1727	580.951	95.5639	580.951	89.2095
	581.433	98.1782	581.433	95.5634	581.433	89.2309
	581.915	98.1772	581.915	95.5542	581.915	89.2526
	582.397	98.1719	582.397	95.5387	582.397	89.2755
	582.879	98.1663	582.879	95.5215	582.879	89.3013
	583.361	98.164	583.361	95.507	583.361	89.3322
	583.843	98.1661	583.843	95.4972	583.843	89.3679
	584.325	98.1711	584.325	95.4901	584.325	89.4043
	584.808	98.1748	584.808	95.4803	584.808	89.4338
	585.29	98.1726	585.29	95.4616	585.29	89.4475
	585.772	98.1602	585.772	95.4292	585.772	89.4381
	586.254	98.1357	586.254	95.3828	586.254	89.4038
	586.736	98.1001	586.736	95.3267	586.736	89.3491
	587.218	98.0573	587.218	95.269	587.218	89.2844
	587.7	98.013	587.7	95.2179	587.7	89.2215
	588.182	97.973	588.182	95.1794	588.182	89.1696
	588.665	97.942	588.665	95.1548	588.665	89.1323
	589.147	97.9215	589.147	95.1416	589.147	89.1066
	589.629	97.9101	589.629	95.1346	589.629	89.0856
	590.111	97.9029	590.111	95.1291	590.111	89.0612
	590.593	97.8943	590.593	95.1223	590.593	89.028
	591.075	97.879	591.075	95.1134	591.075	88.9839
	591.557	97.8541	591.557	95.103	591.557	88.9296
	592.039	97.8202	592.039	95.0912	592.039	88.8666
	592.521	97.7819	592.521	95.0782	592.521	88.7969
	593.004	97.747	593.004	95.064	593.004	88.7216
	593.486	97.7238	593.486	95.0501	593.486	88.6426
	593.968	97.7201	593.968	95.0406	593.968	88.5634
	594.45	97.7404	594.45	95.0418	594.45	88.4898
	594.932	97.7848	594.932	95.0597	594.932	88.4285
	595.414	97.8483	595.414	95.0982	595.414	88.3852
	595.896	97.9227	595.896	95.1562	595.896	88.3621
	596.378	97.9974	596.378	95.2268	596.378	88.3569
	596.861	98.0625	596.861	95.2983	596.861	88.3626
	597.343	98.1104	597.343	95.3585	597.343	88.3712
	597.825	98.1375	597.825	95.3977	597.825	88.3755
	598.307	98.1434	598.307	95.4112	598.307	88.3713
	598.789	98.1308	598.789	95.3996	598.789	88.3581
	599.271	98.1035	599.271	95.3674	599.271	88.3373
	599.753	98.0657	599.753	95.3207	599.753	88.3115
	600.235	98.0205	600.235	95.2646	600.235	88.2826
	600.717	97.9702	600.717	95.203	600.717	88.2526
	601.2	97.9173	601.2	95.1395	601.2	88.225
	601.682	97.8646	601.682	95.0785	601.682	88.205
	602.164	97.8168	602.164	95.0265	602.164	88.2005
	602.646	97.7798	602.646	94.992	602.646	88.2201
	603.128	97.7593	603.128	94.9821	603.128	88.2696
	603.61	97.7592	603.61	95.0008	603.61	88.35
	604.092	97.7792	604.092	95.046	604.092	88.4555
	604.574	97.8139	604.574	95.1093	604.574	88.5752
	605.057	97.8524	605.057	95.177	605.057	88.6942
	605.539	97.8817	605.539	95.2341	605.539	88.7991
	606.021	97.8898	606.021	95.2688	606.021	88.8807
	606.503	97.8684	606.503	95.2745	606.503	88.9353
	606.985	97.8171	606.985	95.2522	606.985	88.9649
	607.467	97.7427	607.467	95.2087	607.467	88.9753
	607.949	97.6582	607.949	95.1545	607.949	88.9736
	608.431	97.5774	608.431	95.0995	608.431	88.9655
	608.913	97.5114	608.913	95.0502	608.913	88.9544
	609.396	97.4655	609.396	95.0088	609.396	88.9408
	609.878	97.4377	609.878	94.9727	609.878	88.9233
	610.36	97.4202	610.36	94.9365	610.36	88.8995
	610.842	97.4022	610.842	94.8944	610.842	88.8672
	611.324	97.3751	611.324	94.8429	611.324	88.8259
	611.806	97.3343	611.806	94.7819	611.806	88.7778
	612.288	97.2814	612.288	94.7156	612.288	88.7279
	612.77	97.223	612.77	94.6509	612.77	88.6831
	613.253	97.1688	613.253	94.5962	613.253	88.6517
	613.735	97.1282	613.735	94.5584	613.735	88.6401
	614.217	97.1072	614.217	94.5403	614.217	88.651
	614.699	97.1071	614.699	94.5401	614.699	88.682
	615.181	97.1244	615.181	94.5523	615.181	88.7264
	615.663	97.152	615.663	94.5691	615.663	88.7747
	616.145	97.1807	616.145	94.5828	616.145	88.8176
	616.627	97.202	616.627	94.5887	616.627	88.8487
	617.109	97.2094	617.109	94.5852	617.109	88.8656
	617.592	97.1991	617.592	94.5736	617.592	88.8692
	618.074	97.1703	618.074	94.5568	618.074	88.8619
	618.556	97.125	618.556	94.5372	618.556	88.8458
	619.038	97.0673	619.038	94.5159	619.038	88.8215
	619.52	97.002	619.52	94.4925	619.52	88.788
	620.002	96.9344	620.002	94.4657	620.002	88.7447
	620.484	96.8688	620.484	94.4347	620.484	88.6928
	620.966	96.8083	620.966	94.4	620.966	88.6359
	621.448	96.7547	621.448	94.3633	621.448	88.5805
	621.931	96.7083	621.931	94.3271	621.931	88.5331
	622.413	96.6691	622.413	94.2931	622.413	88.4979
	622.895	96.6365	622.895	94.2621	622.895	88.476
	623.377	96.6102	623.377	94.2336	623.377	88.4647
	623.859	96.59	623.859	94.2068	623.859	88.4597
	624.341	96.5755	624.341	94.1815	624.341	88.4568
	624.823	96.5649	624.823	94.158	624.823	88.4532
	625.305	96.5553	625.305	94.137	625.305	88.4481
	625.788	96.5419	625.788	94.1182	625.788	88.4409
	626.27	96.5195	626.27	94.0998	626.27	88.4309
	626.752	96.4836	626.752	94.0785	626.752	88.4156
	627.234	96.4327	627.234	94.0506	627.234	88.3924
	627.716	96.3688	627.716	94.0145	627.716	88.3598
	628.198	96.2979	628.198	93.9717	628.198	88.3196
	628.68	96.2286	628.68	93.9274	628.68	88.2773
	629.162	96.1689	629.162	93.8887	629.162	88.2403
	629.644	96.1241	629.644	93.8625	629.644	88.2161
	630.127	96.0943	630.127	93.8519	630.127	88.2088
	630.609	96.0741	630.609	93.8543	630.609	88.2167
	631.091	96.0541	631.091	93.8628	631.091	88.2334
	631.573	96.0245	631.573	93.8681	631.573	88.2504
	632.055	95.9788	632.055	93.8635	632.055	88.261
	632.537	95.9168	632.537	93.847	632.537	88.2632
	633.019	95.8449	633.019	93.8231	633.019	88.2603
	633.501	95.774	633.501	93.7998	633.501	88.259
	633.984	95.7164	633.984	93.7859	633.984	88.266
	634.466	95.6808	634.466	93.7863	634.466	88.2844
	634.948	95.6691	634.948	93.7996	634.948	88.3116
	635.43	95.6759	635.43	93.8179	635.43	88.34
	635.912	95.6905	635.912	93.8306	635.912	88.3603
	636.394	95.6997	636.394	93.8277	636.394	88.3647
	636.876	95.6927	636.876	93.8041	636.876	88.3497
	637.358	95.6648	637.358	93.7614	637.358	88.3179
	637.841	95.6184	637.841	93.7078	637.841	88.2764
	638.323	95.5619	638.323	93.6547	638.323	88.2348
	638.805	95.506	638.805	93.6122	638.805	88.201
	639.287	95.4601	639.287	93.5863	639.287	88.1799
	639.769	95.4287	639.769	93.5765	639.769	88.172
	640.251	95.41	640.251	93.5764	640.251	88.1736
	640.733	95.3966	640.733	93.5759	640.733	88.1777
	641.215	95.3785	641.215	93.5645	641.215	88.1768
	641.697	95.3468	641.697	93.5354	641.697	88.1645
	642.179	95.2964	642.179	93.4867	642.179	88.1368
	642.662	95.2282	642.662	93.4224	642.662	88.0941
	643.144	95.1482	643.144	93.3505	643.144	88.0402
	643.626	95.0658	643.626	93.2811	643.626	87.9825
	644.108	94.9902	644.108	93.2227	644.108	87.929
	644.59	94.9279	644.59	93.1804	644.59	87.8869
	645.072	94.8813	645.072	93.1544	645.072	87.8606
	645.554	94.8487	645.554	93.1413	645.554	87.8501
	646.036	94.8256	646.036	93.1352	646.036	87.8522
	646.519	94.8066	646.519	93.1306	646.519	87.8614
	647.001	94.7883	647.001	93.1241	647.001	87.8727
	647.483	94.7694	647.483	93.1152	647.483	87.8824
	647.965	94.7502	647.965	93.1054	647.965	87.8892
	648.447	94.7322	648.447	93.0965	648.447	87.8927
	648.929	94.7159	648.929	93.0892	648.929	87.8929
	649.411	94.7004	649.411	93.0821	649.411	87.8886
	649.893	94.6838	649.893	93.0726	649.893	87.8779
	650.375	94.6633	650.375	93.0576	650.375	87.859
	650.858	94.637	650.858	93.0359	650.858	87.8319
	651.34	94.6043	651.34	93.0085	651.34	87.799
	651.822	94.5665	651.822	92.979	651.822	87.765
	652.304	94.526	652.304	92.9518	652.304	87.7356
	652.786	94.4853	652.786	92.9307	652.786	87.7146
	653.268	94.4467	653.268	92.9171	653.268	87.7034
	653.75	94.4111	653.75	92.9098	653.75	87.6995
	654.232	94.3784	654.232	92.9056	654.232	87.6988
	654.715	94.3481	654.715	92.9009	654.715	87.6966
	655.197	94.3197	655.197	92.8929	655.197	87.6901
	655.679	94.2927	655.679	92.881	655.679	87.6795
	656.161	94.2675	656.161	92.8664	656.161	87.6671
	656.643	94.2445	656.643	92.8519	656.643	87.6565
	657.125	94.2247	657.125	92.8406	657.125	87.651
	657.607	94.2092	657.607	92.8354	657.607	87.6525
	658.089	94.1982	658.089	92.8375	658.089	87.6606
	658.572	94.1904	658.572	92.8458	658.572	87.6728
	659.054	94.1813	659.054	92.855	659.054	87.6832
	659.536	94.1631	659.536	92.8561	659.536	87.6834
	660.018	94.1231	660.018	92.8348	660.018	87.661
	660.5	94.0461	660.5	92.7738	660.5	87.6004
	660.982	93.9162	660.982	92.6554	660.982	87.4854
	661.464	93.7186	661.464	92.4637	661.464	87.3003
	661.946	93.4457	661.946	92.1902	661.946	87.0359
	662.428	93.1033	662.428	91.842	662.428	86.6977
	662.91	92.7244	662.91	91.455	662.91	86.3196
	663.393	92.3708	663.393	91.0961	663.393	85.9669
	663.875	92.1242	663.875	90.8526	663.875	85.7269
	664.357	92.0502	664.357	90.793	664.357	85.6695
	664.839	92.1569	664.839	90.9237	664.839	85.8038
	665.321	92.3946	665.321	91.1895	665.321	86.0764
	665.803	92.6873	665.803	91.5089	665.803	86.4065
	666.285	92.9723	666.285	91.8162	666.285	86.7283
	666.768	93.2084	666.768	92.0695	666.768	86.9992
	667.25	93.3771	667.25	92.2513	667.25	87.2011
	667.732	93.4767	667.732	92.3619	667.732	87.3337
	668.214	93.5153	668.214	92.411	668.214	87.4061
	668.696	93.5074	668.696	92.4145	668.696	87.4325
	669.178	93.4692	669.178	92.389	669.178	87.428
	669.66	93.4167	669.66	92.3507	669.66	87.4067
	670.142	93.3614	670.142	92.3117	670.142	87.379
	670.624	93.3098	670.624	92.2796	670.624	87.3514
	671.106	93.2644	671.106	92.2584	671.106	87.328
	671.589	93.2248	671.589	92.2489	671.589	87.3104
	672.071	93.1892	672.071	92.2495	672.071	87.2985
	672.553	93.1552	672.553	92.2564	672.553	87.2906
	673.035	93.12	673.035	92.2643	673.035	87.2834
	673.517	93.0813	673.517	92.2682	673.517	87.2734
	673.999	93.0373	673.999	92.2645	673.999	87.2583
	674.481	92.988	674.481	92.2529	674.481	87.2381
	674.963	92.9353	674.963	92.2367	674.963	87.2158
	675.446	92.8816	675.446	92.2217	675.446	87.1962
	675.928	92.8286	675.928	92.2132	675.928	87.1834
	676.41	92.7751	676.41	92.2146	676.41	87.1792
	676.892	92.7156	676.892	92.225	676.892	87.1812
	677.374	92.6411	677.374	92.2402	677.374	87.1848
	677.856	92.5412	677.856	92.2538	677.856	87.1839
	678.338	92.408	678.338	92.2601	678.338	87.1743
	678.82	92.2411	678.82	92.2562	678.82	87.1549
	679.303	92.0498	679.303	92.2425	679.303	87.1284
	679.785	91.853	679.785	92.2221	679.785	87.099
	680.267	91.6754	680.267	92.1993	680.267	87.0711
	680.749	91.5434	680.749	92.1778	680.749	87.0476
	681.231	91.4762	681.231	92.1594	681.231	87.0292
	681.713	91.483	681.713	92.1445	681.713	87.0148
	682.195	91.5611	682.195	92.1327	682.195	87.0036
	682.677	91.698	682.677	92.1242	682.677	86.9958
	683.159	91.8741	683.159	92.1201	683.159	86.9928
	683.641	92.0671	683.641	92.1224	683.641	86.9965
	684.124	92.2582	684.124	92.1331	684.124	87.0083
	684.606	92.4335	684.606	92.1535	684.606	87.028
	685.088	92.586	685.088	92.1833	685.088	87.0535
	685.57	92.7153	685.57	92.2212	685.57	87.0824
	686.052	92.824	686.052	92.2645	686.052	87.1118
	686.534	92.9154	686.534	92.3097	686.534	87.1395
	687.016	92.9912	687.016	92.3533	687.016	87.164
	687.499	93.0511	687.499	92.3912	687.499	87.1838
	687.981	93.0941	687.981	92.4197	687.981	87.1969
	688.463	93.1199	688.463	92.4364	688.463	87.2016
	688.945	93.1303	688.945	92.4399	688.945	87.1964
	689.427	93.1291	689.427	92.4313	689.427	87.1812
	689.909	93.1209	689.909	92.4134	689.909	87.1576
	690.391	93.1102	690.391	92.3903	690.391	87.1286
	690.873	93.099	690.873	92.3657	690.873	87.097
	691.355	93.0865	691.355	92.3417	691.355	87.0649
	691.837	93.0691	691.837	92.3182	691.837	87.0319
	692.32	93.0425	692.32	92.2928	692.32	86.9961
	692.802	93.0031	692.802	92.2617	692.802	86.9544
	693.284	92.9495	693.284	92.2213	693.284	86.9047
	693.766	92.8831	693.766	92.1702	693.766	86.8473
	694.248	92.8077	694.248	92.1093	694.248	86.7848
	694.73	92.729	694.73	92.0425	694.73	86.7221
	695.212	92.6526	695.212	91.975	695.212	86.6643
	695.694	92.5841	695.694	91.9134	695.694	86.616
	696.177	92.528	696.177	91.8638	696.177	86.5801
	696.659	92.4877	696.659	91.8308	696.659	86.5583
	697.141	92.4654	697.141	91.8178	697.141	86.5513
	697.623	92.4619	697.623	91.826	697.623	86.5596
	698.105	92.4762	698.105	91.8544	698.105	86.5833
	698.587	92.5046	698.587	91.8992	698.587	86.6209
	699.069	92.5415	699.069	91.9543	699.069	86.669
	699.551	92.5804	699.551	92.0122	699.551	86.722
	700.034	92.6148	700.034	92.0658	700.034	86.773
	700.516	92.6411	700.516	92.1103	700.516	86.8164
	700.998	92.6588	700.998	92.1446	700.998	86.849
	701.48	92.6709	701.48	92.1717	701.48	86.8715
	701.962	92.6817	701.962	92.1963	701.962	86.8875
	702.444	92.6956	702.444	92.224	702.444	86.9022
	702.926	92.7152	702.926	92.2579	702.926	86.92
	703.408	92.7406	703.408	92.2987	703.408	86.9432
	703.89	92.7697	703.89	92.3441	703.89	86.9721
	704.373	92.8002	704.373	92.3908	704.373	87.0055
	704.855	92.8304	704.855	92.4362	704.855	87.0427
	705.337	92.8605	705.337	92.4796	705.337	87.0843
	705.819	92.8916	705.819	92.5221	705.819	87.1322
	706.301	92.9257	706.301	92.5654	706.301	87.1884
	706.783	92.9635	706.783	92.6108	706.783	87.2535
	707.265	93.0049	707.265	92.6582	707.265	87.3261
	707.747	93.049	707.747	92.7064	707.747	87.4035
	708.23	93.0951	708.23	92.7539	708.23	87.4826
	708.712	93.1439	708.712	92.8005	708.712	87.5626
	709.194	93.1981	709.194	92.8484	709.194	87.6453
	709.676	93.2617	709.676	92.9015	709.676	87.7355
	710.158	93.3386	710.158	92.9643	710.158	87.8382
	710.64	93.431	710.64	93.0401	710.64	87.9572
	711.122	93.5391	711.122	93.1299	711.122	88.0934
	711.604	93.6607	711.604	93.2319	711.604	88.2444
	712.086	93.7926	712.086	93.3424	712.086	88.4059
	712.568	93.9317	712.568	93.4578	712.568	88.5732
	713.051	94.0763	713.051	93.5753	713.051	88.7432
	713.533	94.2257	713.533	93.6937	713.533	88.9144
	714.015	94.38	714.015	93.8127	714.015	89.0865
	714.497	94.5391	714.497	93.9325	714.497	89.2595
	714.979	94.702	714.979	94.053	714.979	89.4324
	715.461	94.8671	715.461	94.1737	715.461	89.6043
	715.943	95.0328	715.943	94.2945	715.943	89.7743
	716.426	95.1982	716.426	94.4161	716.426	89.9427
	716.908	95.363	716.908	94.5402	716.908	90.1114
	717.39	95.5273	717.39	94.669	717.39	90.2829
	717.872	95.6909	717.872	94.8037	717.872	90.4588
	718.354	95.8521	718.354	94.9436	718.354	90.6386
	718.836	96.0075	718.836	95.0851	718.836	90.8184
	719.318	96.1526	719.318	95.2224	719.318	90.9919
	719.8	96.2827	719.8	95.3486	719.8	91.1519
	720.282	96.3939	720.282	95.4578	720.282	91.2922
	720.764	96.4839	720.764	95.5459	720.764	91.4089
	721.247	96.5529	721.247	95.6123	721.247	91.5014
	721.729	96.6024	721.729	95.6591	721.729	91.5714
	722.211	96.6351	722.211	95.6904	722.211	91.6225
	722.693	96.6536	722.693	95.71	722.693	91.6577
	723.175	96.6594	723.175	95.7211	723.175	91.6793
	723.657	96.6526	723.657	95.7249	723.657	91.6883
	724.139	96.6319	724.139	95.7209	724.139	91.6842
	724.621	96.5948	724.621	95.7071	724.621	91.666
	725.104	96.5383	725.104	95.6813	725.104	91.6327
	725.586	96.4593	725.586	95.6412	725.586	91.5831
	726.068	96.3551	726.068	95.5856	726.068	91.516
	726.55	96.223	726.55	95.5131	726.55	91.4303
	727.032	96.0613	727.032	95.4232	727.032	91.3246
	727.514	95.8688	727.514	95.315	727.514	91.1975
	727.996	95.6458	727.996	95.1881	727.996	91.0483
	728.478	95.3944	728.478	95.042	728.478	90.8773
	728.961	95.12	728.961	94.8776	728.961	90.686
	729.443	94.8304	729.443	94.6967	729.443	90.4774
	729.925	94.5358	729.925	94.5031	729.925	90.2557
	730.407	94.2478	730.407	94.3018	730.407	90.0258
	730.889	93.9766	730.889	94.0985	730.889	89.7925
	731.371	93.7303	731.371	93.8988	731.371	89.5612
	731.853	93.5141	731.853	93.7076	731.853	89.3365
	732.335	93.3294	732.335	93.5276	732.335	89.1226
	732.817	93.1751	732.817	93.3602	732.817	88.9226
	733.3	93.0471	733.3	93.2044	733.3	88.7378
	733.782	92.9403	733.782	93.0581	733.782	88.5677
	734.264	92.8483	734.264	92.9186	734.264	88.4098
	734.746	92.7646	734.746	92.7835	734.746	88.2607
	735.228	92.6838	735.228	92.6516	735.228	88.1175
	735.71	92.6012	735.71	92.5233	735.71	87.9781
	736.192	92.5137	736.192	92.3994	736.192	87.8421
	736.674	92.4194	736.674	92.2811	736.674	87.7099
	737.157	92.3172	737.157	92.1682	737.157	87.582
	737.639	92.2068	737.639	92.0592	737.639	87.4576
	738.121	92.0885	738.121	91.9518	738.121	87.3351
	738.603	91.9638	738.603	91.844	738.603	87.2124
	739.085	91.8351	739.085	91.7354	739.085	87.0887
	739.567	91.7065	739.567	91.6284	739.567	86.9653
	740.049	91.5825	740.049	91.5274	740.049	86.8459
	740.531	91.4669	740.531	91.4368	740.531	86.7345
	741.013	91.3621	741.013	91.3594	741.013	86.6346
	741.495	91.2669	741.495	91.2943	741.495	86.5462
	741.978	91.1772	741.978	91.237	741.978	86.4654
	742.46	91.0861	742.46	91.1799	742.46	86.3855
	742.942	90.9862	742.942	91.1152	742.942	86.2988
	743.424	90.8715	743.424	91.0377	743.424	86.2
	743.906	90.7395	743.906	90.9459	743.906	86.0873
	744.388	90.591	744.388	90.842	744.388	85.9625
	744.87	90.4305	744.87	90.7307	744.87	85.8302
	745.352	90.2643	745.352	90.6172	745.352	85.6954
	745.835	90.0984	745.835	90.5054	745.835	85.5624
	746.317	89.9374	746.317	90.3973	746.317	85.4334
	746.799	89.7841	746.799	90.2939	746.799	85.3095
	747.281	89.6394	747.281	90.1958	747.281	85.1923
	747.763	89.5033	747.763	90.1044	747.763	85.0842
	748.245	89.3759	748.245	90.0221	748.245	84.9888
	748.727	89.2576	748.727	89.9514	748.727	84.9098
	749.209	89.1497	749.209	89.8939	749.209	84.8497
	749.692	89.0543	749.692	89.8495	749.692	84.8089
	750.174	88.974	750.174	89.8171	750.174	84.786
	750.656	88.912	750.656	89.7951	750.656	84.7795
	751.138	88.8722	751.138	89.7834	751.138	84.7887
	751.62	88.8582	751.62	89.7834	751.62	84.8151
	752.102	88.8732	752.102	89.7987	752.102	84.862
	752.584	88.9196	752.584	89.8336	752.584	84.9335
	753.066	88.9977	753.066	89.8917	753.066	85.0327
	753.548	89.1072	753.548	89.9754	753.548	85.1608
	754.031	89.2465	754.031	90.0852	754.031	85.3172
	754.513	89.4145	754.513	90.2202	754.513	85.5001
	754.995	89.6097	754.995	90.3786	754.995	85.7069
	755.477	89.8302	755.477	90.5579	755.477	85.935
	755.959	90.0727	755.959	90.7549	755.959	86.1814
	756.441	90.3316	756.441	90.9645	756.441	86.4413
	756.923	90.5994	756.923	91.1805	756.923	86.7086
	757.405	90.8681	757.405	91.3963	757.405	86.9761
	757.888	91.1307	757.888	91.6056	757.888	87.2372
	758.37	91.3834	758.37	91.8055	758.37	87.4876
	758.852	91.626	758.852	91.9961	758.852	87.7266
	759.334	91.8612	759.334	92.1806	759.334	87.9563
	759.816	92.093	759.816	92.3636	759.816	88.1808
	760.298	92.324	760.298	92.5488	760.298	88.4037
	760.78	92.5547	760.78	92.7376	760.78	88.6263
	761.262	92.7825	761.262	92.9277	761.262	88.8473
	761.744	93.0027	761.744	93.1141	761.744	89.0628
	762.227	93.2105	762.227	93.2907	762.227	89.2683
	762.709	93.4027	762.709	93.4528	762.709	89.4608
	763.191	93.5785	763.191	93.598	763.191	89.639
	763.673	93.7396	763.673	93.7271	763.673	89.8038
	764.155	93.8902	764.155	93.8438	764.155	89.9582
	764.637	94.0352	764.637	93.9535	764.637	90.1055
	765.119	94.1795	765.119	94.062	765.119	90.2491
	765.601	94.3267	765.601	94.174	765.601	90.3916
	766.083	94.4792	766.083	94.2931	766.083	90.5354
	766.566	94.6374	766.566	94.4202	766.566	90.6819
	767.048	94.7995	767.048	94.5545	767.048	90.832
	767.53	94.9622	767.53	94.6927	767.53	90.9851
	768.012	95.1209	768.012	94.8299	768.012	91.139
	768.494	95.2706	768.494	94.9606	768.494	91.2903
	768.976	95.4069	768.976	95.0794	768.976	91.4341
	769.458	95.5277	769.458	95.183	769.458	91.5668
	769.94	95.6332	769.94	95.2707	769.94	91.6859
	770.423	95.7258	770.423	95.3448	770.423	91.7919
	770.905	95.8096	770.905	95.4095	770.905	91.8875
	771.387	95.8896	771.387	95.4705	771.387	91.977
	771.869	95.9702	771.869	95.533	771.869	92.0654
	772.351	96.0545	772.351	95.6007	772.351	92.1564
	772.833	96.1447	772.833	95.6756	772.833	92.2527
	773.315	96.2416	773.315	95.7584	773.315	92.3555
	773.797	96.3458	773.797	95.8489	773.797	92.4654
	774.279	96.457	774.279	95.9466	774.279	92.5823
	774.762	96.5746	774.762	96.0506	774.762	92.7057
	775.244	96.6971	775.244	96.1599	775.244	92.8346
	775.726	96.822	775.726	96.2721	775.726	92.9662
	776.208	96.9458	776.208	96.3841	776.208	93.0966
	776.69	97.0649	776.69	96.4916	776.69	93.2209
	777.172	97.1759	777.172	96.5907	777.172	93.3345
	777.654	97.277	777.654	96.6787	777.654	93.4348
	778.136	97.3684	778.136	96.7552	778.136	93.522
	778.619	97.4522	778.619	96.8219	778.619	93.5991
	779.101	97.5316	779.101	96.8822	779.101	93.671
	779.583	97.61	779.583	96.9404	779.583	93.7433
	780.065	97.6903	780.065	96.9996	780.065	93.8203
	780.547	97.7735	780.547	97.0617	780.547	93.9033
	781.029	97.8591	781.029	97.1261	781.029	93.9911
	781.511	97.9448	781.511	97.191	781.511	94.0802
	781.993	98.028	781.993	97.2538	781.993	94.1665
	782.476	98.106	782.476	97.3121	782.476	94.2462
	782.958	98.1769	782.958	97.3647	782.958	94.3173
	783.44	98.2407	783.44	97.4115	783.44	94.3797
	783.922	98.2981	783.922	97.4536	783.922	94.435
	784.404	98.3509	784.404	97.4928	784.404	94.4854
	784.886	98.4014	784.886	97.531	784.886	94.5333
	785.368	98.4511	785.368	97.5696	785.368	94.5803
	785.85	98.5011	785.85	97.6093	785.85	94.6273
	786.332	98.5514	786.332	97.65	786.332	94.6741
	786.814	98.6016	786.814	97.6907	786.814	94.7196
	787.297	98.6511	787.297	97.7297	787.297	94.7626
	787.779	98.6989	787.779	97.7652	787.779	94.8014
	788.261	98.7442	788.261	97.7951	788.261	94.8345
	788.743	98.7859	788.743	97.8179	788.743	94.8607
	789.225	98.8227	789.225	97.8325	789.225	94.8793
	789.707	98.8533	789.707	97.839	789.707	94.8906
	790.189	98.8767	790.189	97.8381	790.189	94.8956
	790.671	98.8925	790.671	97.8316	790.671	94.8963
	791.154	98.9019	791.154	97.8221	791.154	94.8952
	791.636	98.9073	791.636	97.8121	791.636	94.8947
	792.118	98.9116	792.118	97.8042	792.118	94.8969
	792.6	98.9175	792.6	97.7998	792.6	94.9028
	793.082	98.9262	793.082	97.7994	793.082	94.9122
	793.564	98.9372	793.564	97.8019	793.564	94.9237
	794.046	98.9483	794.046	97.8053	794.046	94.935
	794.528	98.9563	794.528	97.8073	794.528	94.9438
	795.01	98.9587	795.01	97.8059	795.01	94.9482
	795.493	98.9544	795.493	97.7997	795.493	94.9472
	795.975	98.9441	795.975	97.789	795.975	94.9411
	796.457	98.9306	796.457	97.7755	796.457	94.9317
	796.939	98.9171	796.939	97.7613	796.939	94.921
	797.421	98.9061	797.421	97.749	797.421	94.9116
	797.903	98.8992	797.903	97.7404	797.903	94.9055
	798.385	98.8962	798.385	97.7365	798.385	94.9041
	798.867	98.896	798.867	97.7374	798.867	94.9077
	799.35	98.8972	799.35	97.7423	799.35	94.9164
	799.832	98.8989	799.832	97.7506	799.832	94.9296
	800.314	98.9011	800.314	97.7618	800.314	94.9467
	800.796	98.9042	800.796	97.7758	800.796	94.9673
	801.278	98.9087	801.278	97.7926	801.278	94.991
	801.76	98.9148	801.76	97.812	801.76	95.0169
	802.242	98.9219	802.242	97.8335	802.242	95.0443
	802.724	98.9292	802.724	97.856	802.724	95.0719
	803.207	98.9361	803.207	97.8783	803.207	95.0987
	803.689	98.9425	803.689	97.8994	803.689	95.1243
	804.171	98.9488	804.171	97.9187	804.171	95.1488
	804.653	98.9555	804.653	97.9363	804.653	95.1731
	805.135	98.9627	805.135	97.9525	805.135	95.1986
	805.617	98.9701	805.617	97.9672	805.617	95.2259
	806.099	98.9762	806.099	97.9801	806.099	95.2554
	806.581	98.9799	806.581	97.9904	806.581	95.286
	807.063	98.9802	807.063	97.9974	807.063	95.3161
	807.545	98.9772	807.545	98.001	807.545	95.3441
	808.028	98.9722	808.028	98.0021	808.028	95.3686
	808.51	98.9671	808.51	98.0026	808.51	95.3895
	808.992	98.9638	808.992	98.0046	808.992	95.4073
	809.474	98.9633	809.474	98.01	809.474	95.4234
	809.956	98.9654	809.956	98.0195	809.956	95.4389
	810.438	98.9689	810.438	98.0322	810.438	95.4546
	810.92	98.9722	810.92	98.0462	810.92	95.4707
	811.403	98.9741	811.403	98.0593	811.403	95.4869
	811.885	98.9741	811.885	98.0697	811.885	95.5022
	812.367	98.9725	812.367	98.0765	812.367	95.516
	812.849	98.9704	812.849	98.0803	812.849	95.5274
	813.331	98.9685	813.331	98.0819	813.331	95.5358
	813.813	98.9668	813.813	98.0822	813.813	95.5405
	814.295	98.9652	814.295	98.082	814.295	95.5409
	814.777	98.9632	814.777	98.0815	814.777	95.5366
	815.259	98.9604	815.259	98.0807	815.259	95.528
	815.742	98.9576	815.742	98.0803	815.742	95.5161
	816.224	98.9556	816.224	98.0814	816.224	95.5029
	816.706	98.9559	816.706	98.0856	816.706	95.4907
	817.188	98.9593	817.188	98.0941	817.188	95.4817
	817.67	98.9656	817.67	98.1071	817.67	95.4768
	818.152	98.9737	818.152	98.1236	818.152	95.4759
	818.634	98.9817	818.634	98.141	818.634	95.477
	819.116	98.9875	819.116	98.1562	819.116	95.4775
	819.598	98.9897	819.598	98.1668	819.598	95.4745
	820.081	98.9878	820.081	98.1716	820.081	95.4656
	820.563	98.982	820.563	98.1711	820.563	95.4502
	821.045	98.9731	821.045	98.1675	821.045	95.4285
	821.527	98.9617	821.527	98.1631	821.527	95.4017
	822.009	98.9479	822.009	98.1598	822.009	95.3715
	822.491	98.9316	822.491	98.1587	822.491	95.3395
	822.973	98.9121	822.973	98.1593	822.973	95.3065
	823.455	98.8889	823.455	98.1606	823.455	95.2731
	823.938	98.8619	823.938	98.1612	823.938	95.2394
	824.42	98.8312	824.42	98.1602	824.42	95.2052
	824.902	98.7969	824.902	98.1572	824.902	95.1704
	825.384	98.7591	825.384	98.1522	825.384	95.1347
	825.866	98.7171	825.866	98.145	825.866	95.0975
	826.348	98.6706	826.348	98.1354	826.348	95.0587
	826.83	98.6189	826.83	98.1233	826.83	95.0179
	827.312	98.5624	827.312	98.1086	827.312	94.9756
	827.794	98.5021	827.794	98.0918	827.794	94.9329
	828.277	98.4399	828.277	98.0741	828.277	94.8911
	828.759	98.3781	828.759	98.0569	828.759	94.8519
	829.241	98.3184	829.241	98.0412	829.241	94.8165
	829.723	98.2616	829.723	98.0269	829.723	94.7851
	830.205	98.207	830.205	98.0131	830.205	94.7567
	830.687	98.1525	830.687	97.997	830.687	94.7295
	831.169	98.0955	831.169	97.9759	831.169	94.7011
	831.651	98.0338	831.651	97.9471	831.651	94.6695
	832.134	97.9661	832.134	97.9089	832.134	94.6333
	832.616	97.8925	832.616	97.8611	832.616	94.5916
	833.098	97.8141	833.098	97.8046	833.098	94.5442
	833.58	97.733	833.58	97.7408	833.58	94.491
	834.062	97.651	834.062	97.6712	834.062	94.4317
	834.544	97.5698	834.544	97.597	834.544	94.3657
	835.026	97.4903	835.026	97.519	835.026	94.2928
	835.508	97.4126	835.508	97.4372	835.508	94.2126
	835.99	97.3367	835.99	97.3519	835.99	94.1252
	836.472	97.2621	836.472	97.2628	836.472	94.0311
	836.955	97.1881	836.955	97.1701	836.955	93.9311
	837.437	97.1137	837.437	97.0738	837.437	93.826
	837.919	97.0379	837.919	96.9737	837.919	93.7169
	838.401	96.9601	838.401	96.8705	838.401	93.6052
	838.883	96.8801	838.883	96.765	838.883	93.4933
	839.365	96.799	839.365	96.6595	839.365	93.3844
	839.847	96.7187	839.847	96.5569	839.847	93.2824
	840.33	96.6424	840.33	96.4607	840.33	93.1919
	840.812	96.5731	840.812	96.3743	840.812	93.1161
	841.294	96.5134	841.294	96.3	841.294	93.0568
	841.776	96.4649	841.776	96.2387	841.776	93.0141
	842.258	96.4277	842.258	96.1903	842.258	92.986
	842.74	96.4009	842.74	96.1536	842.74	92.9699
	843.222	96.3829	843.222	96.1269	843.222	92.9631
	843.704	96.3718	843.704	96.1088	843.704	92.9636
	844.186	96.3655	844.186	96.0974	844.186	92.9693
	844.669	96.3611	844.669	96.0901	844.669	92.978
	845.151	96.3553	845.151	96.0835	845.151	92.9867
	845.633	96.3431	845.633	96.0727	845.633	92.9908
	846.115	96.3194	846.115	96.0523	846.115	92.9847
	846.597	96.2788	846.597	96.0176	846.597	92.9631
	847.079	96.2167	847.079	95.9649	847.079	92.9213
	847.561	96.1307	847.561	95.8927	847.561	92.8567
	848.043	96.0201	848.043	95.8015	848.043	92.7687
	848.525	95.8861	848.525	95.6929	848.525	92.6583
	849.008	95.7306	849.008	95.569	849.008	92.5272
	849.49	95.5556	849.49	95.4314	849.49	92.3766
	849.972	95.3624	849.972	95.2807	849.972	92.2072
	850.454	95.1511	850.454	95.1168	850.454	92.0187
	850.936	94.9215	850.936	94.9394	850.936	91.811
	851.418	94.6736	851.418	94.7489	851.418	91.5845
	851.9	94.4083	851.9	94.5463	851.9	91.3407
	852.382	94.1276	852.382	94.3334	852.382	91.0823
	852.865	93.8351	852.865	94.1124	852.865	90.8127
	853.347	93.5345	853.347	93.8856	853.347	90.5357
	853.829	93.2305	853.829	93.6552	853.829	90.2551
	854.311	92.9275	854.311	93.4238	854.311	89.9749
	854.793	92.63	854.793	93.1946	854.793	89.6994
	855.275	92.3423	855.275	92.9715	855.275	89.4332
	855.757	92.0688	855.757	92.759	855.757	89.1812
	856.239	91.8123	856.239	92.5607	856.239	88.9469
	856.721	91.5746	856.721	92.3787	856.721	88.7324
	857.204	91.3551	857.204	92.213	857.204	88.5373
	857.686	91.152	857.686	92.0618	857.686	88.3593
	858.168	90.9628	858.168	91.9221	858.168	88.195
	858.65	90.7853	858.65	91.7918	858.65	88.0418
	859.132	90.6187	859.132	91.67	859.132	87.8983
	859.614	90.4636	859.614	91.5575	859.614	87.7652
	860.096	90.3214	860.096	91.4562	860.096	87.6443
	860.578	90.1933	860.578	91.3677	860.578	87.5374
	861.061	90.0801	861.061	91.2934	861.061	87.446
	861.543	89.9815	861.543	91.233	861.543	87.3703
	862.025	89.8972	862.025	91.186	862.025	87.31
	862.507	89.8272	862.507	91.1522	862.507	87.265
	862.989	89.7727	862.989	91.1317	862.989	87.236
	863.471	89.7363	863.471	91.1259	863.471	87.2244
	863.953	89.7215	863.953	91.1366	863.953	87.2326
	864.435	89.7314	864.435	91.1653	864.435	87.2627
	864.918	89.7687	864.918	91.2131	864.918	87.3164
	865.399	89.8347	865.399	91.2803	865.399	87.3952
	865.882	89.9302	865.882	91.3669	865.882	87.4997
	866.364	90.0551	866.364	91.4732	866.364	87.6308
	866.846	90.2094	866.846	91.5993	866.846	87.7889
	867.328	90.3922	867.328	91.7452	867.328	87.9736
	867.81	90.6021	867.81	91.9099	867.81	88.1836
	868.292	90.8365	868.292	92.0914	868.292	88.416
	868.774	91.0918	868.774	92.2866	868.774	88.6671
	869.256	91.3634	869.256	92.4919	869.256	88.9329
	869.739	91.647	869.739	92.7043	869.739	89.2101
	870.221	91.9389	870.221	92.922	870.221	89.497
	870.703	92.2361	870.703	93.1447	870.703	89.7928
	871.185	92.5363	871.185	93.3728	871.185	90.0973
	871.667	92.8378	871.667	93.6067	871.667	90.41
	872.149	93.1391	872.149	93.846	872.149	90.729
	872.631	93.4388	872.631	94.0891	872.631	91.0513
	873.113	93.7353	873.113	94.3331	873.113	91.3729
	873.596	94.0274	873.596	94.5751	873.596	91.6899
	874.078	94.3141	874.078	94.8125	874.078	91.9992
	874.56	94.5943	874.56	95.0436	874.56	92.2988
	875.042	94.8664	875.042	95.2675	875.042	92.5875
	875.524	95.1287	875.524	95.484	875.524	92.8646
	876.006	95.3784	876.006	95.6925	876.006	93.1291
	876.488	95.6126	876.488	95.8921	876.488	93.3794
	876.97	95.8285	876.97	96.0811	876.97	93.6131
	877.452	96.023	877.452	96.2571	877.452	93.8272
	877.935	96.1941	877.935	96.4175	877.935	94.0189
	878.417	96.34	878.417	96.5601	878.417	94.1858
	878.899	96.4601	878.899	96.6834	878.899	94.3265
	879.381	96.5542	879.381	96.7864	879.381	94.4408
	879.863	96.6229	879.863	96.8693	879.863	94.5297
	880.345	96.6667	880.345	96.9323	880.345	94.5947
	880.827	96.6867	880.827	96.9759	880.827	94.6376
	881.309	96.6835	881.309	97.0009	881.309	94.6603
	881.792	96.658	881.792	97.0078	881.792	94.664
	882.274	96.6112	882.274	96.9977	882.274	94.6502
	882.756	96.5449	882.756	96.9724	882.756	94.6207
	883.238	96.4615	883.238	96.9345	883.238	94.5778
	883.72	96.3646	883.72	96.8873	883.72	94.5247
	884.202	96.2585	884.202	96.8345	884.202	94.4652
	884.684	96.1481	884.684	96.7799	884.684	94.403
	885.166	96.0382	885.166	96.7264	885.166	94.3418
	885.648	95.9336	885.648	96.6766	885.648	94.2843
	886.131	95.8385	886.131	96.6318	886.131	94.2328
	886.613	95.7565	886.613	96.593	886.613	94.1885
	887.095	95.6906	887.095	96.5607	887.095	94.1521
	887.577	95.6428	887.577	96.5351	887.577	94.1241
	888.059	95.6142	888.059	96.5165	888.059	94.1048
	888.541	95.6054	888.541	96.5053	888.541	94.0944
	889.023	95.6162	889.023	96.5018	889.023	94.0927
	889.505	95.646	889.505	96.5066	889.505	94.0996
	889.987	95.6931	889.987	96.5197	889.987	94.1145
	890.47	95.7554	890.47	96.5404	890.47	94.1363
	890.952	95.8296	890.952	96.5677	890.952	94.1633
	891.434	95.9118	891.434	96.5994	891.434	94.1938
	891.916	95.998	891.916	96.6333	891.916	94.226
	892.398	96.0839	892.398	96.6671	892.398	94.2583
	892.88	96.166	892.88	96.6988	892.88	94.2892
	893.362	96.2416	893.362	96.7269	893.362	94.318
	893.845	96.3088	893.845	96.7506	893.845	94.3438
	894.327	96.3669	894.327	96.7697	894.327	94.3659
	894.809	96.4155	894.809	96.7844	894.809	94.3841
	895.291	96.4553	895.291	96.7951	895.291	94.3983
	895.773	96.487	895.773	96.8028	895.773	94.4092
	896.255	96.5119	896.255	96.8086	896.255	94.4179
	896.737	96.5318	896.737	96.8139	896.737	94.4265
	897.219	96.5485	897.219	96.8203	897.219	94.4367
	897.701	96.564	897.701	96.8291	897.701	94.4505
	898.183	96.58	898.183	96.8413	898.183	94.4688
	898.666	96.5979	898.666	96.8567	898.666	94.4912
	899.148	96.618	899.148	96.8746	899.148	94.5161
	899.63	96.64	899.63	96.8935	899.63	94.541
	900.112	96.6625	900.112	96.9114	900.112	94.563
	900.594	96.6839	900.594	96.9265	900.594	94.5793
	901.076	96.7024	901.076	96.9376	901.076	94.5884
	901.558	96.7168	901.558	96.9441	901.558	94.5896
	902.04	96.7263	902.04	96.9465	902.04	94.5841
	902.523	96.7313	902.523	96.9455	902.523	94.5737
	903.005	96.7329	903.005	96.9425	903.005	94.561
	903.487	96.7327	903.487	96.9389	903.487	94.5485
	903.969	96.7324	903.969	96.9356	903.969	94.5379
	904.451	96.7331	904.451	96.9333	904.451	94.53
	904.933	96.7351	904.933	96.932	904.933	94.5246
	905.415	96.7378	905.415	96.9315	905.415	94.5206
	905.897	96.74	905.897	96.9308	905.897	94.5165
	906.38	96.7403	906.38	96.9292	906.38	94.5108
	906.862	96.7377	906.862	96.926	906.862	94.5029
	907.344	96.7319	907.344	96.9211	907.344	94.4929
	907.826	96.7239	907.826	96.9151	907.826	94.482
	908.308	96.7153	908.308	96.9091	908.308	94.4712
	908.79	96.7078	908.79	96.9041	908.79	94.4619
	909.272	96.7029	909.272	96.9008	909.272	94.4543
	909.754	96.7008	909.754	96.8991	909.754	94.4477
	910.236	96.7006	910.236	96.8981	910.236	94.4406
	910.718	96.7006	910.718	96.896	910.718	94.431
	911.201	96.699	911.201	96.8914	911.201	94.418
	911.683	96.6949	911.683	96.8836	911.683	94.4014
	912.165	96.6887	912.165	96.8732	912.165	94.3829
	912.647	96.6821	912.647	96.8618	912.647	94.3652
	913.129	96.6778	913.129	96.8522	913.129	94.3512
	913.611	96.6782	913.611	96.8468	913.611	94.3434
	914.093	96.6847	914.093	96.847	914.093	94.3427
	914.576	96.6971	914.576	96.853	914.576	94.3481
	915.058	96.7136	915.058	96.8633	915.058	94.3575
	915.54	96.7315	915.54	96.8758	915.54	94.368
	916.022	96.7485	916.022	96.8883	916.022	94.3773
	916.504	96.763	916.504	96.8996	916.504	94.384
	916.986	96.7749	916.986	96.9092	916.986	94.3882
	917.468	96.7855	917.468	96.9176	917.468	94.3913
	917.95	96.7963	917.95	96.9257	917.95	94.3945
	918.432	96.8087	918.432	96.9341	918.432	94.3993
	918.915	96.8233	918.915	96.943	918.915	94.4061
	919.397	96.8397	919.397	96.9521	919.397	94.4149
	919.879	96.8569	919.879	96.9606	919.879	94.4246
	920.361	96.8739	920.361	96.9681	920.361	94.4344
	920.843	96.8899	920.843	96.9745	920.843	94.4434
	921.325	96.9046	921.325	96.98	921.325	94.4509
	921.807	96.9183	921.807	96.9852	921.807	94.4564
	922.289	96.9311	922.289	96.9905	922.289	94.4597
	922.771	96.9432	922.771	96.9962	922.771	94.4609
	923.254	96.9543	923.254	97.0023	923.254	94.46
	923.736	96.9641	923.736	97.009	923.736	94.4574
	924.218	96.9725	924.218	97.0161	924.218	94.4539
	924.7	96.9796	924.7	97.0238	924.7	94.4501
	925.182	96.9859	925.182	97.0321	925.182	94.4468
	925.664	96.9922	925.664	97.0406	925.664	94.4442
	926.146	96.9988	926.146	97.0488	926.146	94.4423
	926.628	97.0059	926.628	97.056	926.628	94.4403
	927.111	97.0131	927.111	97.0615	927.111	94.4378
	927.593	97.0199	927.593	97.0649	927.593	94.4342
	928.075	97.0256	928.075	97.0664	928.075	94.4297
	928.557	97.0302	928.557	97.0669	928.557	94.425
	929.039	97.0338	929.039	97.0672	929.039	94.421
	929.521	97.0367	929.521	97.0679	929.521	94.4183
	930.003	97.0389	930.003	97.069	930.003	94.417
	930.485	97.04	930.485	97.0696	930.485	94.4164
	930.967	97.0393	930.967	97.0686	930.967	94.4153
	931.45	97.0359	931.45	97.0645	931.45	94.4121
	931.932	97.0291	931.932	97.0568	931.932	94.4057
	932.414	97.0188	932.414	97.0455	932.414	94.3955
	932.896	97.0056	932.896	97.0312	932.896	94.3814
	933.378	96.9903	933.378	97.015	933.378	94.3638
	933.86	96.9736	933.86	96.9976	933.86	94.343
	934.342	96.9559	934.342	96.9791	934.342	94.3192
	934.824	96.9367	934.824	96.9589	934.824	94.2919
	935.307	96.9155	935.307	96.9363	935.307	94.2608
	935.789	96.8915	935.789	96.9106	935.789	94.2257
	936.271	96.8649	936.271	96.8818	936.271	94.1869
	936.753	96.8362	936.753	96.8508	936.753	94.1456
	937.235	96.8067	937.235	96.8186	937.235	94.1031
	937.717	96.7772	937.717	96.7869	937.717	94.0609
	938.199	96.7485	938.199	96.7564	938.199	94.0199
	938.681	96.7202	938.681	96.7276	938.681	93.98
	939.163	96.6911	939.163	96.7001	939.163	93.9402
	939.646	96.6599	939.646	96.673	939.646	93.8988
	940.128	96.6252	940.128	96.6454	940.128	93.8542
	940.61	96.5863	940.61	96.6163	940.61	93.8044
	941.092	96.5428	941.092	96.5846	941.092	93.7486
	941.574	96.4948	941.574	96.5493	941.574	93.686
	942.056	96.442	942.056	96.5092	942.056	93.6166
	942.538	96.384	942.538	96.4631	942.538	93.5406
	943.02	96.3198	943.02	96.4103	943.02	93.4587
	943.503	96.2489	943.503	96.3508	943.503	93.3717
	943.985	96.1715	943.985	96.2856	943.985	93.281
	944.467	96.0888	944.467	96.2166	944.467	93.1883
	944.949	96.0034	944.949	96.1468	944.949	93.0957
	945.431	95.9181	945.431	96.0788	945.431	93.0052
	945.913	95.8362	945.913	96.0152	945.913	92.9186
	946.395	95.7598	946.395	95.9573	946.395	92.8372
	946.877	95.6904	946.877	95.9055	946.877	92.7619
	947.359	95.628	947.359	95.8595	947.359	92.693
	947.842	95.5722	947.842	95.8185	947.842	92.6309
	948.324	95.5226	948.324	95.7821	948.324	92.5758
	948.806	95.4791	948.806	95.7504	948.806	92.5281
	949.288	95.4426	949.288	95.7242	949.288	92.4888
	949.77	95.4144	949.77	95.7049	949.77	92.4594
	950.252	95.3971	950.252	95.6946	950.252	92.4419
	950.734	95.3934	950.734	95.6953	950.734	92.4388
	951.216	95.406	951.216	95.7091	951.216	92.4523
	951.698	95.4374	951.698	95.7374	951.698	92.4843
	952.181	95.489	952.181	95.7808	952.181	92.5357
	952.663	95.5612	952.663	95.8393	952.663	92.6059
	953.145	95.6531	953.145	95.9115	953.145	92.6931
	953.627	95.7625	953.627	95.9959	953.627	92.7945
	954.109	95.8864	954.109	96.0901	954.109	92.9068
	954.591	96.0207	954.591	96.1915	954.591	93.0264
	955.073	96.1617	955.073	96.2979	955.073	93.1505
	955.555	96.3051	955.555	96.4068	955.555	93.2761
	956.038	96.447	956.038	96.5157	956.038	93.4008
	956.52	96.5837	956.52	96.6226	956.52	93.5225
	957.002	96.7121	957.002	96.7251	957.002	93.6389
	957.484	96.8291	957.484	96.8211	957.484	93.7476
	957.966	96.9328	957.966	96.9086	957.966	93.847
	958.448	97.0219	958.448	96.9861	958.448	93.9353
	958.93	97.0962	958.93	97.0525	958.93	94.0119
	959.412	97.1571	959.412	97.1079	959.412	94.0769
	959.894	97.2071	959.894	97.153	959.894	94.1314
	960.377	97.2492	960.377	97.1894	960.377	94.1773
	960.859	97.2865	960.859	97.2193	960.859	94.2164
	961.341	97.3211	961.341	97.2446	961.341	94.2504
	961.823	97.3538	961.823	97.2669	961.823	94.2798
	962.305	97.3838	962.305	97.2863	962.305	94.3043
	962.787	97.4091	962.787	97.3025	962.787	94.3223
	963.269	97.4276	963.269	97.3141	963.269	94.332
	963.751	97.4376	963.751	97.3195	963.751	94.332
	964.234	97.4387	964.234	97.3174	964.234	94.3213
	964.716	97.432	964.716	97.3076	964.716	94.3003
	965.198	97.4194	965.198	97.2905	965.198	94.2704
	965.68	97.4035	965.68	97.2679	965.68	94.2336
	966.162	97.3861	966.162	97.2415	966.162	94.1919
	966.644	97.3685	966.644	97.213	966.644	94.1469
	967.126	97.3512	967.126	97.1838	967.126	94.0996
	967.608	97.3336	967.608	97.1542	967.608	94.0501
	968.091	97.3147	968.091	97.1238	968.091	93.998
	968.573	97.2939	968.573	97.0919	968.573	93.9427
	969.055	97.2705	969.055	97.058	969.055	93.8838
	969.537	97.2444	969.537	97.022	969.537	93.8214
	970.019	97.2159	970.019	96.9845	970.019	93.7563
	970.501	97.1856	970.501	96.9469	970.501	93.6893
	970.983	97.1546	970.983	96.9105	970.983	93.6219
	971.465	97.1239	971.465	96.8764	971.465	93.5551
	971.947	97.0943	971.947	96.845	971.947	93.4896
	972.429	97.0663	972.429	96.8157	972.429	93.4257
	972.912	97.0398	972.912	96.7872	972.912	93.363
	973.394	97.0138	973.394	96.7577	973.394	93.301
	973.876	96.987	973.876	96.7257	973.876	93.2386
	974.358	96.9578	974.358	96.69	974.358	93.1751
	974.84	96.925	974.84	96.6501	974.84	93.1098
	975.322	96.8879	975.322	96.6061	975.322	93.0422
	975.804	96.8463	975.804	96.5587	975.804	92.9722
	976.286	96.8012	976.286	96.5087	976.286	92.8999
	976.769	96.7539	976.769	96.4566	976.769	92.8258
	977.251	96.7059	977.251	96.4034	977.251	92.7504
	977.733	96.6586	977.733	96.3496	977.733	92.6744
	978.215	96.6131	978.215	96.2961	978.215	92.5985
	978.697	96.5702	978.697	96.2435	978.697	92.5233
	979.179	96.53	979.179	96.1927	979.179	92.449
	979.661	96.4925	979.661	96.144	979.661	92.3759
	980.143	96.4572	980.143	96.0976	980.143	92.3038
	980.625	96.4231	980.625	96.053	980.625	92.2325
	981.108	96.3895	981.108	96.0094	981.108	92.1615
	981.59	96.3554	981.59	95.9659	981.59	92.0906
	982.072	96.32	982.072	95.9216	982.072	92.0194
	982.554	96.2824	982.554	95.8755	982.554	91.9472
	983.036	96.2422	983.036	95.8269	983.036	91.8734
	983.518	96.1989	983.518	95.7753	983.518	91.797
	984	96.1522	984	95.7204	984	91.7173
	984.482	96.102	984.482	95.662	984.482	91.6339
	984.965	96.0486	984.965	95.6007	984.965	91.5469
	985.447	95.9927	985.447	95.537	985.447	91.4571
	985.929	95.9352	985.929	95.4721	985.929	91.3656
	986.411	95.8775	986.411	95.4072	986.411	91.2735
	986.893	95.8206	986.893	95.3433	986.893	91.1814
	987.375	95.7654	987.375	95.2808	987.375	91.0891
	987.857	95.7118	987.857	95.2195	987.857	90.9957
	988.339	95.6593	988.339	95.159	988.339	90.9
	988.822	95.6066	988.822	95.0982	988.822	90.8006
	989.304	95.5524	989.304	95.0365	989.304	90.6968
	989.786	95.4958	989.786	94.9734	989.786	90.5884
	990.268	95.4362	990.268	94.9085	990.268	90.4758
	990.75	95.3735	990.75	94.8417	990.75	90.3595
	991.232	95.3081	991.232	94.7726	991.232	90.2396
	991.714	95.2402	991.714	94.7007	991.714	90.1162
	992.196	95.1695	992.196	94.625	992.196	89.9887
	992.678	95.0955	992.678	94.5447	992.678	89.8564
	993.16	95.0175	993.16	94.459	993.16	89.7191
	993.643	94.9348	993.643	94.368	993.643	89.5767
	994.125	94.8473	994.125	94.2721	994.125	89.4294
	994.607	94.7554	994.607	94.1722	994.607	89.2775
	995.089	94.66	995.089	94.0693	995.089	89.1211
	995.571	94.562	995.571	93.9642	995.571	88.9601
	996.053	94.4622	996.053	93.8575	996.053	88.794
	996.535	94.3608	996.535	93.7489	996.535	88.6223
	997.018	94.2575	997.018	93.6385	997.018	88.4446
	997.5	94.1514	997.5	93.5256	997.5	88.2607
	997.982	94.0417	997.982	93.4098	997.982	88.0707
	998.464	93.9276	998.464	93.2908	998.464	87.8747
	998.946	93.8086	998.946	93.1682	998.946	87.6727
	999.428	93.6847	999.428	93.0419	999.428	87.4648
	999.91	93.5562	999.91	92.912	999.91	87.2511
	1000.39	93.4237	1000.39	92.7787	1000.39	87.0319
	1000.87	93.2873	1000.87	92.6423	1000.87	86.8075
	1001.36	93.1472	1001.36	92.5031	1001.36	86.578
	1001.84	93.0022	1001.84	92.3603	1001.84	86.343
	1002.32	92.8507	1002.32	92.2127	1002.32	86.1007
	1002.8	92.6899	1002.8	92.0578	1002.8	85.8484
	1003.28	92.5167	1003.28	91.8927	1003.28	85.583
	1003.77	92.3283	1003.77	91.7146	1003.77	85.3016
	1004.25	92.1228	1004.25	91.5219	1004.25	85.0027
	1004.73	91.8999	1004.73	91.3144	1004.73	84.6866
	1005.21	91.6609	1005.21	91.0939	1005.21	84.3555
	1005.7	91.4082	1005.7	90.863	1005.7	84.0128
	1006.18	91.1446	1006.18	90.6248	1006.18	83.6615
	1006.66	90.8722	1006.66	90.3815	1006.66	83.3035
	1007.14	90.5917	1007.14	90.1339	1007.14	82.9391
	1007.62	90.3023	1007.62	89.8816	1007.62	82.5675
	1008.11	90.0023	1008.11	89.623	1008.11	82.1871
	1008.59	89.6894	1008.59	89.3568	1008.59	81.7967
	1009.07	89.3622	1009.07	89.0817	1009.07	81.3961
	1009.55	89.0199	1009.55	88.7977	1009.55	80.986
	1010.03	88.6632	1010.03	88.5053	1010.03	80.5672
	1010.52	88.2933	1010.52	88.2055	1010.52	80.1408
	1011	87.912	1011	87.8992	1011	79.7077
	1011.48	87.5211	1011.48	87.5877	1011.48	79.2686
	1011.96	87.1221	1011.96	87.2717	1011.96	78.8247
	1012.45	86.7167	1012.45	86.9523	1012.45	78.3781
	1012.93	86.3061	1012.93	86.6305	1012.93	77.931
	1013.41	85.8919	1013.41	86.3073	1013.41	77.4853
	1013.89	85.4754	1013.89	85.9836	1013.89	77.0424
	1014.37	85.0581	1014.37	85.6603	1014.37	76.6027
	1014.86	84.6419	1014.86	85.3391	1014.86	76.1663
	1015.34	84.2298	1015.34	85.0222	1015.34	75.7338
	1015.82	83.8255	1015.82	84.7128	1015.82	75.3075
	1016.3	83.4335	1016.3	84.415	1016.3	74.8916
	1016.78	83.0578	1016.78	84.1323	1016.78	74.4905
	1017.27	82.7011	1017.27	83.8669	1017.27	74.1081
	1017.75	82.3633	1017.75	83.6179	1017.75	73.7459
	1018.23	82.0421	1018.23	83.3824	1018.23	73.4021
	1018.71	81.7329	1018.71	83.1553	1018.71	73.0729
	1019.2	81.431	1019.2	82.9314	1019.2	72.7536
	1019.68	81.1328	1019.68	82.7068	1019.68	72.441
	1020.16	80.8362	1020.16	82.4799	1020.16	72.1338
	1020.64	80.5409	1020.64	82.2509	1020.64	71.8327
	1021.12	80.2463	1021.12	82.0207	1021.12	71.5382
	1021.61	79.9512	1021.61	81.7896	1021.61	71.2497
	1022.09	79.6519	1022.09	81.5563	1022.09	70.9641
	1022.57	79.3437	1022.57	81.3182	1022.57	70.6768
	1023.05	79.0209	1023.05	81.0723	1023.05	70.3827
	1023.53	78.6789	1023.53	80.816	1023.53	70.0782
	1024.02	78.3149	1024.02	80.5485	1024.02	69.7622
	1024.5	77.9277	1024.5	80.27	1024.5	69.4354
	1024.98	77.5166	1024.98	79.9809	1024.98	69.099
	1025.46	77.0808	1025.46	79.6811	1025.46	68.7528
	1025.94	76.6179	1025.94	79.369	1025.94	68.3946
	1026.43	76.125	1026.43	79.0421	1026.43	68.0206
	1026.91	75.6002	1026.91	78.6984	1026.91	67.6274
	1027.39	75.0436	1027.39	78.3372	1027.39	67.2141
	1027.87	74.4585	1027.87	77.9605	1027.87	66.7829
	1028.36	73.8508	1028.36	77.572	1028.36	66.339
	1028.84	73.2279	1028.84	77.1766	1028.84	65.8889
	1029.32	72.5964	1029.32	76.7781	1029.32	65.4381
	1029.8	71.9612	1029.8	76.3793	1029.8	64.9899
	1030.28	71.3258	1030.28	75.9818	1030.28	64.5458
	1030.77	70.6936	1030.77	75.5873	1030.77	64.1071
	1031.25	70.0695	1031.25	75.1987	1031.25	63.6766
	1031.73	69.4612	1031.73	74.8213	1031.73	63.2599
	1032.21	68.8775	1032.21	74.4611	1032.21	62.8639
	1032.69	68.3278	1032.69	74.1242	1032.69	62.4958
	1033.18	67.819	1033.18	73.8146	1033.18	62.1605
	1033.66	67.3541	1033.66	73.5334	1033.66	61.8594
	1034.14	66.9329	1034.14	73.2797	1034.14	61.5914
	1034.62	66.5542	1034.62	73.0517	1034.62	61.3549
	1035.11	66.2178	1035.11	72.8493	1035.11	61.1496
	1035.59	65.9258	1035.59	72.6743	1035.59	60.978
	1036.07	65.6822	1036.07	72.53	1036.07	60.8439
	1036.55	65.491	1036.55	72.4194	1036.55	60.7505
	1037.03	65.3539	1037.03	72.3436	1037.03	60.6985
	1037.52	65.2692	1037.52	72.3007	1037.52	60.685
	1038	65.2319	1038	72.2862	1038	60.7046
	1038.48	65.2362	1038.48	72.2954	1038.48	60.7516
	1038.96	65.2782	1038.96	72.3253	1038.96	60.8229
	1039.44	65.3563	1039.44	72.3755	1039.44	60.9186
	1039.93	65.4715	1039.93	72.4478	1039.93	61.0412
	1040.41	65.6252	1040.41	72.5443	1040.41	61.1934
	1040.89	65.8171	1040.89	72.666	1040.89	61.3757
	1041.37	66.0438	1041.37	72.8113	1041.37	61.5851
	1041.85	66.2995	1041.85	72.9766	1041.85	61.8161
	1042.34	66.5769	1042.34	73.1569	1042.34	62.0623
	1042.82	66.8696	1042.82	73.3478	1042.82	62.3182
	1043.3	67.1727	1043.3	73.5465	1043.3	62.5805
	1043.78	67.4825	1043.78	73.7506	1043.78	62.8475
	1044.27	67.7958	1044.27	73.9582	1044.27	63.1172
	1044.75	68.1091	1044.75	74.1666	1044.75	63.3868
	1045.23	68.418	1045.23	74.3723	1045.23	63.6523
	1045.71	68.7191	1045.71	74.5721	1045.71	63.9098
	1046.19	69.0108	1046.19	74.7643	1046.19	64.1571
	1046.68	69.2943	1046.68	74.9497	1046.68	64.3954
	1047.16	69.5738	1047.16	75.1316	1047.16	64.6286
	1047.64	69.8541	1047.64	75.314	1047.64	64.8617
	1048.12	70.1393	1048.12	75.5001	1048.12	65.0986
	1048.6	70.4299	1048.6	75.6905	1048.6	65.3395
	1049.09	70.7229	1049.09	75.8824	1049.09	65.5807
	1049.57	71.0126	1049.57	76.0707	1049.57	65.8156
	1050.05	71.293	1050.05	76.2501	1050.05	66.038
	1050.53	71.5589	1050.53	76.4164	1050.53	66.2426
	1051.02	71.8072	1051.02	76.5678	1051.02	66.4271
	1051.5	72.0358	1051.5	76.7037	1051.5	66.5912
	1051.98	72.2421	1051.98	76.8242	1051.98	66.7342
	1052.46	72.4215	1052.46	76.9279	1052.46	66.8538
	1052.94	72.567	1052.94	77.0111	1052.94	66.9453
	1053.42	72.6691	1053.42	77.0684	1053.42	67.0016
	1053.91	72.7189	1053.91	77.0934	1053.91	67.0156
	1054.39	72.7087	1054.39	77.0809	1054.39	66.9817
	1054.87	72.6335	1054.87	77.0267	1054.87	66.8961
	1055.35	72.4908	1055.35	76.9292	1055.35	66.7571
	1055.84	72.2794	1055.84	76.7876	1055.84	66.5637
	1056.32	71.9983	1056.32	76.602	1056.32	66.3146
	1056.8	71.6458	1056.8	76.3719	1056.8	66.0079
	1057.28	71.2198	1057.28	76.0968	1057.28	65.6416
	1057.76	70.7188	1057.76	75.7769	1057.76	65.2154
	1058.25	70.1431	1058.25	75.4128	1058.25	64.7308
	1058.73	69.4958	1058.73	75.0067	1058.73	64.1923
	1059.21	68.7816	1059.21	74.5619	1059.21	63.606
	1059.69	68.0057	1059.69	74.081	1059.69	62.9772
	1060.17	67.1725	1060.17	73.5662	1060.17	62.3096
	1060.66	66.2842	1060.66	73.0185	1060.66	61.6046
	1061.14	65.3421	1061.14	72.4385	1061.14	60.8621
	1061.62	64.3473	1061.62	71.8273	1061.62	60.083
	1062.1	63.3032	1062.1	71.1879	1062.1	59.2708
	1062.59	62.2159	1062.59	70.5248	1062.59	58.4315
	1063.07	61.0936	1063.07	69.8435	1063.07	57.5735
	1063.55	59.9446	1063.55	69.1489	1063.55	56.7041
	1064.03	58.7749	1064.03	68.4436	1064.03	55.828
	1064.51	57.5877	1064.51	67.728	1064.51	54.9465
	1065	56.3836	1065	67.001	1065	54.0587
	1065.48	55.1634	1065.48	66.2618	1065.48	53.1636
	1065.96	53.9299	1065.96	65.5117	1065.96	52.2627
	1066.44	52.6889	1066.44	64.7538	1066.44	51.3602
	1066.92	51.4488	1066.92	63.9931	1066.92	50.4619
	1067.41	50.2178	1067.41	63.2338	1067.41	49.573
	1067.89	49.0015	1067.89	62.4779	1067.89	48.6959
	1068.37	47.8025	1068.37	61.7251	1068.37	47.8296
	1068.85	46.6212	1068.85	60.9739	1068.85	46.9718
	1069.34	45.4589	1069.34	60.2238	1069.34	46.1217
	1069.82	44.3199	1069.82	59.4768	1069.82	45.2822
	1070.3	43.212	1070.3	58.7379	1070.3	44.4598
	1070.78	42.1445	1070.78	58.0131	1070.78	43.6625
	1071.26	41.1252	1071.26	57.3075	1071.26	42.8973
	1071.75	40.1578	1071.75	56.6232	1071.75	42.1667
	1072.23	39.2414	1072.23	55.9595	1072.23	41.4694
	1072.71	38.3731	1072.71	55.3142	1072.71	40.8023
	1073.19	37.5513	1073.19	54.6869	1073.19	40.1642
	1073.67	36.7787	1073.67	54.0804	1073.67	39.5579
	1074.16	36.0623	1074.16	53.5011	1074.16	38.9908
	1074.64	35.4111	1074.64	52.9565	1074.64	38.4716
	1075.12	34.832	1075.12	52.4526	1075.12	38.0069
	1075.6	34.3274	1075.6	51.9923	1075.6	37.5984
	1076.09	33.8952	1076.09	51.5748	1076.09	37.2435
	1076.57	33.5315	1076.57	51.1986	1076.57	36.9382
	1077.05	33.2345	1077.05	50.8643	1077.05	36.6806
	1077.53	33.0069	1077.53	50.5763	1077.53	36.474
	1078.01	32.8557	1078.01	50.3426	1078.01	36.3263
	1078.49	32.7882	1078.49	50.1719	1078.49	36.2463
	1078.98	32.8074	1078.98	50.0693	1078.98	36.2394
	1079.46	32.9095	1079.46	50.0343	1079.46	36.3048
	1079.94	33.0842	1079.94	50.0607	1079.94	36.4351
	1080.42	33.3189	1080.42	50.1397	1080.42	36.6203
	1080.91	33.6026	1080.91	50.2628	1080.91	36.8509
	1081.39	33.9297	1081.39	50.4252	1081.39	37.1214
	1081.87	34.2998	1081.87	50.6254	1081.87	37.4306
	1082.35	34.714	1082.35	50.8633	1082.35	37.7784
	1082.83	35.1714	1082.83	51.1375	1082.83	38.1631
	1083.32	35.6664	1083.32	51.4434	1083.32	38.579
	1083.8	36.1891	1083.8	51.7735	1083.8	39.0174
	1084.28	36.7296	1084.28	52.12	1084.28	39.4699
	1084.76	37.2811	1084.76	52.4779	1084.76	39.9314
	1085.24	37.8421	1085.24	52.8462	1085.24	40.4024
	1085.73	38.4159	1085.73	53.2271	1085.73	40.8869
	1086.21	39.007	1086.21	53.6239	1086.21	41.3899
	1086.69	39.6174	1086.69	54.0379	1086.69	41.9136
	1087.17	40.2444	1087.17	54.467	1087.17	42.4552
	1087.65	40.8815	1087.65	54.9064	1087.65	43.0081
	1088.14	41.5218	1088.14	55.3512	1088.14	43.5654
	1088.62	42.1624	1088.62	55.7991	1088.62	44.1237
	1089.1	42.8053	1089.1	56.252	1089.1	44.6843
	1089.58	43.4566	1089.58	56.7141	1089.58	45.2525
	1090.07	44.1228	1090.07	57.19	1090.07	45.834
	1090.55	44.8073	1090.55	57.6817	1090.55	46.4316
	1091.03	45.5082	1091.03	58.1868	1091.03	47.0433
	1091.51	46.2196	1091.51	58.7004	1091.51	47.6636
	1091.99	46.9344	1091.99	59.217	1091.99	48.2865
	1092.48	47.6494	1092.48	59.7341	1092.48	48.9092
	1092.96	48.3657	1092.96	60.2529	1092.96	49.5333
	1093.44	49.089	1093.44	60.7779	1093.44	50.1643
	1093.92	49.8256	1093.92	61.314	1093.92	50.808
	1094.4	50.5789	1094.4	61.8634	1094.4	51.4672
	1094.89	51.3479	1094.89	62.4247	1094.89	52.1403
	1095.37	52.1281	1095.37	62.9935	1095.37	52.8224
	1095.85	52.9138	1095.85	63.5648	1095.85	53.5077
	1096.33	53.7019	1096.33	64.1353	1096.33	54.1926
	1096.82	54.4932	1096.82	64.7054	1096.82	54.8777
	1097.3	55.2915	1097.3	65.278	1097.3	55.5662
	1097.78	56.1005	1097.78	65.8558	1097.78	56.2614
	1098.26	56.9205	1098.26	66.4394	1098.26	56.9635
	1098.74	57.7463	1098.74	67.0254	1098.74	57.6682
	1099.23	58.569	1099.23	67.6072	1099.23	58.3675
	1099.71	59.378	1099.71	68.1776	1099.71	59.0526
	1100.19	60.1643	1100.19	68.7303	1100.19	59.7163
	1100.67	60.923	1100.67	69.2624	1100.67	60.3552
	1101.15	61.6529	1101.15	69.7739	1101.15	60.9689
	1101.64	62.3545	1101.64	70.2659	1101.64	61.5584
	1102.12	63.0278	1102.12	70.7394	1102.12	62.1236
	1102.6	63.6707	1102.6	71.1932	1102.6	62.6623
	1103.08	64.2785	1103.08	71.6248	1103.08	63.1702
	1103.57	64.8463	1103.57	72.0308	1103.57	63.6429
	1104.05	65.3693	1104.05	72.4081	1104.05	64.0771
	1104.53	65.8444	1104.53	72.7548	1104.53	64.4717
	1105.01	66.2705	1105.01	73.0697	1105.01	64.8272
	1105.49	66.6464	1105.49	73.3516	1105.49	65.144
	1105.98	66.9707	1105.98	73.5985	1105.98	65.4213
	1106.46	67.2408	1106.46	73.808	1106.46	65.6569
	1106.94	67.4547	1106.94	73.9779	1106.94	65.8479
	1107.42	67.6119	1107.42	74.1077	1107.42	65.9928
	1107.9	67.7148	1107.9	74.1999	1107.9	66.0933
	1108.39	67.7695	1108.39	74.2596	1108.39	66.1541
	1108.87	67.7832	1108.87	74.293	1108.87	66.1821
	1109.35	67.7622	1109.35	74.3051	1109.35	66.1832
	1109.83	67.7098	1109.83	74.2979	1109.83	66.1606
	1110.32	67.6252	1110.32	74.2699	1110.32	66.1138
	1110.8	67.5045	1110.8	74.2171	1110.8	66.0392
	1111.28	67.3429	1111.28	74.1352	1111.28	65.9325
	1111.76	67.1381	1111.76	74.0221	1111.76	65.7911
	1112.24	66.8912	1112.24	73.879	1112.24	65.6158
	1112.72	66.6066	1112.72	73.7097	1112.72	65.4095
	1113.21	66.2898	1113.21	73.5187	1113.21	65.1763
	1113.69	65.945	1113.69	73.3094	1113.69	64.9185
	1114.17	65.5737	1114.17	73.0826	1114.17	64.6361
	1114.65	65.1746	1114.65	72.8366	1114.65	64.3272
	1115.14	64.7462	1115.14	72.5695	1115.14	63.9901
	1115.62	64.2895	1115.62	72.2807	1115.62	63.626
	1116.1	63.8095	1116.1	71.9731	1116.1	63.2401
	1116.58	63.3159	1116.58	71.6529	1116.58	62.8417
	1117.06	62.8213	1117.06	71.3281	1117.06	62.4421
	1117.55	62.3376	1117.55	71.0066	1117.55	62.0515
	1118.03	61.8761	1118.03	70.6957	1118.03	61.6791
	1118.51	61.4453	1118.51	70.4007	1118.51	61.3311
	1118.99	61.0529	1118.99	70.1269	1118.99	61.0134
	1119.47	60.7074	1119.47	69.8806	1119.47	60.7331
	1119.96	60.4189	1119.96	69.6695	1119.96	60.4987
	1120.44	60.1975	1120.44	69.5019	1120.44	60.3194
	1120.92	60.0519	1120.92	69.385	1120.92	60.203
	1121.4	59.9857	1121.4	69.3224	1121.4	60.1531
	1121.89	59.997	1121.89	69.3136	1121.89	60.1684
	1122.37	60.0785	1122.37	69.3542	1122.37	60.2434
	1122.85	60.2213	1122.85	69.4385	1122.85	60.3714
	1123.33	60.4169	1123.33	69.5614	1123.33	60.5468
	1123.81	60.6599	1123.81	69.7196	1123.81	60.7663
	1124.3	60.9477	1124.3	69.9121	1124.3	61.029
	1124.78	61.2797	1124.78	70.1385	1124.78	61.3346
	1125.26	61.655	1125.26	70.3978	1125.26	61.6815
	1125.74	62.0719	1125.74	70.6884	1125.74	62.0669
	1126.22	62.5284	1126.22	71.0079	1126.22	62.4877
	1126.71	63.0236	1126.71	71.3552	1126.71	62.9418
	1127.19	63.5589	1127.19	71.7315	1127.19	63.4304
	1127.67	64.1382	1127.67	72.1398	1127.67	63.9573
	1128.15	64.7664	1128.15	72.5843	1128.15	64.5275
	1128.63	65.4467	1128.63	73.0681	1128.63	65.1445
	1129.12	66.1795	1129.12	73.5918	1129.12	65.8087
	1129.6	66.9613	1129.6	74.1532	1129.6	66.5171
	1130.08	67.7866	1130.08	74.7481	1130.08	67.2641
	1130.56	68.649	1130.56	75.3718	1130.56	68.0444
	1131.05	69.5444	1131.05	76.0214	1131.05	68.8543
	1131.53	70.4703	1131.53	76.6954	1131.53	69.6926
	1132.01	71.4254	1132.01	77.3935	1132.01	70.5587
	1132.49	72.4081	1132.49	78.1148	1132.49	71.4516
	1132.97	73.4141	1132.97	78.857	1132.97	72.3678
	1133.46	74.4365	1133.46	79.6151	1133.46	73.3005
	1133.94	75.4669	1133.94	80.3832	1133.94	74.2417
	1134.42	76.4954	1134.42	81.1539	1134.42	75.1824
	1134.9	77.5123	1134.9	81.9205	1134.9	76.1144
	1135.38	78.5096	1135.38	82.6769	1135.38	77.0315
	1135.87	79.4796	1135.87	83.4175	1135.87	77.9278
	1136.35	80.4157	1136.35	84.1371	1136.35	78.7983
	1136.83	81.3121	1136.83	84.8311	1136.83	79.6378
	1137.31	82.1636	1137.31	85.4953	1137.31	80.4413
	1137.8	82.9669	1137.8	86.1269	1137.8	81.2048
	1138.28	83.7206	1138.28	86.7246	1138.28	81.9257
	1138.76	84.4249	1138.76	87.2884	1138.76	82.6028
	1139.24	85.0811	1139.24	87.8191	1139.24	83.2364
	1139.72	85.6908	1139.72	88.3175	1139.72	83.8268
	1140.21	86.2546	1140.21	88.7832	1140.21	84.3741
	1140.69	86.7727	1140.69	89.2154	1140.69	84.8774
	1141.17	87.2443	1141.17	89.6126	1141.17	85.3355
	1141.65	87.669	1141.65	89.9738	1141.65	85.7474
	1142.13	88.0471	1142.13	90.2993	1142.13	86.1133
	1142.62	88.3804	1142.62	90.5908	1142.62	86.4354
	1143.1	88.6724	1143.1	90.8514	1143.1	86.7172
	1143.58	88.927	1143.58	91.0845	1143.58	86.9628
	1144.06	89.1486	1144.06	91.2934	1144.06	87.1765
	1144.55	89.3402	1144.55	91.48	1144.55	87.361
	1145.03	89.5038	1145.03	91.6448	1145.03	87.5178
	1145.51	89.6402	1145.51	91.787	1145.51	87.6467
	1145.99	89.7493	1145.99	91.9056	1145.99	87.7473
	1146.47	89.8312	1146.47	91.9999	1146.47	87.8192
	1146.96	89.8869	1146.96	92.0706	1146.96	87.8633
	1147.44	89.9185	1147.44	92.1193	1147.44	87.8814
	1147.92	89.9287	1147.92	92.1486	1147.92	87.8762
	1148.4	89.9204	1148.4	92.1613	1148.4	87.8504
	1148.88	89.8958	1148.88	92.1595	1148.88	87.8058
	1149.37	89.8557	1149.37	92.144	1149.37	87.7433
	1149.85	89.7996	1149.85	92.1148	1149.85	87.6623
	1150.33	89.7259	1150.33	92.0706	1150.33	87.5618
	1150.81	89.6334	1150.81	92.0101	1150.81	87.4408
	1151.3	89.521	1151.3	91.932	1151.3	87.2986
	1151.78	89.3887	1151.78	91.836	1151.78	87.1352
	1152.26	89.2375	1152.26	91.7221	1152.26	86.9511
	1152.74	89.0684	1152.74	91.5908	1152.74	86.7471
	1153.22	88.8824	1153.22	91.4427	1153.22	86.5237
	1153.7	88.6795	1153.7	91.2776	1153.7	86.281
	1154.19	88.459	1154.19	91.0954	1154.19	86.0189
	1154.67	88.2192	1154.67	90.8953	1154.67	85.7368
	1155.15	87.9579	1155.15	90.6761	1155.15	85.4338
	1155.63	87.6726	1155.63	90.4366	1155.63	85.1085
	1156.12	87.3607	1156.12	90.1754	1156.12	84.7593
	1156.6	87.0191	1156.6	89.891	1156.6	84.3837
	1157.08	86.6452	1157.08	89.5819	1157.08	83.9794
	1157.56	86.2363	1157.56	89.2466	1157.56	83.5439
	1158.04	85.79	1158.04	88.8837	1158.04	83.0748
	1158.53	85.3038	1158.53	88.4915	1158.53	82.5702
	1159.01	84.7751	1159.01	88.0683	1159.01	82.0276
	1159.49	84.2002	1159.49	87.6114	1159.49	81.444
	1159.97	83.5746	1159.97	87.1176	1159.97	80.8154
	1160.45	82.892	1160.45	86.5832	1160.45	80.137
	1160.94	82.1459	1160.94	86.0041	1160.94	79.4035
	1161.42	81.3298	1161.42	85.3768	1161.42	78.6107
	1161.9	80.4381	1161.9	84.6985	1161.9	77.7557
	1162.38	79.4668	1162.38	83.9677	1162.38	76.8372
	1162.87	78.4134	1162.87	83.1834	1162.87	75.8555
	1163.35	77.2756	1163.35	82.3446	1163.35	74.8107
	1163.83	76.051	1163.83	81.4499	1163.83	73.7022
	1164.31	74.7365	1164.31	80.4972	1164.31	72.5281
	1164.79	73.3289	1164.79	79.4842	1164.79	71.2861
	1165.28	71.8263	1165.28	78.4101	1165.28	69.9751
	1165.76	70.2301	1165.76	77.2761	1165.76	68.5965
	1166.24	68.5466	1166.24	76.0866	1166.24	67.1554
	1166.72	66.786	1166.72	74.8482	1166.72	65.6596
	1167.2	64.9618	1167.2	73.5689	1167.2	64.119
	1167.69	63.0903	1167.69	72.2576	1167.69	62.5446
	1168.17	61.1882	1168.17	70.9229	1168.17	60.9473
	1168.65	59.2744	1168.65	69.5743	1168.65	59.3398
	1169.13	57.3721	1169.13	68.2249	1169.13	57.7392
	1169.62	55.5077	1169.62	66.8902	1169.62	56.1659
	1170.1	53.7129	1170.1	65.5905	1170.1	54.6459
	1170.58	52.0216	1170.58	64.3486	1170.58	53.2077
	1171.06	50.4635	1171.06	63.185	1171.06	51.8762
	1171.54	49.0638	1171.54	62.1181	1171.54	50.6729
	1172.03	47.84	1172.03	61.1617	1172.03	49.6125
	1172.51	46.8022	1172.51	60.3254	1172.51	48.7046
	1172.99	45.9576	1172.99	59.6175	1172.99	47.9564
	1173.47	45.3113	1173.47	59.0455	1173.47	47.3744
	1173.95	44.8665	1173.95	58.6157	1173.95	46.9641
	1174.44	44.6227	1174.44	58.3318	1174.44	46.7273
	1174.92	44.5729	1174.92	58.192	1174.92	46.6597
	1175.4	44.7024	1175.4	58.1882	1175.4	46.7494
	1175.88	44.9894	1175.88	58.3062	1175.88	46.9776
	1176.37	45.4103	1176.37	58.5299	1176.37	47.3238
	1176.85	45.9433	1176.85	58.8438	1176.85	47.769
	1177.33	46.5698	1177.33	59.2348	1177.33	48.2977
	1177.81	47.276	1177.81	59.693	1177.81	48.899
	1178.29	48.0493	1178.29	60.209	1178.29	49.563
	1178.78	48.8752	1178.78	60.7717	1178.78	50.2777
	1179.26	49.738	1179.26	61.3689	1179.26	51.0294
	1179.74	50.6203	1179.74	61.9863	1179.74	51.8017
	1180.22	51.5064	1180.22	62.6112	1180.22	52.5797
	1180.7	52.3863	1180.7	63.2349	1180.7	53.353
	1181.19	53.2549	1181.19	63.8528	1181.19	54.1165
	1181.67	54.1118	1181.67	64.4642	1181.67	54.8694
	1182.15	54.9575	1182.15	65.0694	1182.15	55.6125
	1182.63	55.7903	1182.63	65.6673	1182.63	56.3451
	1183.12	56.6052	1183.12	66.2544	1183.12	57.0635
	1183.6	57.3951	1183.6	66.8253	1183.6	57.7618
	1184.08	58.1525	1184.08	67.3744	1184.08	58.4333
	1184.56	58.8727	1184.56	67.8981	1184.56	59.0739
	1185.04	59.5551	1185.04	68.3956	1185.04	59.6826
	1185.53	60.2021	1185.53	68.8685	1185.53	60.2613
	1186.01	60.8165	1186.01	69.3185	1186.01	60.8122
	1186.49	61.3996	1186.49	69.7463	1186.49	61.3364
	1186.97	61.95	1186.97	70.1506	1186.97	61.8324
	1187.45	62.4646	1187.45	70.5289	1187.45	62.2974
	1187.94	62.9405	1187.94	70.8792	1187.94	62.7287
	1188.42	63.3775	1188.42	71.2016	1188.42	63.1262
	1188.9	63.7787	1188.9	71.4985	1188.9	63.4924
	1189.38	64.1499	1189.38	71.7747	1189.38	63.8324
	1189.86	64.4971	1189.86	72.0347	1189.86	64.1512
	1190.35	64.824	1190.35	72.2811	1190.35	64.452
	1190.83	65.1314	1190.83	72.5142	1190.83	64.7348
	1191.31	65.4168	1191.31	72.732	1191.31	64.9977
	1191.79	65.6774	1191.79	72.932	1191.79	65.2383
	1192.28	65.9118	1192.28	73.113	1192.28	65.4556
	1192.76	66.1211	1192.76	73.2762	1192.76	65.6509
	1193.24	66.3088	1193.24	73.4241	1193.24	65.8275
	1193.72	66.4788	1193.72	73.5598	1193.72	65.9889
	1194.2	66.6338	1194.2	73.6852	1194.2	66.137
	1194.68	66.7738	1194.68	73.8002	1194.68	66.2714
	1195.17	66.897	1195.17	73.9031	1195.17	66.3901
	1195.65	67.0011	1195.65	73.9925	1195.65	66.4914
	1196.13	67.0859	1196.13	74.0679	1196.13	66.5754
	1196.61	67.1538	1196.61	74.1316	1196.61	66.6448
	1197.1	67.2093	1197.1	74.1868	1197.1	66.7043
	1197.58	67.2578	1197.58	74.2372	1197.58	66.7585
	1198.06	67.3037	1198.06	74.2854	1198.06	66.8106
	1198.54	67.3487	1198.54	74.3318	1198.54	66.8615
	1199.02	67.3931	1199.02	74.3756	1199.02	66.9102
	1199.51	67.4367	1199.51	74.4161	1199.51	66.9561
	1199.99	67.481	1199.99	74.4542	1199.99	67.0004
	1200.47	67.5302	1200.47	74.4932	1200.47	67.0474
	1200.95	67.5902	1200.95	74.5383	1200.95	67.1028
	1201.43	67.667	1201.43	74.5944	1201.43	67.1725
	1201.92	67.7653	1201.92	74.6654	1201.92	67.2604
	1202.4	67.8867	1202.4	74.7525	1202.4	67.3672
	1202.88	68.0307	1202.88	74.855	1202.88	67.4918
	1203.36	68.196	1203.36	74.9713	1203.36	67.6322
	1203.85	68.3818	1203.85	75.1004	1203.85	67.7878
	1204.33	68.5889	1204.33	75.2428	1204.33	67.9601
	1204.81	68.8193	1204.81	75.3998	1204.81	68.1521
	1205.29	69.0743	1205.29	75.5728	1205.29	68.3663
	1205.77	69.3533	1205.77	75.7621	1205.77	68.6036
	1206.26	69.654	1206.26	75.9662	1206.26	68.8624
	1206.74	69.9727	1206.74	76.1832	1206.74	69.1397
	1207.22	70.3065	1207.22	76.4115	1207.22	69.4325
	1207.7	70.654	1207.7	76.6506	1207.7	69.7394
	1208.18	71.0162	1208.18	76.9019	1208.18	70.0609
	1208.67	71.3948	1208.67	77.1671	1208.67	70.3985
	1209.15	71.7912	1209.15	77.4475	1209.15	70.7533
	1209.63	72.2045	1209.63	77.7428	1209.63	71.1242
	1210.11	72.6315	1210.11	78.0505	1210.11	71.5081
	1210.6	73.0678	1210.6	78.3676	1210.6	71.9009
	1211.08	73.5098	1211.08	78.6911	1211.08	72.299
	1211.56	73.9552	1211.56	79.0194	1211.56	72.7005
	1212.04	74.4038	1212.04	79.3522	1212.04	73.1056
	1212.52	74.8561	1212.52	79.6899	1212.52	73.5151
	1213.01	75.3121	1213.01	80.032	1213.01	73.9292
	1213.49	75.7696	1213.49	80.3767	1213.49	74.3462
	1213.97	76.225	1213.97	80.7212	1213.97	74.7626
	1214.45	76.674	1214.45	81.0622	1214.45	75.1747
	1214.93	77.1139	1214.93	81.398	1214.93	75.5798
	1215.42	77.5443	1215.42	81.7288	1215.42	75.9777
	1215.9	77.9672	1215.9	82.0567	1215.9	76.3705
	1216.38	78.3855	1216.38	82.3841	1216.38	76.7612
	1216.86	78.8019	1216.86	82.7126	1216.86	77.1517
	1217.35	79.2162	1217.35	83.0413	1217.35	77.5414
	1217.83	79.6264	1217.83	83.3674	1217.83	77.9275
	1218.31	80.0289	1218.31	83.6865	1218.31	78.3052
	1218.79	80.4202	1218.79	83.9948	1218.79	78.6701
	1219.27	80.799	1219.27	84.2904	1219.27	79.0198
	1219.76	81.1661	1219.76	84.5732	1219.76	79.3542
	1220.24	81.5237	1220.24	84.8452	1220.24	79.6753
	1220.72	81.8739	1220.72	85.1085	1220.72	79.9851
	1221.2	82.2178	1221.2	85.3645	1221.2	80.2852
	1221.68	82.5543	1221.68	85.6136	1221.68	80.5755
	1222.17	82.8813	1222.17	85.855	1222.17	80.8549
	1222.65	83.1961	1222.65	86.0876	1222.65	81.1222
	1223.13	83.4971	1223.13	86.3111	1223.13	81.3768
	1223.61	83.7842	1223.61	86.5257	1223.61	81.6191
	1224.09	84.0582	1224.09	86.732	1224.09	81.8503
	1224.58	84.32	1224.58	86.9306	1224.58	82.0711
	1225.06	84.5698	1225.06	87.1213	1225.06	82.2817
	1225.54	84.8068	1225.54	87.303	1225.54	82.4812
	1226.02	85.0298	1226.02	87.4747	1226.02	82.6686
	1226.51	85.2378	1226.51	87.6356	1226.51	82.8431
	1226.99	85.4311	1226.99	87.7863	1226.99	83.0055
	1227.47	85.6115	1227.47	87.9283	1227.47	83.1578
	1227.95	85.7821	1227.95	88.0637	1227.95	83.3029
	1228.43	85.9462	1228.43	88.1946	1228.43	83.443
	1228.92	86.1058	1228.92	88.3219	1228.92	83.5794
	1229.4	86.2616	1229.4	88.4454	1229.4	83.7115
	1229.88	86.4128	1229.88	88.5643	1229.88	83.8377
	1230.36	86.5577	1230.36	88.6775	1230.36	83.9565
	1230.84	86.695	1230.84	88.7845	1230.84	84.0668
	1231.33	86.824	1231.33	88.8859	1231.33	84.1689
	1231.81	86.9451	1231.81	88.9824	1231.81	84.2639
	1232.29	87.0591	1232.29	89.0749	1232.29	84.3529
	1232.77	87.1662	1232.77	89.1633	1232.77	84.4365
	1233.26	87.2663	1233.26	89.2468	1233.26	84.514
	1233.74	87.3587	1233.74	89.3238	1233.74	84.5839
	1234.22	87.4424	1234.22	89.3928	1234.22	84.6447
	1234.7	87.5174	1234.7	89.4536	1234.7	84.6956
	1235.18	87.5845	1235.18	89.5072	1235.18	84.7375
	1235.66	87.6453	1235.66	89.5554	1235.66	84.7717
	1236.15	87.7021	1236.15	89.6009	1236.15	84.8006
	1236.63	87.7565	1236.63	89.6454	1236.63	84.8259
	1237.11	87.809	1237.11	89.6898	1237.11	84.8482
	1237.59	87.8593	1237.59	89.7337	1237.59	84.8671
	1238.08	87.9059	1238.08	89.7758	1238.08	84.8815
	1238.56	87.9476	1238.56	89.8151	1238.56	84.8905
	1239.04	87.9839	1239.04	89.8509	1239.04	84.8937
	1239.52	88.0149	1239.52	89.8834	1239.52	84.8913
	1240	88.0412	1240	89.9132	1240	84.8839
	1240.49	88.0633	1240.49	89.9407	1240.49	84.8722
	1240.97	88.0808	1240.97	89.9656	1240.97	84.8559
	1241.45	88.0923	1241.45	89.9867	1241.45	84.8343
	1241.93	88.0956	1241.93	90.0021	1241.93	84.8062
	1242.41	88.0884	1242.41	90.0095	1242.41	84.7702
	1242.9	88.0688	1242.9	90.0071	1242.9	84.7254
	1243.38	88.0362	1243.38	89.9937	1243.38	84.6711
	1243.86	87.991	1243.86	89.9693	1243.86	84.6072
	1244.34	87.9344	1244.34	89.9346	1244.34	84.5338
	1244.83	87.8684	1244.83	89.8909	1244.83	84.4514
	1245.31	87.795	1245.31	89.8399	1245.31	84.361
	1245.79	87.7159	1245.79	89.7836	1245.79	84.2645
	1246.27	87.633	1246.27	89.724	1246.27	84.1646
	1246.75	87.5477	1246.75	89.6629	1246.75	84.0644
	1247.24	87.4615	1247.24	89.6018	1247.24	83.9672
	1247.72	87.3749	1247.72	89.5416	1247.72	83.8749
	1248.2	87.2877	1248.2	89.4823	1248.2	83.7882
	1248.68	87.1988	1248.68	89.4226	1248.68	83.7059
	1249.16	87.1061	1249.16	89.3609	1249.16	83.6256
	1249.65	87.0078	1249.65	89.2951	1249.65	83.5449
	1250.13	86.9022	1250.13	89.2236	1250.13	83.4618
	1250.61	86.7893	1250.61	89.1459	1250.61	83.3758
	1251.09	86.6703	1251.09	89.0626	1251.09	83.288
	1251.58	86.5475	1251.58	88.9753	1251.58	83.2005
	1252.06	86.424	1252.06	88.8866	1252.06	83.1158
	1252.54	86.3029	1252.54	88.7992	1252.54	83.0363
	1253.02	86.187	1253.02	88.7161	1253.02	82.9644
	1253.5	86.0787	1253.5	88.6395	1253.5	82.9023
	1253.99	85.9799	1253.99	88.5715	1253.99	82.8517
	1254.47	85.8924	1254.47	88.5135	1254.47	82.8142
	1254.95	85.8174	1254.95	88.4662	1254.95	82.7904
	1255.43	85.7558	1255.43	88.4296	1255.43	82.7797
	1255.91	85.7071	1255.91	88.4029	1255.91	82.7803
	1256.4	85.6702	1256.4	88.3846	1256.4	82.7895
	1256.88	85.6431	1256.88	88.3731	1256.88	82.8041
	1257.36	85.6235	1257.36	88.3662	1257.36	82.8213
	1257.84	85.6097	1257.84	88.3627	1257.84	82.8399
	1258.33	85.6006	1258.33	88.3613	1258.33	82.8593
	1258.81	85.5963	1258.81	88.3619	1258.81	82.8801
	1259.29	85.5979	1259.29	88.3653	1259.29	82.9038
	1259.77	85.6075	1259.77	88.3729	1259.77	82.9319
	1260.25	85.6276	1260.25	88.3869	1260.25	82.9663
	1260.73	85.6609	1260.73	88.41	1260.73	83.0091
	1261.22	85.71	1261.22	88.445	1261.22	83.0626
	1261.7	85.7763	1261.7	88.4938	1261.7	83.1292
	1262.18	85.8604	1262.18	88.5573	1262.18	83.2107
	1262.66	85.9614	1262.66	88.6351	1262.66	83.3078
	1263.15	86.0773	1263.15	88.7254	1263.15	83.4203
	1263.63	86.2059	1263.63	88.826	1263.63	83.547
	1264.11	86.3454	1264.11	88.935	1264.11	83.6864
	1264.59	86.4952	1264.59	89.0521	1264.59	83.8381
	1265.07	86.6562	1265.07	89.1779	1265.07	84.0023
	1265.56	86.8298	1265.56	89.3142	1265.56	84.1804
	1266.04	87.0175	1266.04	89.4621	1266.04	84.3734
	1266.52	87.2191	1266.52	89.6219	1266.52	84.5813
	1267	87.4329	1267	89.792	1267	84.8023
	1267.48	87.6554	1267.48	89.9694	1267.48	85.0334
	1267.97	87.8827	1267.97	90.1506	1267.97	85.2708
	1268.45	88.1116	1268.45	90.333	1268.45	85.5118
	1268.93	88.3409	1268.93	90.5156	1268.93	85.7553
	1269.41	88.5711	1269.41	90.6994	1269.41	86.0025
	1269.9	88.8046	1269.9	90.8867	1269.9	86.2559
	1270.38	89.0444	1270.38	91.0805	1270.38	86.5182
	1270.86	89.2929	1270.86	91.2833	1270.86	86.7916
	1271.34	89.5511	1271.34	91.4962	1271.34	87.0762
	1271.82	89.8189	1271.82	91.719	1271.82	87.3706
	1272.31	90.0942	1272.31	91.9501	1272.31	87.672
	1272.79	90.3745	1272.79	92.187	1272.79	87.9773
	1273.27	90.6564	1273.27	92.4266	1273.27	88.2828
	1273.75	90.9361	1273.75	92.6655	1273.75	88.5852
	1274.23	91.2097	1274.23	92.9	1274.23	88.8813
	1274.72	91.4732	1274.72	93.1268	1274.72	89.1679
	1275.2	91.7231	1275.2	93.3429	1275.2	89.4421
	1275.68	91.9567	1275.68	93.5463	1275.68	89.7016
	1276.16	92.1724	1276.16	93.736	1276.16	89.9447
	1276.64	92.37	1276.64	93.9117	1276.64	90.1708
	1277.13	92.5503	1277.13	94.0742	1277.13	90.3799
	1277.61	92.7147	1277.61	94.2241	1277.61	90.5728
	1278.09	92.865	1278.09	94.3624	1278.09	90.7501
	1278.57	93.0028	1278.57	94.4894	1278.57	90.9128
	1279.06	93.129	1279.06	94.6052	1279.06	91.0612
	1279.54	93.2442	1279.54	94.7097	1279.54	91.1955
	1280.02	93.3484	1280.02	94.8024	1280.02	91.3157
	1280.5	93.4414	1280.5	94.8829	1280.5	91.4215
	1280.98	93.5226	1280.98	94.9505	1280.98	91.5126
	1281.47	93.5919	1281.47	95.0046	1281.47	91.5883
	1281.95	93.6492	1281.95	95.045	1281.95	91.6483
	1282.43	93.6945	1282.43	95.0717	1282.43	91.6924
	1282.91	93.7283	1282.91	95.085	1282.91	91.7209
	1283.39	93.751	1283.39	95.0862	1283.39	91.7343
	1283.88	93.7632	1283.88	95.0764	1283.88	91.7339
	1284.36	93.7656	1284.36	95.0572	1284.36	91.7212
	1284.84	93.7587	1284.84	95.0297	1284.84	91.6977
	1285.32	93.7429	1285.32	94.9951	1285.32	91.6649
	1285.81	93.7188	1285.81	94.954	1285.81	91.6239
	1286.29	93.6873	1286.29	94.9073	1286.29	91.5757
	1286.77	93.6495	1286.77	94.8558	1286.77	91.5212
	1287.25	93.6076	1287.25	94.8011	1287.25	91.4619
	1287.73	93.5641	1287.73	94.7455	1287.73	91.3999
	1288.22	93.5223	1288.22	94.6915	1288.22	91.3378
	1288.7	93.4851	1288.7	94.6418	1288.7	91.2786
	1289.18	93.4549	1289.18	94.5979	1289.18	91.2244
	1289.66	93.4325	1289.66	94.5606	1289.66	91.1766
	1290.14	93.417	1290.14	94.5289	1290.14	91.1347
	1290.63	93.4062	1290.63	94.5007	1290.63	91.0972
	1291.11	93.3976	1291.11	94.4741	1291.11	91.0618
	1291.59	93.3891	1291.59	94.4473	1291.59	91.0271
	1292.07	93.3802	1292.07	94.4204	1292.07	90.9927
	1292.56	93.3724	1292.56	94.3947	1292.56	90.96
	1293.04	93.3683	1293.04	94.3727	1293.04	90.9317
	1293.52	93.3705	1293.52	94.3567	1293.52	90.9103
	1294	93.3805	1294	94.3481	1294	90.8976
	1294.48	93.3977	1294.48	94.3465	1294.48	90.8934
	1294.97	93.4194	1294.97	94.3499	1294.97	90.8961
	1295.45	93.4416	1295.45	94.355	1295.45	90.9027
	1295.93	93.4604	1295.93	94.3587	1295.93	90.9099
	1296.41	93.4736	1296.41	94.3588	1296.41	90.9159
	1296.89	93.4811	1296.89	94.3549	1296.89	90.9199
	1297.38	93.4849	1297.38	94.3483	1297.38	90.9228
	1297.86	93.4883	1297.86	94.3413	1297.86	90.9262
	1298.34	93.4944	1298.34	94.3366	1298.34	90.932
	1298.82	93.5051	1298.82	94.3359	1298.82	90.9412
	1299.31	93.5205	1299.31	94.34	1299.31	90.9544
	1299.79	93.5396	1299.79	94.3484	1299.79	90.9711
	1300.27	93.5606	1300.27	94.3596	1300.27	90.9903
	1300.75	93.5824	1300.75	94.3724	1300.75	91.0113
	1301.23	93.6047	1301.23	94.3859	1301.23	91.0334
	1301.71	93.6284	1301.71	94.3999	1301.71	91.0563
	1302.2	93.6547	1302.2	94.4149	1302.2	91.0801
	1302.68	93.6842	1302.68	94.4318	1302.68	91.1047
	1303.16	93.7169	1303.16	94.4511	1303.16	91.1302
	1303.64	93.7517	1303.64	94.4729	1303.64	91.1565
	1304.13	93.7867	1304.13	94.4964	1304.13	91.1835
	1304.61	93.82	1304.61	94.5206	1304.61	91.2108
	1305.09	93.8498	1305.09	94.5436	1305.09	91.2379
	1305.57	93.8751	1305.57	94.5637	1305.57	91.264
	1306.05	93.8952	1306.05	94.5794	1306.05	91.2876
	1306.54	93.9099	1306.54	94.5892	1306.54	91.3074
	1307.02	93.9188	1307.02	94.5922	1307.02	91.3219
	1307.5	93.9218	1307.5	94.5883	1307.5	91.3303
	1307.98	93.9191	1307.98	94.5782	1307.98	91.333
	1308.46	93.9121	1308.46	94.564	1308.46	91.3316
	1308.95	93.9032	1308.95	94.5486	1308.95	91.3289
	1309.43	93.8957	1309.43	94.536	1309.43	91.3285
	1309.91	93.8926	1309.91	94.5295	1309.91	91.3338
	1310.39	93.8961	1310.39	94.5318	1310.39	91.3469
	1310.88	93.9065	1310.88	94.5435	1310.88	91.3684
	1311.36	93.9226	1311.36	94.5633	1311.36	91.3967
	1311.84	93.9415	1311.84	94.588	1311.84	91.4292
	1312.32	93.9604	1312.32	94.6138	1312.32	91.4623
	1312.8	93.9774	1312.8	94.6378	1312.8	91.4937
	1313.29	93.992	1313.29	94.6582	1313.29	91.5216
	1313.77	94.0049	1313.77	94.6748	1313.77	91.5458
	1314.25	94.0172	1314.25	94.6885	1314.25	91.5669
	1314.73	94.0294	1314.73	94.7007	1314.73	91.5858
	1315.21	94.0412	1315.21	94.7119	1315.21	91.6028
	1315.7	94.0513	1315.7	94.7218	1315.7	91.6174
	1316.18	94.0577	1316.18	94.7291	1316.18	91.6284
	1316.66	94.0589	1316.66	94.7323	1316.66	91.6343
	1317.14	94.0543	1317.14	94.7304	1317.14	91.6342
	1317.62	94.0445	1317.62	94.723	1317.62	91.6275
	1318.11	94.0305	1318.11	94.7108	1318.11	91.6145
	1318.59	94.0137	1318.59	94.6945	1318.59	91.5958
	1319.07	93.9945	1319.07	94.6749	1319.07	91.5722
	1319.55	93.9726	1319.55	94.6519	1319.55	91.5439
	1320.04	93.9466	1320.04	94.6251	1320.04	91.511
	1320.52	93.9154	1320.52	94.5935	1320.52	91.4732
	1321	93.8781	1321	94.5568	1321	91.4302
	1321.48	93.835	1321.48	94.5155	1321.48	91.3822
	1321.96	93.7872	1321.96	94.4711	1321.96	91.3299
	1322.45	93.736	1322.45	94.4251	1322.45	91.2743
	1322.93	93.6827	1322.93	94.379	1322.93	91.2165
	1323.41	93.6278	1323.41	94.3331	1323.41	91.1569
	1323.89	93.571	1323.89	94.2864	1323.89	91.0953
	1324.38	93.5109	1324.38	94.2369	1324.38	91.0302
	1324.86	93.4459	1324.86	94.1818	1324.86	90.9596
	1325.34	93.3744	1325.34	94.119	1325.34	90.881
	1325.82	93.2956	1325.82	94.0473	1325.82	90.7926
	1326.3	93.2091	1326.3	93.9667	1326.3	90.6933
	1326.79	93.1158	1326.79	93.878	1326.79	90.583
	1327.27	93.0169	1327.27	93.7829	1327.27	90.4626
	1327.75	92.9138	1327.75	93.6825	1327.75	90.3334
	1328.23	92.8075	1328.23	93.5779	1328.23	90.1968
	1328.71	92.6983	1328.71	93.4697	1328.71	90.0539
	1329.2	92.5858	1329.2	93.3583	1329.2	89.9056
	1329.68	92.4697	1329.68	93.2454	1329.68	89.7537
	1330.16	92.35	1330.16	93.1336	1330.16	89.6012
	1330.64	92.2281	1330.64	93.0272	1330.64	89.4529
	1331.12	92.1075	1331.12	92.9313	1331.12	89.3153
	1331.61	91.9924	1331.61	92.8503	1331.61	89.1947
	1332.09	91.8871	1332.09	92.7861	1332.09	89.0947
	1332.57	91.7938	1332.57	92.7369	1332.57	89.0147
	1333.05	91.7117	1333.05	92.6979	1333.05	88.9493
	1333.54	91.6371	1333.54	92.6622	1333.54	88.8905
	1334.02	91.564	1334.02	92.6226	1334.02	88.8287
	1334.5	91.4861	1334.5	92.573	1334.5	88.7561
	1334.98	91.3974	1334.98	92.5092	1334.98	88.667
	1335.46	91.2935	1335.46	92.4291	1335.46	88.5586
	1335.95	91.1716	1335.95	92.3319	1335.95	88.4306
	1336.43	91.0312	1336.43	92.2186	1336.43	88.2844
	1336.91	90.8733	1336.91	92.0914	1336.91	88.1228
	1337.39	90.7	1337.39	91.953	1337.39	87.9487
	1337.87	90.5144	1337.87	91.8064	1337.87	87.7652
	1338.36	90.3202	1338.36	91.6551	1338.36	87.5754
	1338.84	90.1205	1338.84	91.5017	1338.84	87.3821
	1339.32	89.918	1339.32	91.3485	1339.32	87.1879
	1339.8	89.7141	1339.8	91.1964	1339.8	86.9944
	1340.29	89.509	1340.29	91.0451	1340.29	86.8021
	1340.77	89.3009	1340.77	90.8929	1340.77	86.6099
	1341.25	89.0878	1341.25	90.7375	1341.25	86.4159
	1341.73	88.8677	1341.73	90.5772	1341.73	86.2182
	1342.21	88.6401	1342.21	90.4106	1342.21	86.0156
	1342.69	88.4063	1342.69	90.2382	1342.69	85.8085
	1343.18	88.1693	1343.18	90.0617	1343.18	85.5984
	1343.66	87.9329	1343.66	89.8834	1343.66	85.3879
	1344.14	87.7004	1344.14	89.7061	1344.14	85.1791
	1344.62	87.4744	1344.62	89.5322	1344.62	84.9741
	1345.11	87.2563	1345.11	89.3642	1345.11	84.7749
	1345.59	87.0477	1345.59	89.2044	1345.59	84.584
	1346.07	86.8502	1346.07	89.0553	1346.07	84.4045
	1346.55	86.6667	1346.55	88.9196	1346.55	84.2404
	1347.03	86.5002	1347.03	88.7989	1347.03	84.0952
	1347.52	86.353	1347.52	88.6938	1347.52	83.9707
	1348	86.2258	1348	88.6029	1348	83.8664
	1348.48	86.1173	1348.48	88.5235	1348.48	83.7796
	1348.96	86.0243	1348.96	88.452	1348.96	83.7057
	1349.44	85.9431	1349.44	88.3849	1349.44	83.64
	1349.93	85.8709	1349.93	88.3194	1349.93	83.5791
	1350.41	85.8054	1350.41	88.2536	1350.41	83.5203
	1350.89	85.7458	1350.89	88.1868	1350.89	83.4625
	1351.37	85.6925	1351.37	88.1196	1351.37	83.4054
	1351.86	85.647	1351.86	88.0545	1351.86	83.3501
	1352.34	85.612	1352.34	87.9962	1352.34	83.2994
	1352.82	85.5918	1352.82	87.9522	1352.82	83.2587
	1353.3	85.5925	1353.3	87.9326	1353.3	83.2366
	1353.78	85.6198	1353.78	87.9465	1353.78	83.2425
	1354.27	85.6769	1354.27	87.9993	1354.27	83.2841
	1354.75	85.7614	1354.75	88.0881	1354.75	83.3625
	1355.23	85.8646	1355.23	88.2012	1355.23	83.4704
	1355.71	85.9732	1355.71	88.321	1355.71	83.5929
	1356.19	86.074	1356.19	88.4296	1356.19	83.7128
	1356.68	86.1584	1356.68	88.5155	1356.68	83.8175
	1357.16	86.2242	1357.16	88.575	1357.16	83.9005
	1357.64	86.2759	1357.64	88.6125	1357.64	83.9637
	1358.12	86.322	1358.12	88.6373	1358.12	84.0145
	1358.61	86.3736	1358.61	88.6622	1358.61	84.0646
	1359.09	86.4413	1359.09	88.6991	1359.09	84.1262
	1359.57	86.5324	1359.57	88.7566	1359.57	84.2088
	1360.05	86.6509	1360.05	88.8392	1360.05	84.3184
	1360.53	86.7965	1360.53	88.9462	1360.53	84.4558
	1361.02	86.9661	1361.02	89.0732	1361.02	84.6178
	1361.5	87.1545	1361.5	89.2132	1361.5	84.7978
	1361.98	87.3565	1361.98	89.3589	1361.98	84.988
	1362.46	87.5662	1362.46	89.5036	1362.46	85.18
[truncated: 5,471 more rows]

## Sheet: XRD
	PLLA		PLLA/BSA		PLLA/BSA/Hap
	4.317	473	4.317	524	4.317	550
	4.343	457	4.343	520	4.343	547
	4.369	437	4.369	529	4.369	531
	4.395	473	4.395	538	4.395	529
	4.421	465	4.421	498	4.421	559
	4.447	458	4.447	531	4.447	518
	4.473	455	4.473	524	4.473	525
	4.499	503	4.499	536	4.499	546
	4.525	479	4.525	580	4.525	538
	4.551	465	4.551	552	4.551	538
	4.577	487	4.577	542	4.577	559
	4.603	536	4.603	534	4.603	518
	4.629	515	4.629	540	4.629	522
	4.655	497	4.655	508	4.655	539
	4.681	462	4.681	530	4.681	537
	4.707	478	4.707	572	4.707	500
	4.733	504	4.733	549	4.733	543
	4.759	508	4.759	537	4.759	536
	4.785	491	4.785	543	4.785	565
	4.811	476	4.811	533	4.811	553
	4.837	442	4.837	524	4.837	527
	4.863	469	4.863	569	4.863	569
	4.889	470	4.889	590	4.889	542
	4.915	495	4.915	544	4.915	569
	4.941	524	4.941	543	4.941	548
	4.967	503	4.967	546	4.967	575
	4.993	491	4.993	570	4.993	537
	5.019	478	5.019	565	5.019	590
	5.045	537	5.045	538	5.045	563
	5.071	488	5.071	532	5.071	557
	5.097	505	5.097	511	5.097	548
	5.123	490	5.123	543	5.123	581
	5.149	492	5.149	548	5.149	585
	5.175	496	5.175	530	5.175	566
	5.201	535	5.201	549	5.201	563
	5.227	534	5.227	554	5.227	546
	5.253	541	5.253	527	5.253	544
	5.279	533	5.279	515	5.279	588
	5.305	517	5.305	557	5.305	592
	5.331	499	5.331	559	5.331	575
	5.357	527	5.357	574	5.357	505
	5.383	530	5.383	508	5.383	590
	5.409	577	5.409	530	5.409	565
	5.435	550	5.435	562	5.435	574
	5.461	550	5.461	536	5.461	578
	5.487	536	5.487	536	5.487	575
	5.513	514	5.513	542	5.513	590
	5.539	545	5.539	507	5.539	618
	5.565	546	5.565	553	5.565	576
	5.591	536	5.591	550	5.591	577
	5.617	527	5.617	577	5.617	602
	5.643	540	5.643	529	5.643	603
	5.669	547	5.669	560	5.669	551
	5.695	546	5.695	552	5.695	548
	5.721	543	5.721	572	5.721	586
	5.747	533	5.747	602	5.747	577
	5.773	580	5.773	584	5.773	582
	5.799	551	5.799	563	5.799	601
	5.825	570	5.825	539	5.825	589
	5.851	586	5.851	557	5.851	574
	5.877	546	5.877	558	5.877	605
	5.903	567	5.903	581	5.903	569
	5.929	554	5.929	558	5.929	592
	5.955	564	5.955	560	5.955	595
	5.981	562	5.981	560	5.981	594
	6.007	563	6.007	603	6.007	591
	6.033	509	6.033	609	6.033	591
	6.059	571	6.059	587	6.059	585
	6.085	563	6.085	583	6.085	566
	6.111	550	6.111	574	6.111	585
	6.137	540	6.137	570	6.137	574
	6.163	553	6.163	566	6.163	587
	6.189	584	6.189	605	6.189	585
	6.215	587	6.215	554	6.215	558
	6.241	541	6.241	598	6.241	590
	6.267	565	6.267	549	6.267	553
	6.293	577	6.293	559	6.293	570
	6.319	575	6.319	552	6.319	572
	6.345	553	6.345	539	6.345	600
	6.371	532	6.371	556	6.371	566
	6.397	593	6.397	556	6.397	618
	6.423	562	6.423	567	6.423	599
	6.449	537	6.449	581	6.449	605
	6.475	571	6.475	593	6.475	607
	6.501	577	6.501	577	6.501	586
	6.527	562	6.527	572	6.527	627
	6.553	556	6.553	577	6.553	561
	6.579	566	6.579	619	6.579	579
	6.605	591	6.605	603	6.605	596
	6.631	575	6.631	558	6.631	591
	6.657	590	6.657	534	6.657	603
	6.683	572	6.683	559	6.683	561
	6.709	583	6.709	578	6.709	563
	6.735	567	6.735	546	6.735	574
	6.761	585	6.761	575	6.761	593
	6.787	580	6.787	540	6.787	584
	6.813	578	6.813	543	6.813	573
	6.839	599	6.839	561	6.839	576
	6.865	607	6.865	586	6.865	594
	6.891	582	6.891	561	6.891	552
	6.917	595	6.917	550	6.917	564
	6.943	600	6.943	565	6.943	571
	6.969	555	6.969	582	6.969	584
	6.995	548	6.995	585	6.995	589
	7.021	548	7.021	565	7.021	582
	7.047	610	7.047	597	7.047	588
	7.073	597	7.073	570	7.073	625
	7.099	581	7.099	553	7.099	606
	7.125	567	7.125	597	7.125	645
	7.151	579	7.151	545	7.151	586
	7.177	563	7.177	542	7.177	578
	7.203	551	7.203	579	7.203	598
	7.229	586	7.229	582	7.229	577
	7.255	591	7.255	503	7.255	550
	7.281	587	7.281	581	7.281	569
	7.307	571	7.307	571	7.307	556
	7.333	569	7.333	577	7.333	566
	7.359	557	7.359	597	7.359	577
	7.385	573	7.385	603	7.385	589
	7.411	549	7.411	565	7.411	594
	7.437	586	7.437	573	7.437	584
	7.463	581	7.463	582	7.463	527
	7.489	582	7.489	612	7.489	597
	7.515	592	7.515	592	7.515	619
	7.541	578	7.541	565	7.541	596
	7.567	567	7.567	562	7.567	603
	7.593	634	7.593	583	7.593	594
	7.619	574	7.619	577	7.619	549
	7.645	606	7.645	577	7.645	569
	7.671	613	7.671	574	7.671	565
	7.697	597	7.697	567	7.697	604
	7.723	565	7.723	569	7.723	589
	7.749	586	7.749	598	7.749	586
	7.775	595	7.775	547	7.775	550
	7.801	596	7.801	572	7.801	606
	7.827	591	7.827	582	7.827	597
	7.853	581	7.853	569	7.853	582
	7.879	579	7.879	544	7.879	562
	7.905	592	7.905	593	7.905	559
	7.931	590	7.931	564	7.931	593
	7.957	567	7.957	570	7.957	594
	7.983	566	7.983	550	7.983	613
	8.009	559	8.009	576	8.009	605
	8.035	581	8.035	550	8.035	578
	8.061	575	8.061	531	8.061	606
	8.087	609	8.087	568	8.087	589
	8.113	606	8.113	551	8.113	595
	8.139	549	8.139	551	8.139	556
	8.165	568	8.165	504	8.165	590
	8.191	550	8.191	536	8.191	599
	8.217	568	8.217	513	8.217	584
	8.243	584	8.243	536	8.243	575
	8.269	600	8.269	544	8.269	602
	8.295	577	8.295	540	8.295	578
	8.321	549	8.321	548	8.321	612
	8.347	581	8.347	539	8.347	570
	8.373	579	8.373	556	8.373	542
	8.399	552	8.399	548	8.399	586
	8.425	569	8.425	599	8.425	582
	8.451	579	8.451	594	8.451	556
	8.477	593	8.477	574	8.477	556
	8.503	570	8.503	573	8.503	599
	8.529	556	8.529	583	8.529	583
	8.555	553	8.555	585	8.555	599
	8.581	554	8.581	537	8.581	595
	8.607	513	8.607	511	8.607	580
	8.633	596	8.633	562	8.633	545
	8.659	561	8.659	531	8.659	569
	8.685	540	8.685	561	8.685	557
	8.711	573	8.711	561	8.711	599
	8.737	595	8.737	555	8.737	598
	8.763	597	8.763	578	8.763	604
	8.789	581	8.789	561	8.789	592
	8.815	593	8.815	554	8.815	550
	8.841	570	8.841	551	8.841	564
	8.867	602	8.867	539	8.867	552
	8.893	588	8.893	544	8.893	560
	8.919	575	8.919	529	8.919	594
	8.945	523	8.945	520	8.945	565
	8.971	607	8.971	517	8.971	569
	8.997	552	8.997	568	8.997	615
	9.023	570	9.023	536	9.023	597
	9.049	562	9.049	518	9.049	635
	9.075	560	9.075	514	9.075	632
	9.101	550	9.101	535	9.101	647
	9.127	541	9.127	554	9.127	630
	9.153	580	9.153	559	9.153	569
	9.179	531	9.179	552	9.179	571
	9.205	529	9.205	555	9.205	558
	9.231	529	9.231	524	9.231	553
	9.257	556	9.257	532	9.257	577
	9.283	525	9.283	563	9.283	576
	9.309	581	9.309	546	9.309	577
	9.335	586	9.335	614	9.335	588
	9.361	557	9.361	575	9.361	566
	9.387	578	9.387	574	9.387	547
	9.413	526	9.413	542	9.413	610
	9.439	562	9.439	550	9.439	586
	9.465	610	9.465	567	9.465	549
	9.491	568	9.491	579	9.491	576
	9.517	547	9.517	569	9.517	552
	9.543	548	9.543	564	9.543	543
	9.569	545	9.569	553	9.569	606
	9.595	556	9.595	523	9.595	564
	9.621	570	9.621	507	9.621	590
	9.647	569	9.647	513	9.647	585
	9.673	556	9.673	585	9.673	611
	9.699	551	9.699	575	9.699	597
	9.725	551	9.725	594	9.725	563
	9.751	547	9.751	538	9.751	578
	9.777	565	9.777	517	9.777	599
	9.803	553	9.803	530	9.803	578
	9.829	597	9.829	530	9.829	580
	9.855	571	9.855	542	9.855	563
	9.881	571	9.881	563	9.881	551
	9.907	588	9.907	545	9.907	585
	9.933	570	9.933	545	9.933	584
	9.959	574	9.959	562	9.959	585
	9.985	562	9.985	531	9.985	539
	10.011	519	10.011	559	10.011	550
	10.037	516	10.037	504	10.037	568
	10.063	534	10.063	513	10.063	566
	10.089	532	10.089	502	10.089	568
	10.115	522	10.115	523	10.115	577
	10.141	587	10.141	507	10.141	548
	10.167	542	10.167	508	10.167	538
	10.193	544	10.193	578	10.193	570
	10.219	529	10.219	524	10.219	518
	10.245	541	10.245	523	10.245	543
	10.271	572	10.271	567	10.271	557
	10.297	573	10.297	555	10.297	575
	10.323	586	10.323	595	10.323	578
	10.349	587	10.349	530	10.349	575
	10.375	563	10.375	551	10.375	584
	10.401	563	10.401	499	10.401	617
	10.427	597	10.427	548	10.427	609
	10.453	544	10.453	533	10.453	581
	10.479	536	10.479	567	10.479	588
	10.505	594	10.505	559	10.505	583
	10.531	574	10.531	559	10.531	579
	10.557	558	10.557	504	10.557	574
	10.583	575	10.583	499	10.583	595
	10.609	568	10.609	497	10.609	587
	10.635	572	10.635	531	10.635	589
	10.661	568	10.661	543	10.661	576
	10.687	557	10.687	511	10.687	572
	10.713	590	10.713	558	10.713	631
	10.739	568	10.739	525	10.739	550
	10.765	542	10.765	529	10.765	544
	10.791	548	10.791	549	10.791	563
	10.817	554	10.817	538	10.817	581
	10.843	583	10.843	524	10.843	580
	10.869	572	10.869	524	10.869	599
	10.895	576	10.895	544	10.895	581
	10.921	580	10.921	524	10.921	585
	10.947	560	10.947	504	10.947	552
	10.973	582	10.973	539	10.973	552
	10.999	569	10.999	538	10.999	603
	11.025	579	11.025	503	11.025	550
	11.051	571	11.051	549	11.051	549
	11.077	562	11.077	512	11.077	564
	11.103	532	11.103	526	11.103	583
	11.129	526	11.129	516	11.129	581
	11.155	535	11.155	511	11.155	572
	11.181	578	11.181	564	11.181	557
	11.207	548	11.207	550	11.207	555
	11.233	608	11.233	525	11.233	620
	11.259	586	11.259	473	11.259	593
	11.285	561	11.285	527	11.285	569
	11.311	593	11.311	514	11.311	610
	11.337	541	11.337	559	11.337	594
	11.363	596	11.363	513	11.363	586
	11.389	546	11.389	524	11.389	550
	11.415	557	11.415	539	11.415	594
	11.441	538	11.441	529	11.441	584
	11.467	565	11.467	519	11.467	577
	11.493	585	11.493	489	11.493	587
	11.519	577	11.519	491	11.519	568
	11.545	569	11.545	509	11.545	557
	11.571	577	11.571	491	11.571	566
	11.597	600	11.597	525	11.597	555
	11.623	561	11.623	508	11.623	565
	11.649	550	11.649	561	11.649	594
	11.675	547	11.675	538	11.675	610
	11.701	573	11.701	511	11.701	624
	11.727	567	11.727	521	11.727	551
	11.753	559	11.753	527	11.753	596
	11.779	563	11.779	504	11.779	581
	11.805	582	11.805	527	11.805	596
	11.831	604	11.831	519	11.831	551
	11.857	569	11.857	521	11.857	559
	11.883	555	11.883	509	11.883	574
	11.909	603	11.909	495	11.909	556
	11.935	525	11.935	510	11.935	534
	11.961	576	11.961	520	11.961	565
	11.987	567	11.987	487	11.987	541
	12.013	590	12.013	515	12.013	567
	12.039	594	12.039	515	12.039	602
	12.065	565	12.065	536	12.065	579
	12.091	548	12.091	524	12.091	587
	12.117	552	12.117	532	12.117	574
	12.143	545	12.143	508	12.143	581
	12.169	552	12.169	516	12.169	580
	12.195	598	12.195	523	12.195	566
	12.221	578	12.221	552	12.221	575
	12.247	632	12.247	536	12.247	569
	12.273	612	12.273	534	12.273	616
	12.299	558	12.299	474	12.299	599
	12.325	558	12.325	494	12.325	580
	12.351	570	12.351	514	12.351	566
	12.377	533	12.377	539	12.377	565
	12.403	535	12.403	540	12.403	550
	12.429	586	12.429	560	12.429	554
	12.455	563	12.455	505	12.455	599
	12.481	555	12.481	526	12.481	603
	12.507	608	12.507	514	12.507	572
	12.533	569	12.533	490	12.533	562
	12.559	538	12.559	506	12.559	583
	12.585	577	12.585	523	12.585	557
	12.611	558	12.611	511	12.611	579
	12.637	567	12.637	495	12.637	568
	12.663	570	12.663	523	12.663	562
	12.689	578	12.689	531	12.689	565
	12.715	540	12.715	515	12.715	605
	12.741	552	12.741	518	12.741	621
	12.767	563	12.767	542	12.767	597
	12.793	530	12.793	540	12.793	579
	12.819	566	12.819	493	12.819	604
	12.845	589	12.845	520	12.845	609
	12.871	573	12.871	492	12.871	614
	12.897	606	12.897	511	12.897	612
	12.923	595	12.923	504	12.923	582
	12.949	575	12.949	544	12.949	560
	12.975	576	12.975	508	12.975	595
	13.001	570	13.001	521	13.001	583
	13.027	576	13.027	506	13.027	553
	13.053	589	13.053	525	13.053	604
	13.079	571	13.079	550	13.079	591
	13.105	573	13.105	557	13.105	598
	13.131	615	13.131	506	13.131	570
	13.157	595	13.157	542	13.157	587
	13.183	585	13.183	523	13.183	567
	13.209	577	13.209	475	13.209	585
	13.235	553	13.235	548	13.235	603
	13.261	570	13.261	558	13.261	626
	13.287	585	13.287	546	13.287	610
	13.313	555	13.313	530	13.313	605
	13.339	585	13.339	544	13.339	583
	13.365	621	13.365	556	13.365	579
	13.391	598	13.391	546	13.391	582
	13.417	586	13.417	525	13.417	602
	13.443	595	13.443	510	13.443	622
	13.469	578	13.469	522	13.469	577
	13.495	586	13.495	490	13.495	617
	13.521	591	13.521	524	13.521	625
	13.547	572	13.547	544	13.547	628
	13.573	554	13.573	513	13.573	618
	13.599	577	13.599	474	13.599	623
	13.625	555	13.625	569	13.625	561
	13.651	547	13.651	532	13.651	612
	13.677	569	13.677	564	13.677	624
	13.703	550	13.703	539	13.703	610
	13.729	553	13.729	508	13.729	611
	13.755	563	13.755	465	13.755	624
	13.781	535	13.781	478	13.781	612
	13.807	591	13.807	545	13.807	611
	13.833	577	13.833	517	13.833	649
	13.859	570	13.859	488	13.859	638
	13.885	566	13.885	537	13.885	609
	13.911	547	13.911	567	13.911	635
	13.937	562	13.937	522	13.937	574
	13.963	542	13.963	480	13.963	598
	13.989	528	13.989	501	13.989	615
	14.015	565	14.015	544	14.015	590
	14.041	574	14.041	528	14.041	592
	14.067	595	14.067	509	14.067	602
	14.093	620	14.093	497	14.093	599
	14.119	585	14.119	504	14.119	579
	14.145	605	14.145	513	14.145	630
	14.171	553	14.171	516	14.171	664
	14.197	569	14.197	524	14.197	609
	14.223	599	14.223	544	14.223	596
	14.249	564	14.249	557	14.249	599
	14.275	602	14.275	525	14.275	616
	14.301	547	14.301	536	14.301	605
	14.327	596	14.327	530	14.327	590
	14.353	589	14.353	543	14.353	625
	14.379	565	14.379	525	14.379	662
	14.405	542	14.405	567	14.405	614
	14.431	566	14.431	496	14.431	609
	14.457	610	14.457	502	14.457	619
	14.483	568	14.483	503	14.483	629
	14.509	546	14.509	556	14.509	621
	14.535	554	14.535	519	14.535	662
	14.561	582	14.561	503	14.561	679
	14.587	601	14.587	511	14.587	616
	14.613	532	14.613	497	14.613	603
	14.639	560	14.639	514	14.639	669
	14.665	570	14.665	540	14.665	607
	14.691	598	14.691	514	14.691	614
	14.717	585	14.717	516	14.717	594
	14.743	554	14.743	486	14.743	625
	14.769	555	14.769	494	14.769	612
	14.795	581	14.795	506	14.795	670
	14.821	559	14.821	490	14.821	615
	14.847	543	14.847	533	14.847	606
	14.873	562	14.873	554	14.873	625
	14.899	585	14.899	527	14.899	659
	14.925	588	14.925	530	14.925	646
	14.951	592	14.951	525	14.951	600
	14.977	613	14.977	525	14.977	596
	15.003	577	15.003	508	15.003	630
	15.029	566	15.029	539	15.029	631
	15.055	570	15.055	525	15.055	590
	15.081	620	15.081	526	15.081	612
	15.107	561	15.107	555	15.107	579
	15.133	578	15.133	513	15.133	585
	15.159	628	15.159	550	15.159	653
	15.185	566	15.185	542	15.185	642
	15.211	563	15.211	538	15.211	613
	15.237	567	15.237	532	15.237	616
	15.263	575	15.263	548	15.263	568
	15.289	544	15.289	526	15.289	592
	15.315	553	15.315	458	15.315	643
	15.341	590	15.341	529	15.341	648
	15.367	579	15.367	559	15.367	651
	15.393	587	15.393	529	15.393	638
	15.419	559	15.419	544	15.419	591
	15.445	583	15.445	538	15.445	664
	15.471	576	15.471	550	15.471	589
	15.497	563	15.497	532	15.497	643
	15.523	550	15.523	531	15.523	587
	15.549	565	15.549	517	15.549	592
	15.575	562	15.575	494	15.575	617
	15.601	555	15.601	482	15.601	665
	15.627	562	15.627	525	15.627	578
	15.653	580	15.653	518	15.653	608
	15.679	505	15.679	540	15.679	597
	15.705	545	15.705	543	15.705	625
	15.731	565	15.731	498	15.731	598
	15.757	568	15.757	520	15.757	616
	15.783	559	15.783	532	15.783	638
	15.809	556	15.809	512	15.809	648
	15.835	575	15.835	525	15.835	611
	15.861	575	15.861	526	15.861	642
	15.887	552	15.887	518	15.887	645
	15.913	548	15.913	518	15.913	649
	15.939	595	15.939	500	15.939	646
	15.965	543	15.965	460	15.965	602
	15.991	593	15.991	494	15.991	582
	16.017	604	16.017	504	16.017	633
	16.043	564	16.043	521	16.043	615
	16.069	551	16.069	527	16.069	609
	16.095	556	16.095	493	16.095	606
	16.121	531	16.121	501	16.121	597
	16.147	533	16.147	502	16.147	608
	16.173	530	16.173	512	16.173	653
	16.199	581	16.199	511	16.199	654
	16.225	578	16.225	492	16.225	623
	16.251	574	16.251	520	16.251	589
	16.277	595	16.277	529	16.277	596
	16.303	575	16.303	502	16.303	616
	16.329	581	16.329	504	16.329	603
	16.355	584	16.355	535	16.355	615
	16.381	529	16.381	501	16.381	621
	16.407	552	16.407	527	16.407	615
	16.433	538	16.433	517	16.433	607
	16.459	560	16.459	482	16.459	620
	16.485	557	16.485	536	16.485	602
	16.511	592	16.511	533	16.511	601
	16.537	584	16.537	486	16.537	583
	16.563	545	16.563	477	16.563	585
	16.589	552	16.589	484	16.589	562
	16.615	560	16.615	527	16.615	638
	16.641	513	16.641	537	16.641	640
	16.667	542	16.667	508	16.667	597
	16.693	556	16.693	490	16.693	623
	16.719	558	16.719	479	16.719	605
	16.745	558	16.745	497	16.745	592
	16.771	565	16.771	496	16.771	587
	16.797	548	16.797	467	16.797	607
	16.823	533	16.823	482	16.823	614
	16.849	544	16.849	490	16.849	604
	16.875	536	16.875	480	16.875	604
	16.901	559	16.901	495	16.901	564
	16.927	545	16.927	513	16.927	562
	16.953	518	16.953	506	16.953	557
	16.979	572	16.979	467	16.979	581
	17.005	537	17.005	520	17.005	630
	17.031	552	17.031	454	17.031	601
	17.057	553	17.057	473	17.057	606
	17.083	560	17.083	453	17.083	590
	17.109	536	17.109	482	17.109	586
	17.135	515	17.135	497	17.135	558
	17.161	548	17.161	490	17.161	581
	17.187	536	17.187	492	17.187	593
	17.213	549	17.213	471	17.213	587
	17.239	536	17.239	503	17.239	598
	17.265	552	17.265	486	17.265	597
	17.291	558	17.291	460	17.291	575
	17.317	542	17.317	510	17.317	609
	17.343	545	17.343	508	17.343	623
	17.369	582	17.369	510	17.369	607
	17.395	552	17.395	471	17.395	567
	17.421	525	17.421	488	17.421	558
	17.447	537	17.447	460	17.447	566
	17.473	517	17.473	478	17.473	589
	17.499	515	17.499	510	17.499	540
	17.525	515	17.525	481	17.525	594
	17.551	523	17.551	471	17.551	544
	17.577	541	17.577	461	17.577	542
	17.603	521	17.603	510	17.603	572
	17.629	569	17.629	460	17.629	560
	17.655	538	17.655	471	17.655	590
	17.681	567	17.681	535	17.681	551
	17.707	553	17.707	475	17.707	584
	17.733	535	17.733	470	17.733	586
	17.759	522	17.759	478	17.759	537
	17.785	499	17.785	449	17.785	583
	17.811	534	17.811	427	17.811	578
	17.837	557	17.837	497	17.837	580
	17.863	493	17.863	510	17.863	593
	17.889	555	17.889	459	17.889	571
	17.915	549	17.915	470	17.915	558
	17.941	561	17.941	469	17.941	581
	17.967	557	17.967	489	17.967	592
	17.993	503	17.993	440	17.993	571
	18.019	535	18.019	495	18.019	566
	18.045	550	18.045	483	18.045	552
	18.071	562	18.071	465	18.071	566
	18.097	541	18.097	456	18.097	558
	18.123	513	18.123	465	18.123	601
	18.149	491	18.149	437	18.149	578
	18.175	507	18.175	441	18.175	568
	18.201	504	18.201	457	18.201	540
	18.227	513	18.227	468	18.227	541
	18.253	515	18.253	485	18.253	576
	18.279	466	18.279	467	18.279	612
	18.305	481	18.305	469	18.305	570
	18.331	532	18.331	461	18.331	554
	18.357	503	18.357	455	18.357	525
	18.383	482	18.383	418	18.383	563
	18.409	511	18.409	434	18.409	543
	18.435	502	18.435	447	18.435	554
	18.461	478	18.461	455	18.461	555
	18.487	501	18.487	413	18.487	558
	18.513	502	18.513	458	18.513	531
	18.539	499	18.539	427	18.539	560
	18.565	500	18.565	464	18.565	562
	18.591	522	18.591	465	18.591	584
	18.617	529	18.617	436	18.617	586
	18.643	496	18.643	461	18.643	564
	18.669	456	18.669	459	18.669	566
	18.695	529	18.695	433	18.695	526
	18.721	523	18.721	478	18.721	543
	18.747	499	18.747	430	18.747	535
	18.773	507	18.773	435	18.773	526
	18.799	517	18.799	442	18.799	527
	18.825	551	18.825	405	18.825	550
	18.851	475	18.851	465	18.851	566
	18.877	460	18.877	446	18.877	556
	18.903	506	18.903	437	18.903	553
	18.929	504	18.929	450	18.929	552
	18.955	505	18.955	420	18.955	572
	18.981	492	18.981	434	18.981	538
	19.007	508	19.007	415	19.007	528
	19.033	424	19.033	429	19.033	537
	19.059	477	19.059	415	19.059	523
	19.085	477	19.085	429	19.085	545
	19.111	474	19.111	435	19.111	536
	19.137	493	19.137	421	19.137	546
	19.163	469	19.163	437	19.163	509
	19.189	486	19.189	422	19.189	517
	19.215	475	19.215	438	19.215	483
	19.241	472	19.241	409	19.241	539
	19.267	522	19.267	436	19.267	525
	19.293	488	19.293	425	19.293	486
	19.319	482	19.319	418	19.319	472
	19.345	466	19.345	429	19.345	495
	19.371	418	19.371	423	19.371	521
	19.397	475	19.397	435	19.397	474
	19.423	481	19.423	427	19.423	487
	19.449	477	19.449	402	19.449	490
	19.475	485	19.475	401	19.475	541
	19.501	474	19.501	406	19.501	530
	19.527	471	19.527	417	19.527	515
	19.553	465	19.553	410	19.553	523
	19.579	466	19.579	432	19.579	496
	19.605	467	19.605	426	19.605	514
	19.631	493	19.631	404	19.631	485
	19.657	452	19.657	429	19.657	481
	19.683	460	19.683	407	19.683	504
	19.709	439	19.709	433	19.709	507
	19.735	443	19.735	398	19.735	526
	19.761	482	19.761	424	19.761	501
	19.787	461	19.787	413	19.787	496
	19.813	435	19.813	408	19.813	498
	19.839	442	19.839	404	19.839	473
	19.865	469	19.865	410	19.865	522
	19.891	459	19.891	375	19.891	487
	19.917	444	19.917	396	19.917	549
	19.943	428	19.943	405	19.943	516
	19.969	472	19.969	406	19.969	482
	19.995	447	19.995	409	19.995	436
	20.021	438	20.021	392	20.021	486
	20.047	454	20.047	396	20.047	513
	20.073	455	20.073	379	20.073	514
	20.099	435	20.099	401	20.099	469
	20.125	420	20.125	411	20.125	481
	20.151	449	20.151	429	20.151	487
	20.177	472	20.177	390	20.177	503
	20.203	473	20.203	372	20.203	471
	20.229	441	20.229	372	20.229	440
	20.255	446	20.255	378	20.255	477
	20.281	441	20.281	400	20.281	481
	20.307	473	20.307	395	20.307	468
	20.333	460	20.333	407	20.333	457
	20.359	446	20.359	418	20.359	501
	20.385	427	20.385	387	20.385	447
	20.411	439	20.411	379	20.411	462
	20.437	437	20.437	358	20.437	482
	20.463	464	20.463	385	20.463	505
	20.489	437	20.489	401	20.489	472
	20.515	418	20.515	369	20.515	458
	20.541	456	20.541	394	20.541	486
	20.567	451	20.567	385	20.567	472
	20.593	463	20.593	384	20.593	479
	20.619	437	20.619	393	20.619	454
	20.645	441	20.645	383	20.645	478
	20.671	414	20.671	392	20.671	447
	20.697	433	20.697	371	20.697	436
	20.723	441	20.723	359	20.723	483
	20.749	447	20.749	366	20.749	440
	20.775	433	20.775	388	20.775	445
	20.801	419	20.801	393	20.801	461
	20.827	407	20.827	348	20.827	475
	20.853	421	20.853	375	20.853	460
	20.879	415	20.879	373	20.879	459
	20.905	430	20.905	375	20.905	435
	20.931	399	20.931	368	20.931	415
	20.957	420	20.957	354	20.957	436
	20.983	428	20.983	359	20.983	427
	21.009	426	21.009	403	21.009	442
	21.035	455	21.035	361	21.035	473
	21.061	434	21.061	378	21.061	442
	21.087	432	21.087	371	21.087	425
	21.113	399	21.113	379	21.113	438
	21.139	378	21.139	390	21.139	444
	21.165	410	21.165	329	21.165	435
	21.191	379	21.191	360	21.191	412
	21.217	424	21.217	393	21.217	460
	21.243	414	21.243	382	21.243	459
	21.269	430	21.269	374	21.269	443
	21.295	406	21.295	382	21.295	450
	21.321	423	21.321	375	21.321	439
	21.347	458	21.347	366	21.347	389
	21.373	408	21.373	411	21.373	454
	21.399	451	21.399	441	21.399	479
	21.425	473	21.425	512	21.425	505
	21.451	491	21.451	554	21.451	550
	21.477	547	21.477	580	21.477	555
	21.503	600	21.503	663	21.503	658
	21.529	682	21.529	725	21.529	690
	21.555	752	21.555	772	21.555	718
	21.581	761	21.581	753	21.581	688
	21.607	729	21.607	670	21.607	628
	21.633	655	21.633	557	21.633	584
	21.659	607	21.659	484	21.659	496
	21.685	493	21.685	443	21.685	455
	21.711	469	21.711	394	21.711	437
	21.737	433	21.737	359	21.737	431
	21.763	423	21.763	385	21.763	438
	21.789	385	21.789	391	21.789	435
	21.815	409	21.815	347	21.815	436
	21.841	385	21.841	331	21.841	429
	21.867	381	21.867	355	21.867	378
	21.893	391	21.893	323	21.893	427
	21.919	375	21.919	326	21.919	418
	21.945	409	21.945	348	21.945	433
	21.971	422	21.971	352	21.971	392
	21.997	415	21.997	345	21.997	417
	22.023	370	22.023	311	22.023	417
	22.049	382	22.049	318	22.049	419
	22.075	368	22.075	317	22.075	397
	22.101	354	22.101	319	22.101	399
	22.127	356	22.127	314	22.127	405
	22.153	383	22.153	336	22.153	394
	22.179	382	22.179	313	22.179	404
	22.205	391	22.205	342	22.205	381
	22.231	377	22.231	305	22.231	391
	22.257	381	22.257	331	22.257	386
	22.283	363	22.283	304	22.283	392
	22.309	356	22.309	310	22.309	388
	22.335	361	22.335	316	22.335	359
	22.361	326	22.361	329	22.361	363
	22.387	350	22.387	308	22.387	378
	22.413	383	22.413	307	22.413	353
	22.439	358	22.439	325	22.439	373
	22.465	361	22.465	330	22.465	379
	22.491	363	22.491	288	22.491	397
	22.517	304	22.517	288	22.517	358
	22.543	345	22.543	323	22.543	378
	22.569	351	22.569	323	22.569	355
	22.595	355	22.595	343	22.595	362
	22.621	344	22.621	318	22.621	372
	22.647	374	22.647	302	22.647	379
	22.673	316	22.673	290	22.673	380
	22.699	356	22.699	314	22.699	341
	22.725	359	22.725	308	22.725	358
	22.751	353	22.751	306	22.751	383
	22.777	360	22.777	305	22.777	364
	22.803	349	22.803	326	22.803	365
	22.829	360	22.829	313	22.829	389
	22.855	341	22.855	296	22.855	356
	22.881	342	22.881	308	22.881	335
	22.907	361	22.907	312	22.907	343
	22.933	343	22.933	314	22.933	381
	22.959	329	22.959	312	22.959	371
	22.985	325	22.985	313	22.985	375
	23.011	346	23.011	332	23.011	386
	23.037	348	23.037	319	23.037	399
	23.063	328	23.063	321	23.063	373
	23.089	359	23.089	354	23.089	393
	23.115	418	23.115	401	23.115	424
	23.141	470	23.141	444	23.141	413
	23.167	507	23.167	498	23.167	469
	23.193	516	23.193	546	23.193	529
	23.219	553	23.219	507	23.219	496
	23.245	531	23.245	422	23.245	477
	23.271	452	23.271	361	23.271	421
	23.297	441	23.297	346	23.297	401
	23.323	404	23.323	329	23.323	392
	23.349	376	23.349	319	23.349	332
	23.375	351	23.375	277	23.375	338
	23.401	322	23.401	281	23.401	351
	23.427	315	23.427	306	23.427	348
	23.453	320	23.453	291	23.453	358
	23.479	329	23.479	278	23.479	370
	23.505	337	23.505	289	23.505	326
	23.531	327	23.531	269	23.531	316
	23.557	292	23.557	277	23.557	311
	23.583	312	23.583	268	23.583	325
	23.609	329	23.609	274	23.609	322
	23.635	288	23.635	283	23.635	333
	23.661	292	23.661	257	23.661	317
	23.687	318	23.687	292	23.687	342
	23.713	295	23.713	294	23.713	328
	23.739	316	23.739	306	23.739	341
	23.765	344	23.765	301	23.765	362
	23.791	292	23.791	307	23.791	330
	23.817	378	23.817	327	23.817	329
	23.843	343	23.843	345	23.843	371
	23.869	354	23.869	365	23.869	377
	23.895	399	23.895	385	23.895	384
	23.921	422	23.921	410	23.921	409
	23.947	428	23.947	397	23.947	429
	23.973	423	23.973	383	23.973	427
	23.999	389	23.999	307	23.999	380
	24.025	381	24.025	318	24.025	335
	24.051	362	24.051	271	24.051	325
	24.077	335	24.077	282	24.077	310
	24.103	304	24.103	276	24.103	301
	24.129	300	24.129	290	24.129	323
	24.155	313	24.155	256	24.155	356
	24.181	328	24.181	258	24.181	321
	24.207	309	24.207	266	24.207	340
	24.233	303	24.233	276	24.233	348
	24.259	303	24.259	282	24.259	314
	24.285	309	24.285	271	24.285	308
	24.311	313	24.311	258	24.311	304
	24.337	315	24.337	252	24.337	316
	24.363	313	24.363	256	24.363	327
	24.389	287	24.389	288	24.389	307
	24.415	286	24.415	272	24.415	308
	24.441	293	24.441	270	24.441	312
	24.467	245	24.467	262	24.467	293
	24.493	317	24.493	289	24.493	310
	24.519	285	24.519	278	24.519	288
	24.545	271	24.545	228	24.545	287
	24.571	277	24.571	250	24.571	272
	24.597	276	24.597	257	24.597	283
	24.623	300	24.623	240	24.623	286
	24.649	281	24.649	290	24.649	290
	24.675	277	24.675	257	24.675	266
	24.701	267	24.701	256	24.701	277
	24.727	283	24.727	251	24.727	296
	24.753	276	24.753	265	24.753	287
	24.779	253	24.779	249	24.779	260
	24.805	272	24.805	227	24.805	305
	24.831	249	24.831	265	24.831	281
	24.857	279	24.857	247	24.857	272
	24.883	268	24.883	238	24.883	292
	24.909	265	24.909	261	24.909	273
	24.935	278	24.935	262	24.935	240
	24.961	281	24.961	241	24.961	267
	24.987	283	24.987	231	24.987	261
	25.013	279	25.013	249	25.013	272
	25.039	256	25.039	239	25.039	271
	25.065	263	25.065	245	25.065	266
	25.091	264	25.091	259	25.091	284
	25.117	272	25.117	216	25.117	263
	25.143	248	25.143	227	25.143	243
	25.169	261	25.169	220	25.169	285
	25.195	261	25.195	233	25.195	265
	25.221	276	25.221	242	25.221	264
	25.247	260	25.247	239	25.247	272
	25.273	271	25.273	243	25.273	261
	25.299	248	25.299	250	25.299	290
	25.325	255	25.325	216	25.325	267
	25.351	243	25.351	219	25.351	275
	25.377	271	25.377	222	25.377	279
	25.403	265	25.403	231	25.403	279
	25.429	278	25.429	238	25.429	258
	25.455	263	25.455	246	25.455	249
	25.481	226	25.481	211	25.481	223
	25.507	236	25.507	227	25.507	259
	25.533	246	25.533	234	25.533	272
	25.559	230	25.559	229	25.559	261
	25.585	262	25.585	254	25.585	257
	25.611	246	25.611	204	25.611	253
	25.637	282	25.637	222	25.637	256
	25.663	271	25.663	221	25.663	259
	25.689	251	25.689	226	25.689	272
	25.715	253	25.715	231	25.715	269
	25.741	251	25.741	215	25.741	267
	25.767	245	25.767	208	25.767	268
	25.793	275	25.793	234	25.793	273
	25.819	243	25.819	217	25.819	243
	25.845	253	25.845	213	25.845	251
	25.871	267	25.871	204	25.871	264
	25.897	248	25.897	206	25.897	261
	25.923	266	25.923	223	25.923	265
	25.949	260	25.949	231	25.949	281
	25.975	266	25.975	223	25.975	254
	26.001	246	26.001	213	26.001	269
	26.027	248	26.027	212	26.027	268
	26.053	242	26.053	211	26.053	266
	26.079	248	26.079	185	26.079	284
	26.105	255	26.105	234	26.105	253
	26.131	251	26.131	219	26.131	257
	26.157	246	26.157	214	26.157	244
	26.183	241	26.183	207	26.183	258
	26.209	234	26.209	224	26.209	248
	26.235	257	26.235	234	26.235	249
	26.261	254	26.261	202	26.261	241
	26.287	228	26.287	196	26.287	239
	26.313	231	26.313	224	26.313	233
	26.339	216	26.339	219	26.339	241
	26.365	235	26.365	207	26.365	243
	26.391	255	26.391	223	26.391	241
	26.417	268	26.417	230	26.417	253
	26.443	232	26.443	208	26.443	269
	26.469	241	26.469	196	26.469	240
	26.495	240	26.495	204	26.495	247
	26.521	248	26.521	208	26.521	245
	26.547	243	26.547	197	26.547	263
	26.573	249	26.573	205	26.573	242
	26.599	287	26.599	224	26.599	262
	26.625	258	26.625	226	26.625	304
	26.651	269	26.651	244	26.651	273
	26.677	297	26.677	250	26.677	250
	26.703	315	26.703	274	26.703	297
	26.729	350	26.729	280	26.729	276
	26.755	322	26.755	279	26.755	324
	26.781	305	26.781	241	26.781	309
	26.807	292	26.807	208	26.807	281
	26.833	276	26.833	205	26.833	262
	26.859	246	26.859	211	26.859	264
	26.885	263	26.885	210	26.885	250
	26.911	240	26.911	227	26.911	236
	26.937	237	26.937	225	26.937	263
	26.963	269	26.963	203	26.963	247
	26.989	248	26.989	207	26.989	222
	27.015	254	27.015	188	27.015	217
	27.041	265	27.041	189	27.041	240
	27.067	240	27.067	183	27.067	237
	27.093	226	27.093	208	27.093	250
	27.119	239	27.119	196	27.119	242
	27.145	204	27.145	200	27.145	237
	27.171	213	27.171	212	27.171	232
	27.197	234	27.197	218	27.197	214
	27.223	219	27.223	194	27.223	256
	27.249	250	27.249	202	27.249	247
	27.275	223	27.275	194	27.275	243
	27.301	232	27.301	195	27.301	240
	27.327	221	27.327	194	27.327	228
	27.353	211	27.353	215	27.353	231
	27.379	231	27.379	165	27.379	258
	27.405	207	27.405	198	27.405	203
	27.431	259	27.431	192	27.431	229
	27.457	227	27.457	198	27.457	210
	27.483	210	27.483	203	27.483	208
	27.509	209	27.509	195	27.509	205
	27.535	237	27.535	198	27.535	213
	27.561	203	27.561	173	27.561	224
	27.587	226	27.587	199	27.587	225
	27.613	227	27.613	199	27.613	242
	27.639	227	27.639	203	27.639	225
	27.665	214	27.665	192	27.665	232
	27.691	238	27.691	175	27.691	207
	27.717	202	27.717	195	27.717	229
	27.743	205	27.743	185	27.743	222
	27.769	202	27.769	196	27.769	239
	27.795	204	27.795	206	27.795	234
	27.821	226	27.821	185	27.821	228
	27.847	248	27.847	179	27.847	183
	27.873	231	27.873	178	27.873	201
	27.899	206	27.899	194	27.899	239
	27.925	218	27.925	195	27.925	223
	27.951	230	27.951	202	27.951	214
	27.977	204	27.977	171	27.977	221
	28.003	203	28.003	177	28.003	224
	28.029	228	28.029	186	28.029	246
	28.055	225	28.055	204	28.055	238
	28.081	218	28.081	206	28.081	241
	28.107	219	28.107	192	28.107	242
	28.133	230	28.133	175	28.133	227
	28.159	223	28.159	188	28.159	234
	28.185	241	28.185	190	28.185	217
	28.211	241	28.211	174	28.211	222
	28.237	223	28.237	186	28.237	221
	28.263	207	28.263	190	28.263	216
	28.289	205	28.289	176	28.289	245
	28.315	218	28.315	188	28.315	222
	28.341	212	28.341	190	28.341	240
	28.367	210	28.367	200	28.367	230
	28.393	223	28.393	202	28.393	216
	28.419	225	28.419	202	28.419	227
	28.445	220	28.445	176	28.445	216
	28.471	213	28.471	177	28.471	221
	28.497	241	28.497	185	28.497	208
	28.523	193	28.523	199	28.523	215
	28.549	229	28.549	182	28.549	209
	28.575	216	28.575	188	28.575	228
	28.601	220	28.601	182	28.601	239
	28.627	232	28.627	191	28.627	218
	28.653	243	28.653	182	28.653	237
	28.679	237	28.679	183	28.679	192
	28.705	214	28.705	183	28.705	226
	28.731	215	28.731	196	28.731	221
	28.757	220	28.757	186	28.757	239
	28.783	231	28.783	191	28.783	237
	28.809	234	28.809	201	28.809	247
	28.835	223	28.835	210	28.835	234
	28.861	239	28.861	213	28.861	230
	28.887	232	28.887	209	28.887	231
	28.913	224	28.913	193	28.913	227
	28.939	226	28.939	201	28.939	217
	28.965	228	28.965	211	28.965	255
	28.991	247	28.991	239	28.991	225
	29.017	258	29.017	211	29.017	239
	29.043	236	29.043	205	29.043	232
	29.069	251	29.069	204	29.069	231
	29.095	255	29.095	205	29.095	270
	29.121	250	29.121	217	29.121	243
	29.147	225	29.147	199	29.147	262
	29.173	258	29.173	236	29.173	260
	29.199	257	29.199	205	29.199	278
	29.225	261	29.225	223	29.225	304
	29.251	247	29.251	271	29.251	308
	29.277	315	29.277	270	29.277	329
	29.303	316	29.303	330	29.303	324
	29.329	412	29.329	411	29.329	367
	29.355	505	29.355	520	29.355	416
	29.381	655	29.381	644	29.381	488
	29.407	942	29.407	881	29.407	689
	29.433	1370	29.433	1345	29.433	876
	29.459	2081	29.459	2089	29.459	1310
	29.485	3187	29.485	3248	29.485	1990
	29.511	4994	29.511	4488	29.511	2930
	29.537	6163	29.537	4689	29.537	3988
	29.563	6278	29.563	4085	29.563	4307
	29.589	5829	29.589	3172	29.589	3690
	29.615	4517	29.615	2103	29.615	2888
	29.641	2942	29.641	1283	29.641	2068
	29.667	1900	29.667	780	29.667	1218
	29.693	1130	29.693	541	29.693	747
	29.719	686	29.719	408	29.719	545
	29.745	464	29.745	296	29.745	421
	29.771	400	29.771	270	29.771	372
	29.797	352	29.797	261	29.797	305
	29.823	290	29.823	263	29.823	287
	29.849	297	29.849	229	29.849	264
	29.875	271	29.875	232	29.875	253
	29.901	260	29.901	221	29.901	256
	29.927	249	29.927	197	29.927	235
	29.953	251	29.953	219	29.953	273
	29.979	261	29.979	204	29.979	247
	30.005	261	30.005	206	30.005	222
	30.031	245	30.031	198	30.031	210
	30.057	245	30.057	203	30.057	238
	30.083	249	30.083	189	30.083	224
	30.109	247	30.109	187	30.109	210
	30.135	206	30.135	192	30.135	203
	30.161	230	30.161	188	30.161	200
	30.187	218	30.187	175	30.187	221
	30.213	210	30.213	194	30.213	232
	30.239	232	30.239	192	30.239	245
	30.265	211	30.265	204	30.265	221
	30.291	205	30.291	172	30.291	231
	30.317	215	30.317	175	30.317	223
	30.343	238	30.343	162	30.343	218
	30.369	209	30.369	184	30.369	198
	30.395	180	30.395	189	30.395	200
	30.421	204	30.421	198	30.421	221
	30.447	208	30.447	183	30.447	223
	30.473	205	30.473	184	30.473	223
	30.499	195	30.499	192	30.499	230
	30.525	217	30.525	192	30.525	214
	30.551	219	30.551	185	30.551	192
	30.577	209	30.577	208	30.577	212
	30.603	214	30.603	180	30.603	219
	30.629	216	30.629	179	30.629	237
	30.655	227	30.655	185	30.655	216
	30.681	211	30.681	200	30.681	205
	30.707	184	30.707	194	30.707	192
	30.733	225	30.733	177	30.733	186
	30.759	195	30.759	174	30.759	236
	30.785	208	30.785	201	30.785	222
	30.811	220	30.811	197	30.811	210
	30.837	221	30.837	180	30.837	201
	30.863	195	30.863	171	30.863	191
	30.889	225	30.889	163	30.889	211
	30.915	185	30.915	176	30.915	222
	30.941	199	30.941	192	30.941	190
	30.967	192	30.967	178	30.967	202
	30.993	216	30.993	175	30.993	188
	31.019	196	31.019	172	31.019	199
	31.045	210	31.045	178	31.045	216
	31.071	195	31.071	157	31.071	200
	31.097	209	31.097	169	31.097	206
	31.123	213	31.123	171	31.123	210
	31.149	223	31.149	171	31.149	202
	31.175	228	31.175	185	31.175	193
	31.201	221	31.201	205	31.201	213
	31.227	204	31.227	164	31.227	213
	31.253	206	31.253	187	31.253	211
	31.279	213	31.279	191	31.279	198
	31.305	219	31.305	166	31.305	196
	31.331	207	31.331	171	31.331	194
	31.357	206	31.357	183	31.357	194
	31.383	204	31.383	159	31.383	206
	31.409	223	31.409	178	31.409	205
	31.435	219	31.435	190	31.435	205
	31.461	217	31.461	204	31.461	192
	31.487	250	31.487	213	31.487	214
	31.513	278	31.513	291	31.513	270
	31.539	303	31.539	326	31.539	281
	31.565	310	31.565	336	31.565	285
	31.591	341	31.591	308	31.591	298
	31.617	335	31.617	267	31.617	313
	31.643	285	31.643	216	31.643	278
	31.669	292	31.669	231	31.669	254
	31.695	243	31.695	207	31.695	210
	31.721	220	31.721	176	31.721	221
	31.747	209	31.747	172	31.747	229
	31.773	204	31.773	161	31.773	200
	31.799	208	31.799	159	31.799	224
	31.825	195	31.825	184	31.825	192
	31.851	212	31.851	187	31.851	196
	31.877	187	31.877	172	31.877	193
	31.903	184	31.903	163	31.903	205
	31.929	179	31.929	168	31.929	201
	31.955	208	31.955	165	31.955	237
	31.981	175	31.981	182	31.981	206
	32.007	221	32.007	152	32.007	224
	32.033	184	32.033	157	32.033	210
	32.059	206	32.059	175	32.059	240
	32.085	212	32.085	159	32.085	231
	32.111	193	32.111	177	32.111	219
	32.137	197	32.137	173	32.137	198
	32.163	192	32.163	177	32.163	232
	32.189	198	32.189	155	32.189	207
	32.215	195	32.215	170	32.215	219
	32.241	200	32.241	166	32.241	230
	32.267	215	32.267	148	32.267	229
	32.293	202	32.293	187	32.293	182
	32.319	209	32.319	166	32.319	217
	32.345	181	32.345	165	32.345	190
	32.371	187	32.371	156	32.371	207
	32.397	199	32.397	168	32.397	220
	32.423	213	32.423	157	32.423	204
	32.449	211	32.449	184	32.449	205
	32.475	201	32.475	159	32.475	194
	32.501	208	32.501	176	32.501	201
	32.527	209	32.527	158	32.527	221
	32.553	210	32.553	162	32.553	194
	32.579	170	32.579	187	32.579	218
	32.605	237	32.605	175	32.605	209
	32.631	215	32.631	150	32.631	206
	32.657	188	32.657	174	32.657	207
	32.683	186	32.683	164	32.683	189
	32.709	190	32.709	161	32.709	193
	32.735	207	32.735	162	32.735	219
	32.761	188	32.761	189	32.761	169
	32.787	198	32.787	190	32.787	218
	32.813	191	32.813	165	32.813	225
	32.839	212	32.839	171	32.839	221
	32.865	214	32.865	187	32.865	210
	32.891	175	32.891	177	32.891	193
	32.917	153	32.917	153	32.917	200
	32.943	197	32.943	155	32.943	185
	32.969	189	32.969	155	32.969	186
	32.995	172	32.995	161	32.995	191
	33.021	192	33.021	162	33.021	184
	33.047	192	33.047	184	33.047	186
	33.073	218	33.073	177	33.073	194
	33.099	211	33.099	165	33.099	182
	33.125	203	33.125	159	33.125	218
	33.151	220	33.151	180	33.151	227
	33.177	207	33.177	206	33.177	225
	33.203	235	33.203	212	33.203	221
	33.229	226	33.229	237	33.229	218
	33.255	257	33.255	220	33.255	256
	33.281	237	33.281	229	33.281	255
	33.307	227	33.307	211	33.307	253
	33.333	219	33.333	194	33.333	258
	33.359	230	33.359	179	33.359	226
	33.385	223	33.385	173	33.385	209
	33.411	166	33.411	167	33.411	211
	33.437	187	33.437	169	33.437	202
	33.463	200	33.463	148	33.463	205
	33.489	209	33.489	150	33.489	177
	33.515	202	33.515	149	33.515	204
	33.541	191	33.541	158	33.541	176
	33.567	189	33.567	154	33.567	209
	33.593	170	33.593	155	33.593	202
	33.619	165	33.619	157	33.619	196
	33.645	196	33.645	144	33.645	193
	33.671	180	33.671	145	33.671	177
	33.697	160	33.697	128	33.697	182
	33.723	192	33.723	152	33.723	162
	33.749	202	33.749	166	33.749	202
	33.775	184	33.775	139	33.775	206
	33.801	170	33.801	125	33.801	196
	33.827	182	33.827	160	33.827	168
	33.853	178	33.853	157	33.853	165
	33.879	189	33.879	135	33.879	172
	33.905	173	33.905	147	33.905	180
	33.931	175	33.931	163	33.931	173
	33.957	178	33.957	158	33.957	198
	33.983	172	33.983	156	33.983	201
	34.009	182	34.009	136	34.009	180
	34.035	173	34.035	140	34.035	155
	34.061	176	34.061	142	34.061	166
	34.087	169	34.087	159	34.087	173
	34.113	171	34.113	147	34.113	168
	34.139	199	34.139	156	34.139	165
	34.165	152	34.165	152	34.165	173
	34.191	172	34.191	152	34.191	184
	34.217	174	34.217	139	34.217	183
	34.243	170	34.243	145	34.243	179
	34.269	171	34.269	158	34.269	187
	34.295	187	34.295	182	34.295	170
	34.321	154	34.321	145	34.321	187
	34.347	173	34.347	149	34.347	166
	34.373	181	34.373	143	34.373	173
	34.399	183	34.399	144	34.399	181
	34.425	175	34.425	141	34.425	195
	34.451	176	34.451	141	34.451	180
	34.477	184	34.477	149	34.477	176
	34.503	164	34.503	163	34.503	175
	34.529	167	34.529	150	34.529	165
	34.555	159	34.555	157	34.555	173
	34.581	170	34.581	145	34.581	157
	34.607	174	34.607	149	34.607	202
	34.633	166	34.633	155	34.633	168
	34.659	163	34.659	143	34.659	184
	34.685	179	34.685	168	34.685	183
	34.711	173	34.711	167	34.711	175
	34.737	168	34.737	150	34.737	191
	34.763	199	34.763	159	34.763	172
	34.789	164	34.789	144	34.789	158
	34.815	157	34.815	128	34.815	187
	34.841	160	34.841	159	34.841	164
	34.867	157	34.867	156	34.867	174
	34.893	153	34.893	151	34.893	167
	34.919	155	34.919	154	34.919	154
	34.945	163	34.945	158	34.945	182
	34.971	178	34.971	148	34.971	164
	34.997	169	34.997	151	34.997	175
	35.023	164	35.023	136	35.023	186
	35.049	184	35.049	135	35.049	179
	35.075	182	35.075	160	35.075	182
	35.101	176	35.101	169	35.101	171
	35.127	186	35.127	142	35.127	173
	35.153	180	35.153	154	35.153	186
	35.179	162	35.179	146	35.179	176
	35.205	172	35.205	135	35.205	212
	35.231	155	35.231	152	35.231	157
	35.257	170	35.257	156	35.257	179
	35.283	167	35.283	149	35.283	167
	35.309	175	35.309	151	35.309	157
	35.335	180	35.335	127	35.335	167
	35.361	177	35.361	128	35.361	182
	35.387	193	35.387	147	35.387	172
	35.413	188	35.413	158	35.413	179
	35.439	161	35.439	146	35.439	179
	35.465	164	35.465	144	35.465	188
	35.491	169	35.491	142	35.491	168
	35.517	165	35.517	145	35.517	185
	35.543	181	35.543	150	35.543	196
	35.569	160	35.569	149	35.569	168
	35.595	171	35.595	139	35.595	197
	35.621	169	35.621	145	35.621	190
	35.647	177	35.647	169	35.647	175
	35.673	199	35.673	192	35.673	198
	35.699	197	35.699	189	35.699	191
	35.725	236	35.725	183	35.725	211
	35.751	215	35.751	199	35.751	224
	35.777	244	35.777	191	35.777	221
	35.803	216	35.803	193	35.803	227
	35.829	212	35.829	171	35.829	220
	35.855	229	35.855	154	35.855	202
	35.881	186	35.881	183	35.881	190
	35.907	184	35.907	174	35.907	200
	35.933	184	35.933	185	35.933	186
	35.959	193	35.959	202	35.959	171
	35.985	198	35.985	221	35.985	201
	36.011	269	36.011	257	36.011	222
	36.037	323	36.037	347	36.037	246
	36.063	381	36.063	436	36.063	269
	36.089	467	36.089	490	36.089	392
	36.115	491	36.115	469	36.115	439
	36.141	452	36.141	383	36.141	461
	36.167	427	36.167	334	36.167	407
	36.193	340	36.193	274	36.193	358
	36.219	288	36.219	224	36.219	314
	36.245	222	36.245	191	36.245	260
	36.271	216	36.271	179	36.271	214
	36.297	198	36.297	157	36.297	222
	36.323	174	36.323	154	36.323	208
	36.349	178	36.349	151	36.349	193
	36.375	176	36.375	142	36.375	178
	36.401	162	36.401	157	36.401	170
	36.427	165	36.427	169	36.427	178
	36.453	196	36.453	143	36.453	151
	36.479	156	36.479	153	36.479	163
	36.505	162	36.505	156	36.505	159
	36.531	175	36.531	151	36.531	164
	36.557	169	36.557	147	36.557	158
	36.583	158	36.583	127	36.583	178
	36.609	152	36.609	121	36.609	169
	36.635	171	36.635	142	36.635	164
	36.661	164	36.661	154	36.661	176
	36.687	171	36.687	139	36.687	176
	36.713	174	36.713	134	36.713	179
	36.739	146	36.739	141	36.739	173
	36.765	174	36.765	162	36.765	171
	36.791	162	36.791	144	36.791	149
	36.817	174	36.817	132	36.817	169
	36.843	153	36.843	136	36.843	167
	36.869	154	36.869	139	36.869	184
	36.895	162	36.895	144	36.895	162
	36.921	158	36.921	139	36.921	164
	36.947	157	36.947	143	36.947	144
	36.973	155	36.973	137	36.973	147
	36.999	157	36.999	131	36.999	159
	37.025	155	37.025	134	37.025	166
	37.051	161	37.051	144	37.051	131
	37.077	152	37.077	121	37.077	162
	37.103	151	37.103	130	37.103	152
	37.129	158	37.129	148	37.129	156
	37.155	164	37.155	140	37.155	172
	37.181	153	37.181	131	37.181	161
	37.207	160	37.207	115	37.207	165
	37.233	157	37.233	146	37.233	157
	37.259	158	37.259	133	37.259	150
	37.285	152	37.285	145	37.285	152
	37.311	158	37.311	142	37.311	158
	37.337	169	37.337	139	37.337	137
	37.363	177	37.363	138	37.363	151
	37.389	155	37.389	136	37.389	172
	37.415	146	37.415	136	37.415	176
	37.441	156	37.441	136	37.441	170
	37.467	149	37.467	142	37.467	161
	37.493	181	37.493	120	37.493	159
	37.519	145	37.519	142	37.519	170
	37.545	147	37.545	142	37.545	156
	37.571	141	37.571	126	37.571	169
	37.597	137	37.597	140	37.597	166
	37.623	153	37.623	147	37.623	154
	37.649	140	37.649	132	37.649	173
	37.675	136	37.675	128	37.675	168
	37.701	144	37.701	145	37.701	161
	37.727	151	37.727	145	37.727	153
	37.753	132	37.753	138	37.753	157
	37.779	138	37.779	144	37.779	119
	37.805	135	37.805	121	37.805	170
	37.831	141	37.831	133	37.831	160
	37.857	140	37.857	131	37.857	143
	37.883	138	37.883	155	37.883	151
	37.909	156	37.909	137	37.909	173
	37.935	176	37.935	169	37.935	158
	37.961	178	37.961	123	37.961	151
	37.987	164	37.987	141	37.987	122
	38.013	148	38.013	147	38.013	150
	38.039	156	38.039	117	38.039	155
	38.065	132	38.065	131	38.065	158
	38.091	141	38.091	128	38.091	173
	38.117	136	38.117	133	38.117	165
	38.143	139	38.143	155	38.143	147
	38.169	138	38.169	131	38.169	160
	38.195	156	38.195	131	38.195	170
	38.221	146	38.221	136	38.221	170
	38.247	173	38.247	127	38.247	148
	38.273	168	38.273	136	38.273	155
	38.299	152	38.299	139	38.299	151
	38.325	144	38.325	144	38.325	162
	38.351	156	38.351	136	38.351	152
	38.377	148	38.377	131	38.377	188
	38.403	148	38.403	124	38.403	157
	38.429	151	38.429	125	38.429	151
	38.455	153	38.455	132	38.455	164
	38.481	149	38.481	134	38.481	146
	38.507	159	38.507	152	38.507	159
	38.533	118	38.533	140	38.533	152
	38.559	162	38.559	137	38.559	154
	38.585	162	38.585	143	38.585	145
	38.611	155	38.611	134	38.611	149
	38.637	156	38.637	135	38.637	151
	38.663	148	38.663	138	38.663	141
	38.689	168	38.689	119	38.689	177
	38.715	134	38.715	150	38.715	143
	38.741	143	38.741	124	38.741	175
	38.767	143	38.767	138	38.767	158
	38.793	134	38.793	140	38.793	143
	38.819	148	38.819	141	38.819	176
	38.845	157	38.845	110	38.845	153
	38.871	139	38.871	129	38.871	153
	38.897	155	38.897	142	38.897	147
	38.923	168	38.923	140	38.923	160
	38.949	156	38.949	139	38.949	149
	38.975	142	38.975	117	38.975	144
	39.001	153	39.001	153	39.001	139
	39.027	152	39.027	136	39.027	148
	39.053	157	39.053	140	39.053	150
	39.079	148	39.079	133	39.079	166
	39.105	164	39.105	138	39.105	189
	39.131	158	39.131	128	39.131	172
	39.157	154	39.157	139	39.157	161
	39.183	153	39.183	127	39.183	148
	39.209	147	39.209	148	39.209	159
	39.235	141	39.235	124	39.235	170
	39.261	165	39.261	160	39.261	194
	39.287	174	39.287	173	39.287	169
	39.313	206	39.313	151	39.313	159
	39.339	183	39.339	190	39.339	179
	39.365	214	39.365	194	39.365	177
	39.391	209	39.391	202	39.391	187
	39.417	236	39.417	220	39.417	218
	39.443	305	39.443	317	39.443	213
	39.469	400	39.469	432	39.469	289
	39.495	530	39.495	600	39.495	368
	39.521	652	39.521	660	39.521	461
	39.547	704	39.547	656	39.547	583
	39.573	617	39.573	564	39.573	607
	39.599	551	39.599	472	39.599	576
	39.625	488	39.625	405	39.625	467
	39.651	399	39.651	284	39.651	445
	39.677	308	39.677	237	39.677	392
	39.703	227	39.703	174	39.703	290
	39.729	203	39.729	192	39.729	210
	39.755	189	39.755	161	39.755	222
	39.781	180	39.781	174	39.781	202
	39.807	191	39.807	181	39.807	193
	39.833	185	39.833	162	39.833	195
	39.859	181	39.859	152	39.859	159
	39.885	175	39.885	157	39.885	167
	39.911	187	39.911	150	39.911	168
	39.937	192	39.937	141	39.937	183
	39.963	180	39.963	139	39.963	180
	39.989	185	39.989	135	39.989	168
	40.015	151	40.015	156	40.015	149
	40.041	170	40.041	130	40.041	169
	40.067	155	40.067	145	40.067	162
	40.093	172	40.093	135	40.093	173
	40.119	162	40.119	151	40.119	170
	40.145	166	40.145	133	40.145	173
	40.171	165	40.171	139	40.171	154
	40.197	146	40.197	127	40.197	156
	40.223	141	40.223	132	40.223	141
	40.249	140	40.249	134	40.249	163
	40.275	142	40.275	143	40.275	150
	40.301	159	40.301	140	40.301	173
	40.327	141	40.327	137	40.327	162
	40.353	161	40.353	127	40.353	162
	40.379	143	40.379	144	40.379	166
	40.405	142	40.405	148	40.405	165
	40.431	139	40.431	120	40.431	149
	40.457	155	40.457	149	40.457	158
	40.483	156	40.483	136	40.483	158
	40.509	152	40.509	138	40.509	171
	40.535	153	40.535	151	40.535	155
	40.561	145	40.561	144	40.561	156
	40.587	143	40.587	127	40.587	134
	40.613	159	40.613	144	40.613	135
	40.639	151	40.639	156	40.639	157
	40.665	163	40.665	142	40.665	149
	40.691	159	40.691	143	40.691	149
	40.717	139	40.717	131	40.717	167
	40.743	149	40.743	106	40.743	167
	40.769	142	40.769	140	40.769	164
	40.795	142	40.795	141	40.795	154
	40.821	141	40.821	129	40.821	150
	40.847	137	40.847	121	40.847	152
	40.873	151	40.873	144	40.873	133
	40.899	178	40.899	150	40.899	156
	40.925	181	40.925	145	40.925	161
	40.951	167	40.951	153	40.951	156
	40.977	149	40.977	148	40.977	172
	41.003	163	41.003	150	41.003	161
	41.029	183	41.029	152	41.029	162
	41.055	149	41.055	153	41.055	173
	41.081	160	41.081	142	41.081	150
	41.107	143	41.107	133	41.107	144
	41.133	130	41.133	142	41.133	154
	41.159	149	41.159	117	41.159	156
	41.185	127	41.185	145	41.185	136
	41.211	156	41.211	134	41.211	142
	41.237	142	41.237	140	41.237	148
	41.263	151	41.263	150	41.263	138
	41.289	142	41.289	129	41.289	158
	41.315	143	41.315	116	41.315	143
	41.341	160	41.341	127	41.341	161
	41.367	168	41.367	125	41.367	134
	41.393	134	41.393	127	41.393	133
	41.419	140	41.419	133	41.419	144
	41.445	145	41.445	132	41.445	155
	41.471	148	41.471	132	41.471	132
	41.497	119	41.497	130	41.497	155
	41.523	139	41.523	133	41.523	157
	41.549	155	41.549	136	41.549	160
	41.575	154	41.575	132	41.575	162
	41.601	175	41.601	116	41.601	173
	41.627	131	41.627	124	41.627	162
	41.653	153	41.653	140	41.653	147
	41.679	160	41.679	132	41.679	143
	41.705	146	41.705	136	41.705	134
	41.731	166	41.731	116	41.731	169
	41.757	141	41.757	119	41.757	179
	41.783	148	41.783	134	41.783	145
	41.809	135	41.809	130	41.809	152
	41.835	140	41.835	129	41.835	154
	41.861	163	41.861	127	41.861	149
	41.887	141	41.887	131	41.887	140
	41.913	142	41.913	146	41.913	141
	41.939	159	41.939	132	41.939	155
	41.965	162	41.965	120	41.965	150
	41.991	144	41.991	134	41.991	155
	42.017	137	42.017	143	42.017	152
	42.043	153	42.043	113	42.043	167
	42.069	162	42.069	134	42.069	167
	42.095	141	42.095	127	42.095	155
	42.121	151	42.121	132	42.121	153
	42.147	151	42.147	119	42.147	146
	42.173	151	42.173	133	42.173	150
	42.199	134	42.199	118	42.199	140
	42.225	124	42.225	116	42.225	139
	42.251	128	42.251	134	42.251	132
	42.277	136	42.277	125	42.277	148
	42.303	142	42.303	113	42.303	155
	42.329	160	42.329	136	42.329	144
	42.355	128	42.355	115	42.355	145
	42.381	138	42.381	123	42.381	147
	42.407	135	42.407	125	42.407	148
	42.433	154	42.433	120	42.433	148
	42.459	150	42.459	124	42.459	142
	42.485	132	42.485	116	42.485	144
	42.511	153	42.511	132	42.511	147
	42.537	138	42.537	139	42.537	159
	42.563	127	42.563	134	42.563	165
	42.589	134	42.589	128	42.589	157
	42.615	141	42.615	100	42.615	167
	42.641	140	42.641	136	42.641	134
	42.667	141	42.667	126	42.667	152
	42.693	135	42.693	127	42.693	146
	42.719	129	42.719	128	42.719	147
	42.745	144	42.745	121	42.745	153
	42.771	148	42.771	140	42.771	133
	42.797	158	42.797	139	42.797	126
	42.823	148	42.823	128	42.823	134
	42.849	164	42.849	118	42.849	128
	42.875	161	42.875	127	42.875	161
	42.901	161	42.901	150	42.901	165
	42.927	171	42.927	152	42.927	155
	42.953	169	42.953	145	42.953	162
	42.979	170	42.979	132	42.979	172
	43.005	152	43.005	141	43.005	166
	43.031	150	43.031	135	43.031	176
	43.057	178	43.057	141	43.057	155
	43.083	169	43.083	163	43.083	168
	43.109	175	43.109	143	43.109	178
	43.135	197	43.135	174	43.135	197
	43.161	237	43.161	198	43.161	191
	43.187	265	43.187	247	43.187	204
	43.213	334	43.213	331	43.213	220
	43.239	460	43.239	499	43.239	302
	43.265	598	43.265	559	43.265	396
	43.291	624	43.291	530	43.291	519
	43.317	527	43.317	400	43.317	530
	43.343	449	43.343	407	43.343	428
	43.369	424	43.369	355	43.369	389
	43.395	365	43.395	306	43.395	366
	43.421	275	43.421	213	43.421	320
	43.447	228	43.447	164	43.447	242
	43.473	181	43.473	146	43.473	230
	43.499	178	43.499	147	43.499	178
	43.525	148	43.525	130	43.525	169
	43.551	165	43.551	114	43.551	162
	43.577	170	43.577	137	43.577	147
	43.603	149	43.603	135	43.603	156
	43.629	134	43.629	117	43.629	146
	43.655	139	43.655	119	43.655	154
	43.681	136	43.681	142	43.681	131
	43.707	157	43.707	140	43.707	143
	43.733	144	43.733	128	43.733	147
	43.759	142	43.759	118	43.759	140
	43.785	174	43.785	121	43.785	141
	43.811	152	43.811	143	43.811	152
	43.837	151	43.837	131	43.837	147
	43.863	143	43.863	126	43.863	135
	43.889	135	43.889	129	43.889	155
	43.915	125	43.915	121	43.915	149
	43.941	129	43.941	116	43.941	158
	43.967	137	43.967	126	43.967	133
	43.993	127	43.993	124	43.993	144
	44.019	147	44.019	116	44.019	141
	44.045	131	44.045	122	44.045	160
	44.071	131	44.071	116	44.071	140
	44.097	134	44.097	102	44.097	138
	44.123	133	44.123	119	44.123	156
	44.149	132	44.149	123	44.149	147
	44.175	135	44.175	105	44.175	127
	44.201	156	44.201	117	44.201	131
	44.227	116	44.227	108	44.227	136
	44.253	112	44.253	114	44.253	139
	44.279	131	44.279	96	44.279	146
	44.305	135	44.305	109	44.305	156
	44.331	137	44.331	108	44.331	135
	44.357	146	44.357	120	44.357	130
	44.383	130	44.383	122	44.383	118
	44.409	128	44.409	106	44.409	124
	44.435	129	44.435	101	44.435	131
	44.461	131	44.461	97	44.461	120
	44.487	120	44.487	108	44.487	129
	44.513	129	44.513	119	44.513	137
	44.539	122	44.539	120	44.539	133
	44.565	135	44.565	130	44.565	127
	44.591	137	44.591	118	44.591	143
	44.617	121	44.617	96	44.617	129
	44.643	124	44.643	106	44.643	133
	44.669	134	44.669	110	44.669	122
	44.695	131	44.695	98	44.695	126
	44.721	129	44.721	116	44.721	125
	44.747	134	44.747	124	44.747	110
	44.773	122	44.773	111	44.773	130
	44.799	132	44.799	99	44.799	138
	44.825	139	44.825	106	44.825	131
	44.851	134	44.851	112	44.851	123
	44.877	128	44.877	106	44.877	120
	44.903	118	44.903	93	44.903	123
	44.929	123	44.929	110	44.929	115
	44.955	121	44.955	117	44.955	135
	44.981	129	44.981	110	44.981	134
	45.007	142	45.007	107	45.007	134
	45.033	135	45.033	105	45.033	121
	45.059	129	45.059	123	45.059	128
	45.085	127	45.085	120	45.085	138
	45.111	124	45.111	111	45.111	128
	45.137	122	45.137	130	45.137	137
	45.163	138	45.163	111	45.163	112
	45.189	113	45.189	105	45.189	135
	45.215	125	45.215	108	45.215	129
	45.241	128	45.241	115	45.241	128
	45.267	115	45.267	101	45.267	131
	45.293	108	45.293	93	45.293	137
	45.319	137	45.319	109	45.319	122
	45.345	154	45.345	107	45.345	128
	45.371	128	45.371	113	45.371	128
	45.397	135	45.397	118	45.397	133
	45.423	132	45.423	113	45.423	119
	45.449	110	45.449	101	45.449	117
	45.475	146	45.475	120	45.475	119
	45.501	129	45.501	104	45.501	125
	45.527	124	45.527	105	45.527	128
	45.553	122	45.553	97	45.553	137
	45.579	124	45.579	107	45.579	149
	45.605	118	45.605	112	45.605	120
	45.631	115	45.631	106	45.631	124
	45.657	93	45.657	107	45.657	113
	45.683	105	45.683	109	45.683	106
	45.709	112	45.709	106	45.709	119
	45.735	115	45.735	117	45.735	122
	45.761	120	45.761	118	45.761	108
	45.787	123	45.787	99	45.787	122
	45.813	114	45.813	108	45.813	111
	45.839	108	45.839	106	45.839	120
	45.865	124	45.865	114	45.865	117
	45.891	149	45.891	103	45.891	127
	45.917	135	45.917	122	45.917	130
	45.943	129	45.943	122	45.943	129
	45.969	123	45.969	97	45.969	126
	45.995	132	45.995	105	45.995	123
	46.021	130	46.021	111	46.021	125
	46.047	108	46.047	113	46.047	129
	46.073	121	46.073	104	46.073	124
	46.099	130	46.099	100	46.099	121
	46.125	129	46.125	101	46.125	98
	46.151	112	46.151	122	46.151	123
	46.177	114	46.177	96	46.177	122
	46.203	124	46.203	86	46.203	130
	46.229	124	46.229	93	46.229	122
	46.255	108	46.255	102	46.255	123
	46.281	112	46.281	118	46.281	91
	46.307	115	46.307	109	46.307	127
	46.333	133	46.333	113	46.333	132
	46.359	113	46.359	102	46.359	130
	46.385	115	46.385	113	46.385	121
	46.411	126	46.411	123	46.411	136
	46.437	118	46.437	104	46.437	108
	46.463	124	46.463	104	46.463	114
	46.489	124	46.489	107	46.489	107
	46.515	133	46.515	94	46.515	119
	46.541	119	46.541	118	46.541	135
	46.567	143	46.567	114	46.567	121
	46.593	119	46.593	103	46.593	128
	46.619	117	46.619	111	46.619	130
	46.645	116	46.645	112	46.645	131
	46.671	135	46.671	122	46.671	130
	46.697	131	46.697	94	46.697	103
	46.723	127	46.723	122	46.723	123
	46.749	128	46.749	118	46.749	110
	46.775	116	46.775	114	46.775	122
	46.801	123	46.801	123	46.801	122
	46.827	134	46.827	114	46.827	130
	46.853	135	46.853	103	46.853	132
	46.879	144	46.879	108	46.879	132
	46.905	138	46.905	122	46.905	132
	46.931	118	46.931	124	46.931	119
	46.957	119	46.957	122	46.957	130
	46.983	134	46.983	127	46.983	151
	47.009	129	47.009	128	47.009	148
	47.035	151	47.035	136	47.035	141
	47.061	145	47.061	141	47.061	163
	47.087	166	47.087	124	47.087	145
	47.113	163	47.113	149	47.113	132
	47.139	160	47.139	164	47.139	172
	47.165	174	47.165	174	47.165	175
	47.191	225	47.191	210	47.191	184
	47.217	257	47.217	232	47.217	223
	47.243	272	47.243	256	47.243	242
	47.269	246	47.269	228	47.269	236
	47.295	220	47.295	213	47.295	228
	47.321	214	47.321	205	47.321	203
	47.347	218	47.347	196	47.347	215
	47.373	210	47.373	216	47.373	238
	47.399	204	47.399	208	47.399	242
	47.425	192	47.425	214	47.425	210
	47.451	212	47.451	206	47.451	202
	47.477	214	47.477	241	47.477	202
	47.503	261	47.503	279	47.503	216
	47.529	366	47.529	363	47.529	236
	47.555	484	47.555	580	47.555	302
	47.581	676	47.581	854	47.581	406
	47.607	906	47.607	1010	47.607	586
	47.633	1032	47.633	975	47.633	788
	47.659	962	47.659	764	47.659	818
	47.685	845	47.685	682	47.685	749
	47.711	756	47.711	643	47.711	613
	47.737	679	47.737	557	47.737	578
	47.763	526	47.763	429	47.763	530
	47.789	392	47.789	277	47.789	476
	47.815	302	47.815	218	47.815	319
	47.841	225	47.841	185	47.841	247
	47.867	193	47.867	160	47.867	213
	47.893	182	47.893	159	47.893	170
	47.919	158	47.919	123	47.919	151
	47.945	130	47.945	115	47.945	160
	47.971	146	47.971	126	47.971	145
	47.997	147	47.997	121	47.997	142
	48.023	139	48.023	131	48.023	133
	48.049	117	48.049	135	48.049	122
	48.075	128	48.075	110	48.075	114
	48.101	142	48.101	119	48.101	116
	48.127	134	48.127	110	48.127	112
	48.153	132	48.153	109	48.153	124
	48.179	140	48.179	109	48.179	135
	48.205	118	48.205	125	48.205	121
	48.231	122	48.231	110	48.231	122
	48.257	143	48.257	110	48.257	116
	48.283	124	48.283	123	48.283	124
	48.309	135	48.309	122	48.309	132
	48.335	143	48.335	113	48.335	138
	48.361	144	48.361	127	48.361	127
	48.387	139	48.387	149	48.387	142
	48.413	150	48.413	150	48.413	156
	48.439	160	48.439	150	48.439	155
	48.465	211	48.465	184	48.465	154
	48.491	233	48.491	208	48.491	193
	48.517	306	48.517	263	48.517	189
	48.543	377	48.543	393	48.543	236
	48.569	514	48.569	514	48.569	303
	48.595	714	48.595	670	48.595	466
	48.621	874	48.621	792	48.621	604
	48.647	841	48.647	616	48.647	690
	48.673	693	48.673	519	48.673	669
	48.699	599	48.699	496	48.699	574
	48.725	564	48.725	478	48.725	492
	48.751	469	48.751	383	48.751	444
	48.777	386	48.777	282	48.777	416
	48.803	278	48.803	193	48.803	319
	48.829	202	48.829	175	48.829	243
	48.855	190	48.855	122	48.855	205
	48.881	153	48.881	125	48.881	176
	48.907	137	48.907	118	48.907	159
	48.933	136	48.933	115	48.933	146
	48.959	125	48.959	110	48.959	134
	48.985	122	48.985	122	48.985	120
	49.011	118	49.011	109	49.011	129
	49.037	116	49.037	124	49.037	123
	49.063	115	49.063	103	49.063	117
	49.089	121	49.089	119	49.089	127
	49.115	119	49.115	103	49.115	98
	49.141	93	49.141	95	49.141	126
	49.167	113	49.167	99	49.167	102
	49.193	117	49.193	97	49.193	111
	49.219	120	49.219	102	49.219	125
	49.245	95	49.245	107	49.245	121
	49.271	99	49.271	111	49.271	98
	49.297	125	49.297	102	49.297	105
	49.323	116	49.323	97	49.323	106
	49.349	117	49.349	98	49.349	117
	49.375	116	49.375	92	49.375	105
	49.401	116	49.401	104	49.401	113
	49.427	121	49.427	109	49.427	119
	49.453	127	49.453	116	49.453	121
	49.479	130	49.479	120	49.479	115
	49.505	135	49.505	111	49.505	108
	49.531	128	49.531	117	49.531	145
	49.557	131	49.557	132	49.557	143
	49.583	120	49.583	114	49.583	114
	49.609	125	49.609	114	49.609	127
	49.635	138	49.635	103	49.635	119
	49.661	118	49.661	100	49.661	133
	49.687	134	49.687	93	49.687	103
	49.713	117	49.713	80	49.713	108
	49.739	107	49.739	100	49.739	110
	49.765	118	49.765	105	49.765	116
	49.791	122	49.791	95	49.791	117
	49.817	99	49.817	92	49.817	112
	49.843	93	49.843	100	49.843	96
	49.869	92	49.869	94	49.869	91
	49.895	86	49.895	109	49.895	104
	49.921	101	49.921	98	49.921	107
	49.947	99	49.947	90	49.947	100
	49.973	109	49.973	85	49.973	106
	49.999	115	49.999	86	49.999	102
	50.025	112	50.025	91	50.025	94
	50.051	122	50.051	90	50.051	96
	50.077	76	50.077	90	50.077	112
	50.103	105	50.103	97	50.103	86
	50.129	106	50.129	96	50.129	110
	50.155	91	50.155	102	50.155	100
	50.181	96	50.181	107	50.181	100
	50.207	96	50.207	100	50.207	111
	50.233	116	50.233	88	50.233	115
	50.259	110	50.259	90	50.259	110
	50.285	98	50.285	80	50.285	114
	50.311	93	50.311	82	50.311	100
	50.337	108	50.337	83	50.337	103
	50.363	103	50.363	77	50.363	106
	50.389	104	50.389	84	50.389	125
	50.415	110	50.415	91	50.415	103
	50.441	118	50.441	102	50.441	104
	50.467	98	50.467	101	50.467	110
	50.493	99	50.493	79	50.493	103
	50.519	103	50.519	94	50.519	91
	50.545	103	50.545	100	50.545	110
	50.571	98	50.571	98	50.571	115
	50.597	94	50.597	84	50.597	118
	50.623	103	50.623	103	50.623	98
	50.649	121	50.649	96	50.649	113
	50.675	108	50.675	95	50.675	109
	50.701	97	50.701	106	50.701	103
	50.727	100	50.727	107	50.727	112
	50.753	90	50.753	97	50.753	93
	50.779	94	50.779	93	50.779	99
	50.805	97	50.805	89	50.805	85
	50.831	103	50.831	96	50.831	98
	50.857	125	50.857	80	50.857	120
	50.883	87	50.883	82	50.883	117
	50.909	106	50.909	87	50.909	113
	50.935	102	50.935	79	50.935	103
	50.961	91	50.961	79	50.961	77
	50.987	109	50.987	86	50.987	104
	51.013	100	51.013	83	51.013	102
	51.039	96	51.039	97	51.039	96
	51.065	96	51.065	92	51.065	103
	51.091	95	51.091	97	51.091	102
	51.117	97	51.117	94	51.117	99
	51.143	113	51.143	89	51.143	105
	51.169	102	51.169	70	51.169	102
	51.195	100	51.195	80	51.195	93
	51.221	91	51.221	80	51.221	92
	51.247	112	51.247	79	51.247	83
	51.273	101	51.273	77	51.273	92
	51.299	102	51.299	75	51.299	108
	51.325	102	51.325	88	51.325	113
	51.351	85	51.351	86	51.351	100
	51.377	116	51.377	92	51.377	88
	51.403	100	51.403	94	51.403	108
	51.429	116	51.429	89	51.429	101
	51.455	108	51.455	83	51.455	106
	51.481	106	51.481	91	51.481	111
	51.507	99	51.507	86	51.507	98
	51.533	115	51.533	82	51.533	104
	51.559	114	51.559	93	51.559	118
	51.585	103	51.585	96	51.585	109
	51.611	78	51.611	79	51.611	96
	51.637	105	51.637	94	51.637	96
	51.663	79	51.663	104	51.663	120
	51.689	87	51.689	105	51.689	121
	51.715	85	51.715	97	51.715	110
	51.741	102	51.741	92	51.741	104
	51.767	91	51.767	92	51.767	116
	51.793	102	51.793	96	51.793	100
	51.819	102	51.819	89	51.819	100
	51.845	105	51.845	100	51.845	103
	51.871	101	51.871	102	51.871	105
	51.897	85	51.897	90	51.897	95
	51.923	103	51.923	94	51.923	103
	51.949	93	51.949	92	51.949	91
	51.975	103	51.975	89	51.975	92
	52.001	89	52.001	74	52.001	94
	52.027	92	52.027	75	52.027	96
	52.053	85	52.053	84	52.053	92
	52.079	100	52.079	92	52.079	110
	52.105	91	52.105	97	52.105	95
	52.131	98	52.131	96	52.131	104
	52.157	108	52.157	85	52.157	110
	52.183	73	52.183	92	52.183	107
	52.209	86	52.209	83	52.209	106
	52.235	97	52.235	84	52.235	102
	52.261	112	52.261	104	52.261	92
	52.287	104	52.287	85	52.287	95
	52.313	103	52.313	107	52.313	107
	52.339	106	52.339	87	52.339	98
	52.365	94	52.365	80	52.365	95
	52.391	88	52.391	79	52.391	116
	52.417	92	52.417	93	52.417	94
	52.443	95	52.443	90	52.443	122
	52.469	99	52.469	87	52.469	110
	52.495	102	52.495	82	52.495	106
	52.521	86	52.521	89	52.521	104
	52.547	91	52.547	102	52.547	109
	52.573	97	52.573	101	52.573	87
	52.599	103	52.599	91	52.599	92
	52.625	101	52.625	95	52.625	95
	52.651	108	52.651	94	52.651	108
	52.677	104	52.677	89	52.677	90
	52.703	89	52.703	89	52.703	94
	52.729	101	52.729	98	52.729	97
	52.755	112	52.755	97	52.755	90
	52.781	111	52.781	79	52.781	94
	52.807	122	52.807	99	52.807	105
	52.833	102	52.833	107	52.833	91
	52.859	100	52.859	100	52.859	94
	52.885	96	52.885	101	52.885	94
	52.911	103	52.911	77	52.911	95
	52.937	89	52.937	75	52.937	109
	52.963	77	52.963	92	52.963	94
	52.989	83	52.989	92	52.989	103
	53.015	100	53.015	91	53.015	93
	53.041	119	53.041	101	53.041	87
	53.067	92	53.067	90	53.067	88
	53.093	108	53.093	80	53.093	113
	53.119	106	53.119	81	53.119	104
	53.145	97	53.145	93	53.145	93
	53.171	91	53.171	89	53.171	83
	53.197	80	53.197	97	53.197	102
	53.223	97	53.223	99	53.223	102
	53.249	96	53.249	80	53.249	86
	53.275	88	53.275	87	53.275	89
	53.301	86	53.301	88	53.301	87
	53.327	105	53.327	90	53.327	76
	53.353	89	53.353	88	53.353	96
	53.379	92	53.379	100	53.379	104
	53.405	87	53.405	81	53.405	104
	53.431	114	53.431	74	53.431	89
	53.457	95	53.457	89	53.457	91
	53.483	83	53.483	85	53.483	96
	53.509	86	53.509	96	53.509	95
	53.535	93	53.535	83	53.535	97
	53.561	82	53.561	91	53.561	93
	53.587	82	53.587	90	53.587	114
	53.613	98	53.613	85	53.613	102
	53.639	95	53.639	87	53.639	88
	53.665	93	53.665	90	53.665	94
	53.691	77	53.691	85	53.691	103
	53.717	90	53.717	89	53.717	99
	53.743	88	53.743	86	53.743	98
	53.769	94	53.769	86	53.769	85
	53.795	89	53.795	86	53.795	95
	53.821	83	53.821	64	53.821	111
	53.847	97	53.847	81	53.847	84
	53.873	80	53.873	77	53.873	82
	53.899	97	53.899	99	53.899	85
	53.925	87	53.925	91	53.925	102
	53.951	83	53.951	100	53.951	99
	53.977	84	53.977	96	53.977	99
	54.003	97	54.003	106	54.003	105
	54.029	112	54.029	107	54.029	90
	54.055	91	54.055	116	54.055	102
	54.081	117	54.081	136	54.081	93
	54.107	113	54.107	105	54.107	112
	54.133	113	54.133	98	54.133	101
	54.159	114	54.159	90	54.159	121
	54.185	115	54.185	104	54.185	120
	54.211	110	54.211	93	54.211	118
	54.237	94	54.237	94	54.237	101
	54.263	111	54.263	94	54.263	105
	54.289	98	54.289	103	54.289	105
	54.315	87	54.315	101	54.315	91
	54.341	99	54.341	84	54.341	92
	54.367	102	54.367	84	54.367	87
	54.393	96	54.393	89	54.393	78
	54.419	99	54.419	71	54.419	85
	54.445	102	54.445	80	54.445	77
	54.471	88	54.471	90	54.471	86
	54.497	109	54.497	85	54.497	101
	54.523	109	54.523	83	54.523	110
	54.549	93	54.549	80	54.549	110
	54.575	90	54.575	97	54.575	86
	54.601	89	54.601	91	54.601	88
	54.627	88	54.627	83	54.627	104
	54.653	95	54.653	91	54.653	92
	54.679	89	54.679	90	54.679	105
	54.705	98	54.705	73	54.705	101
	54.731	83	54.731	74	54.731	92
	54.757	85	54.757	76	54.757	94
	54.783	110	54.783	88	54.783	96
	54.809	93	54.809	85	54.809	95
	54.835	76	54.835	96	54.835	99
	54.861	83	54.861	89	54.861	76
	54.887	93	54.887	98	54.887	78
	54.913	88	54.913	82	54.913	85
	54.939	83	54.939	74	54.939	96
	54.965	90	54.965	109	54.965	78
	54.991	88	54.991	75	54.991	80
	55.017	88	55.017	77	55.017	71
	55.043	84	55.043	76	55.043	74
	55.069	94	55.069	67	55.069	84
	55.095	92	55.095	77	55.095	89
	55.121	88	55.121	96	55.121	80
	55.147	83	55.147	86	55.147	78
	55.173	88	55.173	78	55.173	87
	55.199	92	55.199	77	55.199	91
	55.225	102	55.225	76	55.225	74
	55.251	91	55.251	84	55.251	82
	55.277	97	55.277	95	55.277	95
	55.303	86	55.303	74	55.303	83
	55.329	83	55.329	81	55.329	90
	55.355	77	55.355	98	55.355	85
	55.381	84	55.381	87	55.381	97
	55.407	80	55.407	81	55.407	94
	55.433	90	55.433	69	55.433	97
	55.459	86	55.459	81	55.459	69
	55.485	77	55.485	88	55.485	94
	55.511	83	55.511	79	55.511	88
	55.537	71	55.537	67	55.537	94
	55.563	100	55.563	86	55.563	87
	55.589	98	55.589	80	55.589	76
	55.615	93	55.615	82	55.615	64
	55.641	90	55.641	85	55.641	87
	55.667	84	55.667	74	55.667	94
	55.693	77	55.693	75	55.693	72
	55.719	83	55.719	70	55.719	79
	55.745	80	55.745	75	55.745	82
	55.771	80	55.771	80	55.771	80
	55.797	83	55.797	70	55.797	73
	55.823	74	55.823	85	55.823	84
	55.849	95	55.849	81	55.849	84
	55.875	83	55.875	78	55.875	91
	55.901	86	55.901	75	55.901	94
	55.927	83	55.927	70	55.927	92
	55.953	84	55.953	65	55.953	84
	55.979	93	55.979	74	55.979	90
	56.005	87	56.005	76	56.005	78
	56.031	89	56.031	80	56.031	78
	56.057	85	56.057	80	56.057	76
	56.083	74	56.083	65	56.083	100
	56.109	79	56.109	70	56.109	92
	56.135	86	56.135	77	56.135	81
	56.161	81	56.161	77	56.161	76
	56.187	80	56.187	77	56.187	75
	56.213	71	56.213	79	56.213	90
	56.239	79	56.239	84	56.239	92
	56.265	83	56.265	76	56.265	79
[truncated: 1,010 more rows]
