# Supplementary material for: A Nanofiber Mat With Dual Bioactive Components and a Biomimetic Matrix Structure for Improving Osteogenesis Effect
Source: Front Chem. 2021 Oct 29;9:740191. doi: 10.3389/fchem.2021.740191 (PMC8586446; doi:10.3389/fchem.2021.740191)
Supplement: Supplementary file 1 [file DataSheet1.ZIP › Fig 3-TG DTG.xlsx]

## Sheet: TG
	PLLA			PLLA/BSA			PLLA/BSA/HAp
	Temperature	Weight（%）		Temperature	Weight（%）		Temperature	Weight（%）
	32.6139	100		32.6139	100		33.2054	100
	32.6313	99.9966		32.6313	99.9966		33.2534	99.9979
	32.6513	99.9931		32.6513	99.9931		33.3004	99.9959
	32.6708	99.9902		32.6708	99.9902		33.3463	99.9929
	32.6912	99.9879		32.6912	99.9879		33.3925	99.9901
	32.7079	99.9847		32.7079	99.9847		33.4371	99.9875
	32.721	99.982		32.721	99.982		33.4907	99.9841
	32.7422	99.9786		32.7422	99.9786		33.5293	99.9812
	32.7609	99.9746		32.7609	99.9746		33.572	99.9778
	32.7825	99.9711		32.7825	99.9711		33.6182	99.9744
	32.7961	99.9679		32.7961	99.9679		33.6634	99.9704
	32.8147	99.9646		32.8147	99.9646		33.7037	99.9666
	32.8387	99.9616		32.8387	99.9616		33.7476	99.9626
	32.8584	99.9584		32.8584	99.9584		33.7889	99.9589
	32.8783	99.9547		32.8783	99.9547		33.8389	99.9553
	32.8959	99.9511		32.8959	99.9511		33.8789	99.9513
	32.9151	99.9478		32.9151	99.9478		33.9254	99.9479
	32.9379	99.9447		32.9379	99.9447		33.9695	99.9434
	32.9581	99.9417		32.9581	99.9417		34.0129	99.9391
	32.9726	99.9386		32.9726	99.9386		34.0563	99.9349
	33.0003	99.9351		33.0003	99.9351		34.1	99.9308
	33.02	99.932		33.02	99.932		34.1407	99.9266
	33.0387	99.9294		33.0387	99.9294		34.1773	99.9231
	33.0678	99.926		33.0678	99.926		34.2267	99.9194
	33.0872	99.923		33.0872	99.923		34.2644	99.9153
	33.1082	99.9205		33.1082	99.9205		34.3087	99.9113
	33.1323	99.9169		33.1323	99.9169		34.3503	99.907
	33.148	99.9135		33.148	99.9135		34.3952	99.9027
	33.1719	99.9106		33.1719	99.9106		34.4386	99.8989
	33.2016	99.9073		33.2016	99.9073		34.4811	99.8944
	33.2284	99.904		33.2284	99.904		34.5261	99.8904
	33.2527	99.9006		33.2527	99.9006		34.5673	99.8862
	33.2744	99.896		33.2744	99.896		34.6122	99.8817
	33.3012	99.8916		33.3012	99.8916		34.6523	99.8775
	33.3293	99.888		33.3293	99.888		34.697	99.8728
	33.3583	99.8842		33.3583	99.8842		34.7411	99.8688
	33.3826	99.8808		33.3826	99.8808		34.7837	99.8646
	33.4087	99.8774		33.4087	99.8774		34.8284	99.8608
	33.4415	99.8731		33.4415	99.8731		34.8676	99.8565
	33.4678	99.869		33.4678	99.869		34.9178	99.8523
	33.4984	99.8652		33.4984	99.8652		34.9559	99.8478
	33.5229	99.8618		33.5229	99.8618		35.0058	99.8437
	33.5548	99.8595		33.5548	99.8595		35.0493	99.8392
	33.5897	99.8574		33.5897	99.8574		35.0888	99.8346
	33.6225	99.8545		33.6225	99.8545		35.136	99.8309
	33.647	99.8513		33.647	99.8513		35.1796	99.8263
	33.6798	99.8482		33.6798	99.8482		35.2275	99.8215
	33.7094	99.845		33.7094	99.845		35.2742	99.8172
	33.7411	99.8414		33.7411	99.8414		35.3135	99.8125
	33.7764	99.8382		33.7764	99.8382		35.359	99.8083
	33.8113	99.8349		33.8113	99.8349		35.4018	99.804
	33.8479	99.8311		33.8479	99.8311		35.4474	99.7995
	33.876	99.8274		33.876	99.8274		35.4898	99.7952
	33.9143	99.8237		33.9143	99.8237		35.5381	99.7915
	33.9523	99.82		33.9523	99.82		35.5872	99.7873
	33.9909	99.8163		33.9909	99.8163		35.6316	99.7827
	34.0261	99.8129		34.0261	99.8129		35.6805	99.7783
	34.0619	99.8094		34.0619	99.8094		35.7262	99.7734
	34.0997	99.8064		34.0997	99.8064		35.7688	99.7688
	34.1409	99.8029		34.1409	99.8029		35.8164	99.7641
	34.1769	99.7991		34.1769	99.7991		35.8653	99.7599
	34.214	99.7953		34.214	99.7953		35.9147	99.7555
	34.2561	99.791		34.2561	99.791		35.9606	99.7511
	34.2931	99.787		34.2931	99.787		36.0114	99.746
	34.341	99.7835		34.341	99.7835		36.0543	99.7415
	34.3835	99.78		34.3835	99.78		36.1037	99.7377
	34.4265	99.7764		34.4265	99.7764		36.1528	99.7337
	34.4722	99.7729		34.4722	99.7729		36.2005	99.7293
	34.5143	99.7698		34.5143	99.7698		36.247	99.7253
	34.5576	99.7665		34.5576	99.7665		36.2982	99.7204
	34.6046	99.7632		34.6046	99.7632		36.3518	99.7156
	34.65	99.7601		34.65	99.7601		36.395	99.711
	34.6988	99.7568		34.6988	99.7568		36.452	99.7061
	34.7405	99.7534		34.7405	99.7534		36.4927	99.7017
	34.7866	99.7496		34.7866	99.7496		36.5479	99.6969
	34.8336	99.7462		34.8336	99.7462		36.6016	99.6919
	34.8839	99.7424		34.8839	99.7424		36.6497	99.6869
	34.9289	99.7388		34.9289	99.7388		36.7077	99.6825
	34.9859	99.7348		34.9859	99.7348		36.7569	99.678
	35.0337	99.7315		35.0337	99.7315		36.8056	99.6735
	35.0856	99.7286		35.0856	99.7286		36.8567	99.6689
	35.1353	99.7255		35.1353	99.7255		36.9122	99.664
	35.1842	99.7227		35.1842	99.7227		36.9628	99.6595
	35.2416	99.7205		35.2416	99.7205		37.0196	99.6547
	35.2957	99.7173		35.2957	99.7173		37.0707	99.6504
	35.3484	99.7141		35.3484	99.7141		37.1262	99.646
	35.4025	99.7109		35.4025	99.7109		37.181	99.6417
	35.4605	99.7076		35.4605	99.7076		37.2378	99.6373
	35.5159	99.705		35.5159	99.705		37.2879	99.6327
	35.5724	99.7019		35.5724	99.7019		37.346	99.6286
	35.6278	99.6985		35.6278	99.6985		37.3969	99.624
	35.6825	99.6954		35.6825	99.6954		37.4541	99.6197
	35.7415	99.6923		35.7415	99.6923		37.5103	99.6155
	35.7971	99.6881		35.7971	99.6881		37.5679	99.6111
	35.854	99.6846		35.854	99.6846		37.6244	99.6061
	35.914	99.6812		35.914	99.6812		37.6798	99.6014
	35.9739	99.6784		35.9739	99.6784		37.7392	99.5967
	36.0399	99.675		36.0399	99.675		37.7986	99.5921
	36.0993	99.6711		36.0993	99.6711		37.8572	99.5877
	36.1598	99.668		36.1598	99.668		37.9126	99.5828
	36.2194	99.6646		36.2194	99.6646		37.9709	99.578
	36.2815	99.6608		36.2815	99.6608		38.0318	99.5739
	36.3507	99.6571		36.3507	99.6571		38.0904	99.5691
	36.4124	99.6536		36.4124	99.6536		38.151	99.5647
	36.4721	99.6501		36.4721	99.6501		38.2089	99.56
	36.5397	99.6471		36.5397	99.6471		38.2692	99.5553
	36.6077	99.6436		36.6077	99.6436		38.3263	99.5508
	36.6715	99.641		36.6715	99.641		38.3904	99.5463
	36.7402	99.6383		36.7402	99.6383		38.4465	99.5413
	36.8087	99.6348		36.8087	99.6348		38.5086	99.5365
	36.8741	99.6316		36.8741	99.6316		38.5727	99.5316
	36.9406	99.6285		36.9406	99.6285		38.6372	99.5269
	37.0075	99.6251		37.0075	99.6251		38.6977	99.5219
	37.0803	99.6221		37.0803	99.6221		38.7616	99.5168
	37.1468	99.6195		37.1468	99.6195		38.8237	99.5123
	37.2155	99.616		37.2155	99.616		38.8909	99.5081
	37.2878	99.6124		37.2878	99.6124		38.9553	99.5032
	37.3574	99.6088		37.3574	99.6088		39.0151	99.4985
	37.4304	99.6057		37.4304	99.6057		39.0817	99.4939
	37.5004	99.6029		37.5004	99.6029		39.148	99.4901
	37.5687	99.6		37.5687	99.6		39.2112	99.4862
	37.6455	99.5969		37.6455	99.5969		39.2779	99.4816
	37.7166	99.5948		37.7166	99.5948		39.3434	99.4773
	37.7879	99.592		37.7879	99.592		39.4081	99.4726
	37.8666	99.5891		37.8666	99.5891		39.4719	99.4679
	37.9404	99.5862		37.9404	99.5862		39.5404	99.463
	38.0143	99.5834		38.0143	99.5834		39.6052	99.4582
	38.0867	99.5803		38.0867	99.5803		39.6739	99.4531
	38.1641	99.5768		38.1641	99.5768		39.7436	99.4486
	38.2392	99.5733		38.2392	99.5733		39.8062	99.4437
	38.3178	99.57		38.3178	99.57		39.8778	99.4389
	38.3909	99.5672		38.3909	99.5672		39.9469	99.4337
	38.4647	99.5638		38.4647	99.5638		40.0147	99.4292
	38.5477	99.5606		38.5477	99.5606		40.0876	99.4252
	38.6258	99.5572		38.6258	99.5572		40.1526	99.4203
	38.7043	99.5548		38.7043	99.5548		40.2239	99.4153
	38.7826	99.5523		38.7826	99.5523		40.2974	99.4104
	38.8667	99.5501		38.8667	99.5501		40.3683	99.4056
	38.9476	99.5471		38.9476	99.5471		40.4377	99.4005
	39.0227	99.5442		39.0227	99.5442		40.5061	99.3955
	39.1052	99.5412		39.1052	99.5412		40.5759	99.3904
	39.1834	99.5378		39.1834	99.5378		40.6486	99.3859
	39.2617	99.5349		39.2617	99.5349		40.7224	99.381
	39.3456	99.5314		39.3456	99.5314		40.7929	99.3758
	39.4263	99.5288		39.4263	99.5288		40.8626	99.3711
	39.5069	99.5257		39.5069	99.5257		40.9383	99.3667
	39.592	99.5228		39.592	99.5228		41.0091	99.3623
	39.6678	99.5203		39.6678	99.5203		41.0785	99.358
	39.7569	99.5178		39.7569	99.5178		41.1589	99.3534
	39.8408	99.5154		39.8408	99.5154		41.2303	99.3489
	39.9192	99.5136		39.9192	99.5136		41.3037	99.3444
	40.0051	99.5117		40.0051	99.5117		41.3772	99.3396
	40.0909	99.5092		40.0909	99.5092		41.4514	99.335
	40.177	99.5071		40.177	99.5071		41.5224	99.33
	40.2624	99.5043		40.2624	99.5043		41.5995	99.3255
	40.3476	99.5021		40.3476	99.5021		41.6729	99.321
	40.4332	99.4995		40.4332	99.4995		41.7529	99.3164
	40.5159	99.4959		40.5159	99.4959		41.8259	99.3117
	40.6038	99.4934		40.6038	99.4934		41.9004	99.3069
	40.6935	99.4904		40.6935	99.4904		41.9834	99.3019
	40.7759	99.4877		40.7759	99.4877		42.0583	99.2973
	40.8673	99.4851		40.8673	99.4851		42.1334	99.293
	40.9507	99.4821		40.9507	99.4821		42.2055	99.2881
	41.038	99.4798		41.038	99.4798		42.2831	99.2837
	41.1269	99.4774		41.1269	99.4774		42.3614	99.279
	41.2155	99.4744		41.2155	99.4744		42.4402	99.2741
	41.2991	99.4716		41.2991	99.4716		42.518	99.2697
	41.3881	99.4692		41.3881	99.4692		42.5903	99.265
	41.4736	99.4661		41.4736	99.4661		42.6694	99.2603
	41.5677	99.4633		41.5677	99.4633		42.7562	99.2557
	41.6502	99.4607		41.6502	99.4607		42.8269	99.2507
	41.7418	99.458		41.7418	99.458		42.9057	99.246
	41.8295	99.4555		41.8295	99.4555		42.9821	99.2414
	41.922	99.4524		41.922	99.4524		43.062	99.2369
	42.0124	99.4497		42.0124	99.4497		43.1429	99.2318
	42.0968	99.4472		42.0968	99.4472		43.2251	99.2268
	42.1849	99.4451		42.1849	99.4451		43.3029	99.2215
	42.2823	99.4429		42.2823	99.4429		43.3809	99.2168
	42.372	99.4417		42.372	99.4417		43.4605	99.2119
	42.4637	99.4398		42.4637	99.4398		43.5412	99.2074
	42.5484	99.4381		42.5484	99.4381		43.6217	99.2024
	42.636	99.436		42.636	99.436		43.7011	99.197
	42.7299	99.4341		42.7299	99.4341		43.78	99.1921
	42.8197	99.4323		42.8197	99.4323		43.8662	99.1875
	42.9152	99.4304		42.9152	99.4304		43.9496	99.1831
	43.0034	99.4282		43.0034	99.4282		44.0274	99.178
	43.0919	99.4261		43.0919	99.4261		44.1141	99.1732
	43.1808	99.4243		43.1808	99.4243		44.1899	99.1683
	43.2755	99.4218		43.2755	99.4218		44.2733	99.1636
	43.3628	99.4194		43.3628	99.4194		44.3591	99.1584
	43.4562	99.4164		43.4562	99.4164		44.4393	99.1541
	43.5458	99.4141		43.5458	99.4141		44.5187	99.1497
	43.6377	99.4117		43.6377	99.4117		44.6027	99.145
	43.7278	99.41		43.7278	99.41		44.6881	99.14
	43.8182	99.4081		43.8182	99.4081		44.7691	99.1353
	43.9173	99.4059		43.9173	99.4059		44.8566	99.131
	44.0077	99.4031		44.0077	99.4031		44.9377	99.1267
	44.0999	99.4006		44.0999	99.4006		45.0208	99.1219
	44.1886	99.3991		44.1886	99.3991		45.1056	99.1175
	44.2833	99.3978		44.2833	99.3978		45.1886	99.1134
	44.3753	99.3964		44.3753	99.3964		45.2731	99.1088
	44.4663	99.394		44.4663	99.394		45.3563	99.1049
	44.5597	99.3925		44.5597	99.3925		45.4362	99.1008
	44.6517	99.3906		44.6517	99.3906		45.5204	99.0963
	44.7465	99.3885		44.7465	99.3885		45.6072	99.0917
	44.8375	99.3872		44.8375	99.3872		45.6932	99.0873
	44.924	99.3867		44.924	99.3867		45.775	99.0825
	45.0234	99.3855		45.0234	99.3855		45.8594	99.0783
	45.1099	99.383		45.1099	99.383		45.9417	99.0738
	45.2061	99.3816		45.2061	99.3816		46.0262	99.0687
	45.2992	99.3801		45.2992	99.3801		46.1122	99.0635
	45.3881	99.3795		45.3881	99.3795		46.1938	99.0581
	45.4779	99.3781		45.4779	99.3781		46.281	99.0527
	45.5747	99.3769		45.5747	99.3769		46.3643	99.0475
	45.6692	99.376		45.6692	99.376		46.4511	99.0423
	45.7638	99.3751		45.7638	99.3751		46.5338	99.0361
	45.8519	99.3732		45.8519	99.3732		46.6195	99.0306
	45.9416	99.3719		45.9416	99.3719		46.7087	99.0257
	46.0389	99.3712		46.0389	99.3712		46.7936	99.0206
	46.1354	99.3701		46.1354	99.3701		46.8819	99.0157
	46.2248	99.3696		46.2248	99.3696		46.9653	99.0117
	46.3189	99.3684		46.3189	99.3684		47.0495	99.0076
	46.4059	99.3672		46.4059	99.3672		47.14	99.0031
	46.506	99.3654		46.506	99.3654		47.2258	98.9992
	46.5919	99.3649		46.5919	99.3649		47.3038	98.9953
	46.6869	99.364		46.6869	99.364		47.3915	98.9921
	46.7749	99.3629		46.7749	99.3629		47.4792	98.9888
	46.8674	99.3615		46.8674	99.3615		47.5671	98.9844
	46.9569	99.36		46.9569	99.36		47.6516	98.9804
	47.0454	99.3581		47.0454	99.3581		47.7372	98.9766
	47.1413	99.356		47.1413	99.356		47.8275	98.9716
	47.235	99.3543		47.235	99.3543		47.9124	98.9666
	47.3282	99.3534		47.3282	99.3534		48.0017	98.9621
	47.4176	99.3532		47.4176	99.3532		48.0888	98.9575
	47.5078	99.3513		47.5078	99.3513		48.174	98.9529
	47.5993	99.3493		47.5993	99.3493		48.2602	98.948
	47.6971	99.3479		47.6971	99.3479		48.3438	98.9431
	47.7828	99.3469		47.7828	99.3469		48.4311	98.9383
	47.8734	99.3462		47.8734	99.3462		48.5183	98.933
	47.965	99.3459		47.965	99.3459		48.6028	98.928
	48.0542	99.3454		48.0542	99.3454		48.69	98.9237
	48.1485	99.3446		48.1485	99.3446		48.775	98.9192
	48.241	99.3435		48.241	99.3435		48.8617	98.9143
	48.327	99.3425		48.327	99.3425		48.9516	98.9093
	48.4215	99.3417		48.4215	99.3417		49.035	98.9048
	48.5117	99.3419		48.5117	99.3419		49.1215	98.9006
	48.6042	99.3417		48.6042	99.3417		49.2055	98.8962
	48.692	99.3417		48.692	99.3417		49.292	98.8917
	48.7841	99.3417		48.7841	99.3417		49.3788	98.8874
	48.8759	99.3413		48.8759	99.3413		49.4641	98.8827
	48.9661	99.3409		48.9661	99.3409		49.5522	98.8775
	49.0556	99.3408		49.0556	99.3408		49.6365	98.8721
	49.1477	99.3403		49.1477	99.3403		49.7249	98.8672
	49.2381	99.3396		49.2381	99.3396		49.8083	98.8625
	49.3298	99.3392		49.3298	99.3392		49.9009	98.8573
	49.4159	99.338		49.4159	99.338		49.9848	98.8521
	49.5079	99.3372		49.5079	99.3372		50.0715	98.8471
	49.5961	99.3362		49.5961	99.3362		50.1592	98.8426
	49.6806	99.3352		49.6806	99.3352		50.2418	98.8377
	49.7704	99.3342		49.7704	99.3342		50.3297	98.8329
	49.863	99.3341		49.863	99.3341		50.4145	98.8281
	49.9446	99.3335		49.9446	99.3335		50.4982	98.824
	50.0362	99.3333		50.0362	99.3333		50.5851	98.8191
	50.1296	99.3329		50.1296	99.3329		50.6701	98.814
	50.2229	99.3322		50.2229	99.3322		50.7605	98.8092
	50.3115	99.332		50.3115	99.332		50.8423	98.8047
	50.3977	99.332		50.3977	99.332		50.9292	98.8002
	50.4878	99.332		50.4878	99.332		51.0184	98.7949
	50.5771	99.3314		50.5771	99.3314		51.102	98.7892
	50.6637	99.3313		50.6637	99.3313		51.1911	98.7835
	50.7538	99.3308		50.7538	99.3308		51.2774	98.7787
	50.8458	99.3306		50.8458	99.3306		51.3636	98.7752
	50.9342	99.3299		50.9342	99.3299		51.443	98.7727
	51.0166	99.3301		51.0166	99.3301		51.5395	98.7704
	51.1065	99.3303		51.1065	99.3303		51.6162	98.7684
	51.1929	99.3302		51.1929	99.3302		51.7013	98.7658
	51.2789	99.3296		51.2789	99.3296		51.7915	98.7634
	51.3654	99.3298		51.3654	99.3298		51.8761	98.7616
	51.4569	99.3303		51.4569	99.3303		51.9629	98.7608
	51.5404	99.3311		51.5404	99.3311		52.0456	98.7595
	51.6364	99.3311		51.6364	99.3311		52.1342	98.7577
	51.7186	99.3309		51.7186	99.3309		52.2205	98.7543
	51.8017	99.3317		51.8017	99.3317		52.3044	98.7501
	51.8898	99.3317		51.8898	99.3317		52.3884	98.7459
	51.9759	99.3323		51.9759	99.3323		52.4745	98.7412
	52.0681	99.333		52.0681	99.333		52.5646	98.7369
	52.1542	99.3335		52.1542	99.3335		52.6482	98.7322
	52.2368	99.3331		52.2368	99.3331		52.7342	98.7275
	52.3284	99.3331		52.3284	99.3331		52.8198	98.7226
	52.4101	99.3328		52.4101	99.3328		52.9032	98.7178
	52.4997	99.3326		52.4997	99.3326		52.9865	98.7135
	52.587	99.333		52.587	99.333		53.0713	98.7092
	52.6758	99.3335		52.6758	99.3335		53.1582	98.7055
	52.7599	99.3343		52.7599	99.3343		53.2459	98.701
	52.8494	99.3345		52.8494	99.3345		53.3286	98.6971
	52.9274	99.3342		52.9274	99.3342		53.4172	98.6932
	53.0144	99.335		53.0144	99.335		53.5035	98.6896
	53.0964	99.3361		53.0964	99.3361		53.5847	98.6856
	53.1844	99.3368		53.1844	99.3368		53.6718	98.6814
	53.2716	99.3371		53.2716	99.3371		53.751	98.6776
	53.3556	99.3379		53.3556	99.3379		53.8403	98.6732
	53.4368	99.3385		53.4368	99.3385		53.9263	98.6688
	53.5258	99.3387		53.5258	99.3387		54.007	98.6645
	53.6086	99.3384		53.6086	99.3384		54.0882	98.6604
	53.6895	99.3388		53.6895	99.3388		54.1748	98.6559
	53.7731	99.3395		53.7731	99.3395		54.2624	98.6513
	53.8609	99.34		53.8609	99.34		54.3478	98.6463
	53.9453	99.3404		53.9453	99.3404		54.4282	98.6418
	54.0297	99.3403		54.0297	99.3403		54.5109	98.6372
	54.113	99.3406		54.113	99.3406		54.5969	98.6328
	54.1964	99.3407		54.1964	99.3407		54.6825	98.6284
	54.286	99.3411		54.286	99.3411		54.7687	98.6225
	54.3694	99.3414		54.3694	99.3414		54.8524	98.6153
	54.4502	99.3423		54.4502	99.3423		54.9375	98.6092
	54.5365	99.3429		54.5365	99.3429		55.0177	98.6039
	54.6181	99.3429		54.6181	99.3429		55.1003	98.5993
	54.7007	99.3431		54.7007	99.3431		55.1805	98.5947
	54.7873	99.3436		54.7873	99.3436		55.2643	98.5903
	54.868	99.3445		54.868	99.3445		55.3487	98.5859
	54.944	99.3451		54.944	99.3451		55.4295	98.5812
	55.0291	99.3458		55.0291	99.3458		55.5157	98.5771
	55.1125	99.3462		55.1125	99.3462		55.5987	98.5738
	55.1995	99.347		55.1995	99.347		55.6835	98.5724
	55.2858	99.3472		55.2858	99.3472		55.7658	98.569
	55.3602	99.3476		55.3602	99.3476		55.8515	98.5654
	55.4423	99.3483		55.4423	99.3483		55.9351	98.5607
	55.525	99.3488		55.525	99.3488		56.0146	98.5568
	55.6094	99.3484		55.6094	99.3484		56.0988	98.552
	55.6915	99.3484		55.6915	99.3484		56.1766	98.5475
	55.7738	99.3491		55.7738	99.3491		56.2588	98.5429
	55.8547	99.3496		55.8547	99.3496		56.3433	98.5384
	55.9372	99.3499		55.9372	99.3499		56.4278	98.5341
	56.0155	99.3503		56.0155	99.3503		56.5104	98.5298
	56.0985	99.3507		56.0985	99.3507		56.5928	98.526
	56.1825	99.3514		56.1825	99.3514		56.6753	98.5217
	56.2667	99.3522		56.2667	99.3522		56.7526	98.5174
	56.3431	99.353		56.3431	99.353		56.8365	98.5128
	56.4266	99.3547		56.4266	99.3547		56.917	98.5084
	56.5074	99.3561		56.5074	99.3561		56.9998	98.5045
	56.587	99.3567		56.587	99.3567		57.0823	98.5004
	56.6693	99.3579		56.6693	99.3579		57.1615	98.4955
	56.75	99.359		56.75	99.359		57.2387	98.4917
	56.8325	99.36		56.8325	99.36		57.3236	98.4872
	56.9126	99.3616		56.9126	99.3616		57.4085	98.4827
	56.9939	99.3625		56.9939	99.3625		57.4941	98.478
	57.0733	99.3638		57.0733	99.3638		57.5697	98.4741
	57.1491	99.365		57.1491	99.365		57.6529	98.4698
	57.2322	99.3666		57.2322	99.3666		57.7322	98.4664
	57.3136	99.3678		57.3136	99.3678		57.8112	98.4622
	57.392	99.3693		57.392	99.3693		57.8901	98.4578
	57.4702	99.3704		57.4702	99.3704		57.9742	98.4538
	57.5485	99.3718		57.5485	99.3718		58.0538	98.4495
	57.6291	99.3733		57.6291	99.3733		58.137	98.4449
	57.7111	99.3744		57.7111	99.3744		58.2165	98.4404
	57.7854	99.3757		57.7854	99.3757		58.2983	98.4366
	57.8646	99.3766		57.8646	99.3766		58.3804	98.4322
	57.9447	99.3771		57.9447	99.3771		58.4611	98.4282
	58.0265	99.3782		58.0265	99.3782		58.5453	98.4234
	58.1044	99.379		58.1044	99.379		58.6182	98.419
	58.1853	99.3801		58.1853	99.3801		58.7007	98.4151
	58.2654	99.3817		58.2654	99.3817		58.7836	98.4112
	58.3418	99.3824		58.3418	99.3824		58.8676	98.4063
	58.4197	99.3837		58.4197	99.3837		58.9485	98.402
	58.5008	99.3852		58.5008	99.3852		59.0246	98.3977
	58.579	99.3869		58.579	99.3869		59.1051	98.3934
	58.6603	99.3887		58.6603	99.3887		59.1886	98.389
	58.7405	99.3907		58.7405	99.3907		59.2705	98.3844
	58.8173	99.3915		58.8173	99.3915		59.3433	98.3802
	58.8984	99.3929		58.8984	99.3929		59.4242	98.3758
	58.9732	99.3945		58.9732	99.3945		59.5051	98.3711
	59.0523	99.3955		59.0523	99.3955		59.5859	98.3664
	59.129	99.3973		59.129	99.3973		59.6654	98.3625
	59.2146	99.3988		59.2146	99.3988		59.7455	98.3585
	59.2904	99.4004		59.2904	99.4004		59.827	98.3546
	59.374	99.4017		59.374	99.4017		59.9038	98.3503
	59.45	99.4033		59.45	99.4033		59.9814	98.3458
	59.5251	99.4043		59.5251	99.4043		60.0624	98.3419
	59.6051	99.406		59.6051	99.406		60.1418	98.338
	59.6783	99.4077		59.6783	99.4077		60.2214	98.3336
	59.7597	99.4094		59.7597	99.4094		60.2982	98.3296
	59.8368	99.4111		59.8368	99.4111		60.3829	98.326
	59.9144	99.4121		59.9144	99.4121		60.4605	98.3215
	59.9883	99.4132		59.9883	99.4132		60.5449	98.3171
	60.0663	99.4143		60.0663	99.4143		60.62	98.3129
	60.148	99.4161		60.148	99.4161		60.6947	98.3092
	60.2245	99.4179		60.2245	99.4179		60.7728	98.3059
	60.3032	99.4201		60.3032	99.4201		60.8573	98.3016
	60.3847	99.4221		60.3847	99.4221		60.9375	98.2979
	60.461	99.4248		60.461	99.4248		61.014	98.2949
	60.5369	99.427		60.5369	99.427		61.0938	98.2916
	60.618	99.4294		60.618	99.4294		61.176	98.2877
	60.6955	99.4323		60.6955	99.4323		61.252	98.2847
	60.7767	99.4348		60.7767	99.4348		61.3265	98.2818
	60.8496	99.4378		60.8496	99.4378		61.4088	98.278
	60.9234	99.4404		60.9234	99.4404		61.4866	98.2741
	61.0061	99.4426		61.0061	99.4426		61.5662	98.2703
	61.0859	99.4456		61.0859	99.4456		61.6483	98.2664
	61.1607	99.4487		61.1607	99.4487		61.7253	98.2625
	61.2354	99.4511		61.2354	99.4511		61.8089	98.2581
	61.314	99.4539		61.314	99.4539		61.8887	98.2541
	61.3902	99.4569		61.3902	99.4569		61.966	98.2499
	61.4718	99.4594		61.4718	99.4594		62.0453	98.2459
	61.5468	99.4628		61.5468	99.4628		62.1198	98.2417
	61.6201	99.4654		61.6201	99.4654		62.2018	98.2386
	61.7004	99.4679		61.7004	99.4679		62.2788	98.2353
	61.7804	99.4711		61.7804	99.4711		62.3545	98.2314
	61.8594	99.4741		61.8594	99.4741		62.4346	98.2276
	61.9396	99.4767		61.9396	99.4767		62.5145	98.2236
	62.0148	99.4782		62.0148	99.4782		62.5945	98.2195
	62.0908	99.4785		62.0908	99.4785		62.673	98.2156
	62.1685	99.4792		62.1685	99.4792		62.7571	98.2123
	62.2455	99.4797		62.2455	99.4797		62.8318	98.2088
	62.3241	99.4804		62.3241	99.4804		62.9113	98.2048
	62.4062	99.4811		62.4062	99.4811		62.9898	98.2002
	62.4828	99.4827		62.4828	99.4827		63.0712	98.1961
	62.5585	99.4838		62.5585	99.4838		63.1482	98.192
	62.6342	99.4846		62.6342	99.4846		63.2261	98.1884
	62.7129	99.4855		62.7129	99.4855		63.306	98.1849
	62.7929	99.4875		62.7929	99.4875		63.3791	98.1818
	62.8758	99.4901		62.8758	99.4901		63.4612	98.1778
	62.9528	99.4923		62.9528	99.4923		63.5395	98.1741
	63.0294	99.495		63.0294	99.495		63.6193	98.1705
	63.1083	99.4973		63.1083	99.4973		63.6949	98.1669
	63.1825	99.4998		63.1825	99.4998		63.772	98.1637
	63.259	99.5015		63.259	99.5015		63.8563	98.1603
	63.3371	99.5032		63.3371	99.5032		63.9333	98.1565
	63.4121	99.5043		63.4121	99.5043		64.0091	98.1526
	63.4915	99.5056		63.4915	99.5056		64.0904	98.1492
	63.5717	99.5067		63.5717	99.5067		64.1686	98.1457
	63.6503	99.5083		63.6503	99.5083		64.2483	98.1424
	63.7318	99.5101		63.7318	99.5101		64.3249	98.1386
	63.8066	99.5113		63.8066	99.5113		64.4034	98.1342
	63.8807	99.5122		63.8807	99.5122		64.4817	98.1306
	63.9617	99.5134		63.9617	99.5134		64.5562	98.1269
	64.0436	99.5147		64.0436	99.5147		64.635	98.1226
	64.1195	99.5162		64.1195	99.5162		64.7144	98.1191
	64.1966	99.5181		64.1966	99.5181		64.7889	98.1155
	64.2749	99.519		64.2749	99.519		64.8711	98.111
	64.3486	99.5204		64.3486	99.5204		64.953	98.1066
	64.4327	99.5221		64.4327	99.5221		65.031	98.1024
	64.5079	99.5236		64.5079	99.5236		65.1112	98.0989
	64.5845	99.5255		64.5845	99.5255		65.185	98.0957
	64.6666	99.5269		64.6666	99.5269		65.2647	98.0921
	64.741	99.5277		64.741	99.5277		65.3383	98.0882
	64.822	99.5289		64.822	99.5289		65.4175	98.0849
	64.8988	99.5296		64.8988	99.5296		65.5007	98.0817
	64.9748	99.5305		64.9748	99.5305		65.5733	98.0781
	65.0525	99.5319		65.0525	99.5319		65.6523	98.0749
	65.1301	99.5331		65.1301	99.5331		65.7322	98.0709
	65.2069	99.5343		65.2069	99.5343		65.8083	98.0677
	65.2884	99.5355		65.2884	99.5355		65.891	98.0635
	65.3628	99.5366		65.3628	99.5366		65.9689	98.0594
	65.4447	99.5382		65.4447	99.5382		66.0472	98.0556
	65.5197	99.5399		65.5197	99.5399		66.1333	98.0519
	65.5993	99.541		65.5993	99.541		66.2071	98.0479
	65.6772	99.5425		65.6772	99.5425		66.2884	98.0438
	65.7539	99.5433		65.7539	99.5433		66.3615	98.0393
	65.8359	99.5446		65.8359	99.5446		66.4429	98.0351
	65.9107	99.546		65.9107	99.546		66.5217	98.032
	65.9843	99.5477		65.9843	99.5477		66.602	98.0281
	66.0675	99.549		66.0675	99.549		66.6818	98.0242
	66.1441	99.5499		66.1441	99.5499		66.7616	98.0204
	66.2241	99.551		66.2241	99.551		66.8374	98.0163
	66.3036	99.5523		66.3036	99.5523		66.9159	98.0123
	66.3833	99.5542		66.3833	99.5542		66.9953	98.0083
	66.4577	99.5554		66.4577	99.5554		67.0722	98.0043
	66.5346	99.5566		66.5346	99.5566		67.1519	98.001
	66.6142	99.5573		66.6142	99.5573		67.2321	97.9978
	66.6928	99.5581		66.6928	99.5581		67.3101	97.9935
	66.773	99.5589		66.773	99.5589		67.3926	97.9897
	66.85	99.5602		66.85	99.5602		67.4667	97.9862
	66.9293	99.5619		66.9293	99.5619		67.5499	97.9823
	67.0097	99.5631		67.0097	99.5631		67.623	97.9786
	67.09	99.5646		67.09	99.5646		67.7012	97.975
	67.1708	99.5649		67.1708	99.5649		67.7788	97.9712
	67.2461	99.5656		67.2461	99.5656		67.8582	97.9675
	67.3245	99.5669		67.3245	99.5669		67.9382	97.9634
	67.4077	99.5682		67.4077	99.5682		68.0159	97.9591
	67.485	99.5692		67.485	99.5692		68.0963	97.9559
	67.5607	99.5696		67.5607	99.5696		68.1761	97.9518
	67.6457	99.5694		67.6457	99.5694		68.2563	97.9479
	67.724	99.5694		67.724	99.5694		68.3367	97.9445
	67.8081	99.5701		67.8081	99.5701		68.419	97.9408
	67.8828	99.571		67.8828	99.571		68.4952	97.937
	67.9623	99.572		67.9623	99.572		68.5759	97.933
	68.0396	99.5733		68.0396	99.5733		68.656	97.9299
	68.1182	99.5741		68.1182	99.5741		68.731	97.9266
	68.1971	99.5751		68.1971	99.5751		68.8135	97.923
	68.2768	99.5765		68.2768	99.5765		68.8947	97.9193
	68.3595	99.5779		68.3595	99.5779		68.9686	97.9158
	68.4368	99.5793		68.4368	99.5793		69.0528	97.9122
	68.5189	99.5804		68.5189	99.5804		69.1348	97.908
	68.5992	99.5811		68.5992	99.5811		69.2129	97.9046
	68.6801	99.5818		68.6801	99.5818		69.2918	97.9012
	68.7556	99.5825		68.7556	99.5825		69.3694	97.8975
	68.8404	99.5833		68.8404	99.5833		69.4517	97.8934
	68.9229	99.5846		68.9229	99.5846		69.5332	97.8896
	69.0033	99.5854		69.0033	99.5854		69.6096	97.8857
	69.0777	99.5857		69.0777	99.5857		69.6924	97.8819
	69.1582	99.5856		69.1582	99.5856		69.7769	97.8785
	69.2425	99.5865		69.2425	99.5865		69.8537	97.8745
	69.3245	99.5873		69.3245	99.5873		69.9334	97.8705
	69.405	99.5879		69.405	99.5879		70.0115	97.8667
	69.483	99.5881		69.483	99.5881		70.0889	97.8629
	69.5619	99.5892		69.5619	99.5892		70.1711	97.8595
	69.641	99.5898		69.641	99.5898		70.2494	97.8556
	69.7235	99.5899		69.7235	99.5899		70.333	97.8521
	69.8021	99.5904		69.8021	99.5904		70.4155	97.8485
	69.8857	99.5912		69.8857	99.5912		70.4929	97.8441
	69.9637	99.592		69.9637	99.592		70.573	97.8398
	70.0484	99.5928		70.0484	99.5928		70.654	97.8362
	70.1293	99.5935		70.1293	99.5935		70.7309	97.8331
	70.206	99.5944		70.206	99.5944		70.8072	97.8291
	70.2903	99.5951		70.2903	99.5951		70.8898	97.8254
	70.3718	99.5952		70.3718	99.5952		70.9688	97.8216
	70.4547	99.5958		70.4547	99.5958		71.0515	97.8183
	70.5356	99.5967		70.5356	99.5967		71.1272	97.8148
	70.6154	99.5977		70.6154	99.5977		71.2084	97.8111
	70.6955	99.5984		70.6955	99.5984		71.2891	97.808
	70.7736	99.5991		70.7736	99.5991		71.3699	97.8046
	70.856	99.5998		70.856	99.5998		71.4512	97.8015
	70.9339	99.6003		70.9339	99.6003		71.5294	97.7978
	71.0236	99.601		71.0236	99.601		71.6099	97.7942
	71.106	99.6018		71.106	99.6018		71.6961	97.7908
	71.1847	99.6029		71.1847	99.6029		71.7729	97.7868
	71.2661	99.6037		71.2661	99.6037		71.8531	97.7833
	71.349	99.6049		71.349	99.6049		71.9299	97.7798
	71.4327	99.6055		71.4327	99.6055		72.0114	97.7766
	71.5116	99.6061		71.5116	99.6061		72.0937	97.7729
	71.5918	99.608		71.5918	99.608		72.1735	97.7694
	71.6712	99.609		71.6712	99.609		72.2514	97.7654
	71.7551	99.61		71.7551	99.61		72.3308	97.7615
	71.8333	99.6107		71.8333	99.6107		72.4141	97.758
	71.9193	99.6114		71.9193	99.6114		72.4926	97.7543
	71.9952	99.612		71.9952	99.612		72.5746	97.751
	72.0803	99.6133		72.0803	99.6133		72.6542	97.7467
	72.1674	99.6139		72.1674	99.6139		72.7376	97.7429
	72.2445	99.615		72.2445	99.615		72.8168	97.7389
	72.323	99.6159		72.323	99.6159		72.8953	97.7351
	72.408	99.6144		72.408	99.6144		72.9763	97.7315
	72.4889	99.6097		72.4889	99.6097		73.0554	97.7282
	72.5694	99.6051		72.5694	99.6051		73.1405	97.7245
	72.6498	99.6023		72.6498	99.6023		73.2116	97.7207
	72.7313	99.601		72.7313	99.601		73.2904	97.7167
	72.8165	99.6011		72.8165	99.6011		73.3734	97.7133
	72.8958	99.6009		72.8958	99.6009		73.4534	97.7098
	72.9766	99.6014		72.9766	99.6014		73.5303	97.706
	73.0594	99.6021		73.0594	99.6021		73.6114	97.7026
	73.1397	99.6031		73.1397	99.6031		73.6892	97.6993
	73.2207	99.6061		73.2207	99.6061		73.7733	97.6957
	73.3051	99.6119		73.3051	99.6119		73.8517	97.6919
	73.3843	99.6181		73.3843	99.6181		73.9322	97.6885
	73.466	99.6231		73.466	99.6231		74.0053	97.6855
	73.549	99.6257		73.549	99.6257		74.0887	97.6822
	73.6252	99.6271		73.6252	99.6271		74.1742	97.6783
	73.7089	99.6286		73.7089	99.6286		74.2551	97.6749
	73.7939	99.6292		73.7939	99.6292		74.3352	97.6715
	73.8749	99.6295		73.8749	99.6295		74.4136	97.6681
	73.9576	99.6303		73.9576	99.6303		74.4979	97.6644
	74.0344	99.6308		74.0344	99.6308		74.5741	97.6603
	74.1171	99.632		74.1171	99.632		74.6572	97.6566
	74.2013	99.6331		74.2013	99.6331		74.7347	97.6526
	74.2837	99.6336		74.2837	99.6336		74.814	97.6487
	74.364	99.6348		74.364	99.6348		74.8924	97.6456
	74.445	99.6361		74.445	99.6361		74.9706	97.6424
	74.5209	99.6373		74.5209	99.6373		75.051	97.6392
	74.6026	99.6387		74.6026	99.6387		75.1339	97.6354
	74.6855	99.6401		74.6855	99.6401		75.214	97.6321
	74.762	99.6413		74.762	99.6413		75.2916	97.6292
	74.8482	99.6422		74.8482	99.6422		75.3712	97.626
	74.9323	99.6432		74.9323	99.6432		75.4532	97.6238
	75.008	99.6441		75.008	99.6441		75.5378	97.6214
	75.0963	99.645		75.0963	99.645		75.6183	97.6178
	75.1751	99.6461		75.1751	99.6461		75.6956	97.6145
	75.2566	99.6471		75.2566	99.6471		75.7753	97.6116
	75.339	99.6478		75.339	99.6478		75.8555	97.6081
	75.4205	99.6485		75.4205	99.6485		75.9384	97.605
	75.5044	99.6495		75.5044	99.6495		76.0175	97.6017
	75.5853	99.6502		75.5853	99.6502		76.0963	97.5986
	75.6673	99.6511		75.6673	99.6511		76.1765	97.596
	75.7481	99.651		75.7481	99.651		76.2597	97.5918
	75.8274	99.6516		75.8274	99.6516		76.3354	97.5882
	75.9099	99.6526		75.9099	99.6526		76.4227	97.5853
	75.9921	99.653		75.9921	99.653		76.5005	97.5814
	76.0712	99.6529		76.0712	99.6529		76.5784	97.578
	76.1544	99.6536		76.1544	99.6536		76.6588	97.5754
	76.2374	99.654		76.2374	99.654		76.741	97.572
	76.3157	99.6547		76.3157	99.6547		76.8206	97.5683
	76.3986	99.6555		76.3986	99.6555		76.8994	97.5647
	76.4846	99.656		76.4846	99.656		76.9774	97.5613
	76.5604	99.6573		76.5604	99.6573		77.0605	97.558
	76.6386	99.6578		76.6386	99.6578		77.1432	97.554
	76.7201	99.6581		76.7201	99.6581		77.222	97.5479
	76.8006	99.6593		76.8006	99.6593		77.3017	97.543
	76.8849	99.6604		76.8849	99.6604		77.3782	97.539
	76.9621	99.6607		76.9621	99.6607		77.4573	97.5367
	77.0494	99.6616		77.0494	99.6616		77.5408	97.5354
	77.13	99.6622		77.13	99.6622		77.6255	97.5347
	77.2141	99.6629		77.2141	99.6629		77.7065	97.5332
	77.296	99.6639		77.296	99.6639		77.7853	97.5313
	77.3758	99.6646		77.3758	99.6646		77.8668	97.5304
	77.4582	99.6657		77.4582	99.6657		77.9472	97.5299
	77.5404	99.667		77.5404	99.667		78.0241	97.5319
	77.6201	99.6674		77.6201	99.6674		78.1043	97.5329
	77.6997	99.6678		77.6997	99.6678		78.1871	97.5327
	77.7769	99.6688		77.7769	99.6688		78.265	97.5304
	77.8613	99.6695		77.8613	99.6695		78.3509	97.5271
	77.9449	99.6703		77.9449	99.6703		78.4285	97.5235
	78.0279	99.6711		78.0279	99.6711		78.5111	97.5203
	78.1051	99.6722		78.1051	99.6722		78.586	97.5174
	78.188	99.6731		78.188	99.6731		78.6737	97.5134
	78.2718	99.6733		78.2718	99.6733		78.7552	97.5102
	78.3528	99.6738		78.3528	99.6738		78.8321	97.5067
	78.4295	99.6747		78.4295	99.6747		78.9108	97.5037
	78.5176	99.6763		78.5176	99.6763		78.9933	97.5002
	78.596	99.6774		78.596	99.6774		79.0742	97.4969
	78.678	99.6786		78.678	99.6786		79.1497	97.4939
	78.7621	99.679		78.7621	99.679		79.2353	97.4909
	78.8412	99.6793		78.8412	99.6793		79.3185	97.4879
	78.927	99.6793		78.927	99.6793		79.3986	97.4851
	79.0076	99.68		79.0076	99.68		79.4763	97.482
	79.0881	99.6812		79.0881	99.6812		79.56	97.4787
	79.1659	99.6821		79.1659	99.6821		79.6435	97.4748
	79.2491	99.6835		79.2491	99.6835		79.7212	97.471
	79.332	99.6844		79.332	99.6844		79.8004	97.4676
	79.413	99.6851		79.413	99.6851		79.8859	97.4648
	79.4929	99.686		79.4929	99.686		79.9683	97.4615
	79.5731	99.687		79.5731	99.687		80.0494	97.458
	79.6564	99.6882		79.6564	99.6882		80.1293	97.4548
	79.7386	99.6891		79.7386	99.6891		80.2099	97.4511
	79.8239	99.69		79.8239	99.69		80.2881	97.4483
	79.9055	99.6907		79.9055	99.6907		80.3716	97.4451
	79.9869	99.6916		79.9869	99.6916		80.4579	97.4427
	80.0674	99.6923		80.0674	99.6923		80.5378	97.4403
	80.1479	99.6925		80.1479	99.6925		80.6218	97.4372
	80.2326	99.6932		80.2326	99.6932		80.7	97.4336
	80.313	99.6939		80.313	99.6939		80.7813	97.4309
	80.3953	99.6952		80.3953	99.6952		80.8581	97.4279
	80.4744	99.6959		80.4744	99.6959		80.9417	97.425
	80.5653	99.6972		80.5653	99.6972		81.0235	97.4226
	80.6451	99.6981		80.6451	99.6981		81.103	97.42
	80.7247	99.6996		80.7247	99.6996		81.1855	97.4171
	80.808	99.7006		80.808	99.7006		81.2656	97.4144
	80.8906	99.7009		80.8906	99.7009		81.348	97.4109
	80.9717	99.7016		80.9717	99.7016		81.4306	97.4075
	81.0521	99.7024		81.0521	99.7024		81.5107	97.4046
	81.1334	99.7028		81.1334	99.7028		81.5932	97.4016
	81.2188	99.7028		81.2188	99.7028		81.6741	97.3988
	81.2975	99.7033		81.2975	99.7033		81.7579	97.3958
	81.3806	99.7036		81.3806	99.7036		81.8371	97.3925
	81.4633	99.7043		81.4633	99.7043		81.9208	97.3888
	81.5435	99.7044		81.5435	99.7044		81.998	97.3855
	81.6267	99.7041		81.6267	99.7041		82.0798	97.3818
	81.7085	99.7048		81.7085	99.7048		82.1619	97.3784
	81.7944	99.7052		81.7944	99.7052		82.2424	97.3756
	81.8697	99.7057		81.8697	99.7057		82.325	97.3724
	81.9568	99.7061		81.9568	99.7061		82.4094	97.3693
	82.0342	99.7071		82.0342	99.7071		82.4881	97.3661
	82.1182	99.7083		82.1182	99.7083		82.5687	97.363
	82.2028	99.7092		82.2028	99.7092		82.6502	97.3603
	82.284	99.7096		82.284	99.7096		82.7339	97.3579
	82.3681	99.7099		82.3681	99.7099		82.8114	97.355
	82.4487	99.7107		82.4487	99.7107		82.897	97.3517
	82.5323	99.7119		82.5323	99.7119		82.9762	97.3488
	82.6087	99.7135		82.6087	99.7135		83.0601	97.346
	82.6946	99.7146		82.6946	99.7146		83.1397	97.343
	82.7732	99.7156		82.7732	99.7156		83.2196	97.3399
	82.8571	99.7162		82.8571	99.7162		83.3024	97.3368
	82.9377	99.7166		82.9377	99.7166		83.3861	97.3334
	83.0175	99.7171		83.0175	99.7171		83.469	97.3303
	83.1007	99.7179		83.1007	99.7179		83.5511	97.3271
	83.182	99.7184		83.182	99.7184		83.6333	97.3241
	83.2603	99.7188		83.2603	99.7188		83.7165	97.3216
	83.3433	99.7185		83.3433	99.7185		83.7978	97.319
	83.4252	99.7181		83.4252	99.7181		83.8795	97.3164
	83.505	99.7187		83.505	99.7187		83.9594	97.3135
	83.5923	99.7193		83.5923	99.7193		84.0418	97.3101
	83.6707	99.7198		83.6707	99.7198		84.1226	97.3067
	83.7541	99.7203		83.7541	99.7203		84.2051	97.3045
	83.837	99.7203		83.837	99.7203		84.2881	97.3016
	83.9136	99.7211		83.9136	99.7211		84.3713	97.2985
	83.9963	99.7222		83.9963	99.7222		84.4489	97.2962
	84.0825	99.7236		84.0825	99.7236		84.53	97.2931
	84.1634	99.7248		84.1634	99.7248		84.6083	97.2901
	84.2443	99.7258		84.2443	99.7258		84.6949	97.2867
	84.3226	99.7267		84.3226	99.7267		84.7783	97.2834
	84.4114	99.7276		84.4114	99.7276		84.8598	97.2809
	84.4902	99.7281		84.4902	99.7281		84.9397	97.2787
	84.5744	99.7287		84.5744	99.7287		85.0213	97.2759
	84.6567	99.7304		84.6567	99.7304		85.1005	97.2731
	84.7359	99.7308		84.7359	99.7308		85.1874	97.2708
	84.8142	99.7312		84.8142	99.7312		85.2678	97.2679
	84.9002	99.7314		84.9002	99.7314		85.3488	97.265
	84.9846	99.7318		84.9846	99.7318		85.4294	97.262
	85.0649	99.7328		85.0649	99.7328		85.5125	97.2595
	85.1454	99.7332		85.1454	99.7332		85.5949	97.2571
	85.2273	99.734		85.2273	99.734		85.6754	97.2545
	85.3111	99.7353		85.3111	99.7353		85.7561	97.2515
	85.3919	99.7366		85.3919	99.7366		85.8413	97.2486
	85.4729	99.737		85.4729	99.737		85.9289	97.2452
	85.5567	99.7379		85.5567	99.7379		86.0044	97.242
	85.6378	99.7391		85.6378	99.7391		86.0883	97.239
	85.7175	99.7401		85.7175	99.7401		86.1699	97.2363
	85.8001	99.7415		85.8001	99.7415		86.2494	97.2335
	85.8867	99.7421		85.8867	99.7421		86.3315	97.2304
	85.9641	99.7428		85.9641	99.7428		86.4157	97.2273
	86.0448	99.7432		86.0448	99.7432		86.4986	97.2241
	86.125	99.7434		86.125	99.7434		86.5793	97.2215
	86.2094	99.7438		86.2094	99.7438		86.6598	97.2182
	86.29	99.7454		86.29	99.7454		86.741	97.2154
	86.3736	99.7467		86.3736	99.7467		86.8277	97.2122
	86.4545	99.7472		86.4545	99.7472		86.9052	97.2091
	86.5391	99.748		86.5391	99.748		86.986	97.2056
	86.6209	99.7474		86.6209	99.7474		87.0678	97.2023
	86.704	99.747		86.704	99.747		87.1503	97.1994
	86.7818	99.7474		86.7818	99.7474		87.2331	97.1966
	86.8624	99.7473		86.8624	99.7473		87.3106	97.1941
	86.9448	99.7485		86.9448	99.7485		87.3957	97.1909
	87.0337	99.7489		87.0337	99.7489		87.4787	97.188
	87.1123	99.749		87.1123	99.749		87.5623	97.1849
	87.1923	99.7495		87.1923	99.7495		87.6394	97.1825
	87.2686	99.751		87.2686	99.751		87.7233	97.1797
	87.3525	99.7524		87.3525	99.7524		87.808	97.1771
	87.438	99.7548		87.438	99.7548		87.8862	97.1746
	87.5172	99.7573		87.5172	99.7573		87.9661	97.1717
	87.6033	99.7592		87.6033	99.7592		88.0465	97.1683
	87.6833	99.7616		87.6833	99.7616		88.1331	97.1649
	87.7664	99.7626		87.7664	99.7626		88.2124	97.1627
	87.8458	99.7642		87.8458	99.7642		88.2917	97.1599
	87.9246	99.7656		87.9246	99.7656		88.3736	97.1572
	88.0096	99.7665		88.0096	99.7665		88.4623	97.154
	88.0876	99.7667		88.0876	99.7667		88.5423	97.1512
	88.1705	99.7675		88.1705	99.7675		88.6253	97.1486
	88.2531	99.7682		88.2531	99.7682		88.7112	97.146
	88.3371	99.7692		88.3371	99.7692		88.7916	97.1434
	88.4132	99.7696		88.4132	99.7696		88.8717	97.1418
	88.4974	99.7698		88.4974	99.7698		88.9534	97.1397
	88.5826	99.7704		88.5826	99.7704		89.0343	97.1371
	88.6683	99.7716		88.6683	99.7716		89.1213	97.1355
	88.7447	99.7721		88.7447	99.7721		89.1999	97.1333
	88.8311	99.7733		88.8311	99.7733		89.2819	97.131
	88.9083	99.7752		88.9083	99.7752		89.3654	97.1293
	88.9899	99.7759		88.9899	99.7759		89.4434	97.1269
	89.0712	99.776		89.0712	99.776		89.5275	97.1244
	89.1539	99.7762		89.1539	99.7762		89.6096	97.1222
	89.2374	99.7764		89.2374	99.7764		89.6889	97.1197
	89.3195	99.7769		89.3195	99.7769		89.7707	97.117
	89.3983	99.7776		89.3983	99.7776		89.8508	97.114
	89.4825	99.7776		89.4825	99.7776		89.9377	97.1108
	89.5631	99.7782		89.5631	99.7782		90.0183	97.108
	89.6439	99.7785		89.6439	99.7785		90.1	97.1053
	89.7257	99.7782		89.7257	99.7782		90.1847	97.1021
	89.8073	99.7784		89.8073	99.7784		90.2667	97.0991
	89.8905	99.7792		89.8905	99.7792		90.3464	97.096
	89.9771	99.7797		89.9771	99.7797		90.4268	97.0931
	90.0561	99.7805		90.0561	99.7805		90.5092	97.0902
	90.1319	99.7814		90.1319	99.7814		90.591	97.0879
	90.2189	99.7818		90.2189	99.7818		90.6719	97.0856
	90.3001	99.7826		90.3001	99.7826		90.7561	97.0832
	90.3822	99.7835		90.3822	99.7835		90.8379	97.0807
	90.4673	99.784		90.4673	99.784		90.9178	97.078
	90.5497	99.7841		90.5497	99.7841		91.0018	97.0754
	90.6332	99.7841		90.6332	99.7841		91.0801	97.0731
	90.7063	99.7854		90.7063	99.7854		91.1652	97.0709
	90.7959	99.7864		90.7959	99.7864		91.25	97.0683
	90.8734	99.7869		90.8734	99.7869		91.329	97.066
	90.9589	99.7867		90.9589	99.7867		91.4094	97.0632
	91.0403	99.7874		91.0403	99.7874		91.4915	97.0604
	91.1183	99.788		91.1183	99.788		91.5723	97.0573
	91.2056	99.788		91.2056	99.788		91.6544	97.055
	91.2836	99.7882		91.2836	99.7882		91.737	97.0523
	91.3623	99.7888		91.3623	99.7888		91.8202	97.0498
	91.4454	99.7899		91.4454	99.7899		91.903	97.0479
	91.5266	99.79		91.5266	99.79		91.986	97.0457
	91.6102	99.7905		91.6102	99.7905		92.0682	97.0432
	91.6927	99.7912		91.6927	99.7912		92.1509	97.04
	91.7736	99.7925		91.7736	99.7925		92.2318	97.0376
	91.8575	99.793		91.8575	99.793		92.3141	97.0356
	91.932	99.7925		91.932	99.7925		92.3926	97.0338
	92.017	99.793		92.017	99.793		92.4738	97.0309
	92.0995	99.794		92.0995	99.794		92.554	97.0284
	92.1783	99.7948		92.1783	99.7948		92.6416	97.026
	92.2577	99.7956		92.2577	99.7956		92.7228	97.0229
	92.3405	99.7961		92.3405	99.7961		92.804	97.0197
	92.4194	99.7963		92.4194	99.7963		92.8867	97.017
	92.5006	99.7968		92.5006	99.7968		92.9682	97.0148
	92.5844	99.7973		92.5844	99.7973		93.0488	97.0119
	92.6664	99.7975		92.6664	99.7975		93.1269	97.009
	92.7483	99.7987		92.7483	99.7987		93.2092	97.0061
	92.8314	99.7991		92.8314	99.7991		93.2949	97.0034
	92.9117	99.7992		92.9117	99.7992		93.3733	97.0011
	92.9979	99.7997		92.9979	99.7997		93.4579	96.9984
	93.0781	99.7997		93.0781	99.7997		93.5414	96.9961
	93.1581	99.8		93.1581	99.8		93.6213	96.9936
	93.2421	99.8004		93.2421	99.8004		93.7025	96.9911
	93.3198	99.8009		93.3198	99.8009		93.7818	96.9884
	93.4039	99.8014		93.4039	99.8014		93.8659	96.986
	93.4859	99.8021		93.4859	99.8021		93.9496	96.9835
	93.5673	99.8023		93.5673	99.8023		94.0303	96.9808
	93.6488	99.8022		93.6488	99.8022		94.1136	96.9783
	93.7293	99.8029		93.7293	99.8029		94.1942	96.9759
	93.8139	99.8036		93.8139	99.8036		94.2759	96.974
	93.8912	99.8039		93.8912	99.8039		94.3605	96.9715
	93.9804	99.8042		93.9804	99.8042		94.4387	96.9693
	94.0583	99.8047		94.0583	99.8047		94.525	96.9669
	94.142	99.805		94.142	99.805		94.608	96.9644
	94.223	99.8051		94.223	99.8051		94.6891	96.962
	94.3057	99.8052		94.3057	99.8052		94.7721	96.9596
	94.3833	99.806		94.3833	99.806		94.8552	96.9573
	94.4663	99.8076		94.4663	99.8076		94.937	96.9548
	94.5497	99.808		94.5497	99.808		95.0148	96.952
	94.6251	99.8081		94.6251	99.8081		95.0967	96.9491
	94.7126	99.8093		94.7126	99.8093		95.1796	96.9465
	94.789	99.8098		94.789	99.8098		95.2609	96.9437
	94.8738	99.8098		94.8738	99.8098		95.3412	96.9413
	94.955	99.8097		94.955	99.8097		95.4252	96.939
	95.0357	99.8101		95.0357	99.8101		95.5075	96.9364
	95.1192	99.8108		95.1192	99.8108		95.5896	96.9343
	95.2035	99.811		95.2035	99.811		95.6719	96.9321
	95.2819	99.8109		95.2819	99.8109		95.7522	96.9295
	95.3631	99.811		95.3631	99.811		95.8358	96.9271
	95.4431	99.8116		95.4431	99.8116		95.9194	96.9246
	95.5258	99.8119		95.5258	99.8119		96.0012	96.922
	95.6042	99.8123		95.6042	99.8123		96.083	96.9199
	95.6887	99.813		95.6887	99.813		96.1647	96.9168
	95.7705	99.814		95.7705	99.814		96.2435	96.9138
	95.855	99.8146		95.855	99.8146		96.3224	96.9119
	95.9367	99.815		95.9367	99.815		96.402	96.9092
	96.0162	99.8159		96.0162	99.8159		96.4826	96.9069
	96.1004	99.8165		96.1004	99.8165		96.5669	96.9044
	96.1792	99.8175		96.1792	99.8175		96.6481	96.9024
	96.2632	99.8183		96.2632	99.8183		96.7321	96.9005
	96.3427	99.8187		96.3427	99.8187		96.8117	96.8985
	96.4228	99.8192		96.4228	99.8192		96.8995	96.8968
	96.5092	99.8201		96.5092	99.8201		96.9792	96.8951
	96.5913	99.8202		96.5913	99.8202		97.0581	96.8932
	96.6705	99.8209		96.6705	99.8209		97.1394	96.8902
	96.753	99.8218		96.753	99.8218		97.2224	96.8877
	96.8356	99.822		96.8356	99.822		97.3062	96.8852
	96.9178	99.8223		96.9178	99.8223		97.3846	96.8832
	96.9973	99.8222		96.9973	99.8222		97.4677	96.8804
	97.0763	99.8229		97.0763	99.8229		97.5501	96.8777
	97.1613	99.8235		97.1613	99.8235		97.6359	96.8759
	97.2427	99.8242		97.2427	99.8242		97.7168	96.8733
	97.3214	99.8247		97.3214	99.8247		97.7955	96.8716
	97.4049	99.8261		97.4049	99.8261		97.8782	96.8696
	97.484	99.8269		97.484	99.8269		97.9591	96.8674
	97.5657	99.8264		97.5657	99.8264		98.039	96.8653
	97.6524	99.8267		97.6524	99.8267		98.1239	96.8632
	97.7323	99.827		97.7323	99.827		98.2046	96.8615
	97.8158	99.8279		97.8158	99.8279		98.2839	96.8594
	97.8937	99.8282		97.8937	99.8282		98.3681	96.8576
	97.9763	99.8285		97.9763	99.8285		98.4506	96.8546
	98.0599	99.8289		98.0599	99.8289		98.5332	96.8526
	98.1383	99.8294		98.1383	99.8294		98.6158	96.8498
	98.2202	99.8291		98.2202	99.8291		98.6954	96.8473
	98.3037	99.8293		98.3037	99.8293		98.7775	96.8452
	98.3869	99.8302		98.3869	99.8302		98.8584	96.843
	98.4678	99.8303		98.4678	99.8303		98.9435	96.8406
	98.5477	99.8308		98.5477	99.8308		99.025	96.8379
	98.6317	99.8305		98.6317	99.8305		99.1086	96.8358
	98.7079	99.8304		98.7079	99.8304		99.191	96.8333
	98.7923	99.8308		98.7923	99.8308		99.268	96.8307
	98.8719	99.8306		98.8719	99.8306		99.3506	96.8281
	98.9583	99.8308		98.9583	99.8308		99.4281	96.8259
	99.0356	99.8313		99.0356	99.8313		99.5148	96.8238
	99.1194	99.8311		99.1194	99.8311		99.5921	96.8213
	99.199	99.8312		99.199	99.8312		99.6798	96.8186
	99.2809	99.8317		99.2809	99.8317		99.7625	96.816
	99.3652	99.8323		99.3652	99.8323		99.8401	96.8136
	99.4489	99.833		99.4489	99.833		99.9243	96.811
	99.5262	99.8337		99.5262	99.8337		100.006	96.8089
	99.6072	99.8338		99.6072	99.8338		100.087	96.8071
	99.6878	99.8343		99.6878	99.8343		100.169	96.8052
	99.7711	99.8346		99.7711	99.8346		100.252	96.8029
	99.8512	99.8355		99.8512	99.8355		100.332	96.8003
	99.9358	99.8367		99.9358	99.8367		100.415	96.7982
	100.016	99.8375		100.016	99.8375		100.496	96.7967
	100.1	99.8384		100.1	99.8384		100.581	96.7945
	100.178	99.839		100.178	99.839		100.666	96.7923
	100.261	99.8398		100.261	99.8398		100.746	96.7905
	100.344	99.8404		100.344	99.8404		100.825	96.7882
	100.424	99.8406		100.424	99.8406		100.909	96.7865
	100.506	99.8412		100.506	99.8412		100.987	96.7841
	100.586	99.8417		100.586	99.8417		101.065	96.7821
	100.669	99.8415		100.669	99.8415		101.15	96.7801
	100.751	99.841		100.751	99.841		101.228	96.7779
	100.831	99.8409		100.831	99.8409		101.311	96.775
	100.918	99.8412		100.918	99.8412		101.391	96.7731
	100.995	99.8415		100.995	99.8415		101.474	96.7708
	101.079	99.8419		101.079	99.8419		101.56	96.7683
	101.159	99.8421		101.159	99.8421		101.639	96.7659
	101.241	99.8425		101.241	99.8425		101.724	96.7631
	101.323	99.8424		101.323	99.8424		101.802	96.7605
	101.409	99.8428		101.409	99.8428		101.883	96.7582
	101.487	99.8433		101.487	99.8433		101.964	96.7559
	101.574	99.8439		101.574	99.8439		102.049	96.7532
	101.654	99.8439		101.654	99.8439		102.133	96.7507
	101.734	99.8436		101.734	99.8436		102.215	96.7483
	101.816	99.8439		101.816	99.8439		102.298	96.7466
	101.9	99.8436		101.9	99.8436		102.382	96.7446
	101.981	99.8439		101.981	99.8439		102.457	96.7426
	102.064	99.8443		102.064	99.8443		102.543	96.7403
	102.145	99.8446		102.145	99.8446		102.621	96.7386
	102.231	99.8448		102.231	99.8448		102.706	96.7362
	102.31	99.8449		102.31	99.8449		102.783	96.734
	102.39	99.8458		102.39	99.8458		102.864	96.7318
	102.47	99.8469		102.47	99.8469		102.949	96.7298
	102.552	99.8476		102.552	99.8476		103.031	96.7271
	102.638	99.8477		102.638	99.8477		103.116	96.7241
	102.719	99.848		102.719	99.848		103.195	96.7215
	102.801	99.8483		102.801	99.8483		103.275	96.7189
	102.881	99.8487		102.881	99.8487		103.356	96.7166
	102.963	99.8491		102.963	99.8491		103.438	96.7138
	103.047	99.8495		103.047	99.8495		103.525	96.7111
	103.129	99.85		103.129	99.85		103.601	96.7087
	103.21	99.8498		103.21	99.8498		103.683	96.7067
	103.296	99.8498		103.296	99.8498		103.764	96.7048
	103.38	99.8503		103.38	99.8503		103.85	96.7029
	103.457	99.8507		103.457	99.8507		103.931	96.7011
	103.543	99.8507		103.543	99.8507		104.012	96.6984
	103.619	99.8507		103.619	99.8507		104.096	96.6963
	103.706	99.8509		103.706	99.8509		104.178	96.6944
	103.786	99.851		103.786	99.851		104.258	96.6929
	103.873	99.8512		103.873	99.8512		104.34	96.6912
	103.95	99.8515		103.95	99.8515		104.422	96.6893
	104.034	99.8517		104.034	99.8517		104.504	96.6874
	104.115	99.8519		104.115	99.8519		104.585	96.6851
	104.196	99.8517		104.196	99.8517		104.667	96.6828
	104.281	99.8517		104.281	99.8517		104.751	96.6806
	104.364	99.8522		104.364	99.8522		104.832	96.6791
	104.44	99.8527		104.44	99.8527		104.915	96.6769
	104.527	99.853		104.527	99.853		104.998	96.6741
	104.608	99.853		104.608	99.853		105.078	96.6714
	104.692	99.8527		104.692	99.8527		105.16	96.669
	104.774	99.8528		104.774	99.8528		105.243	96.6662
	104.856	99.8534		104.856	99.8534		105.325	96.6637
	104.938	99.8542		104.938	99.8542		105.407	96.6613
	105.022	99.8544		105.022	99.8544		105.487	96.6595
	105.101	99.8547		105.101	99.8547		105.565	96.6572
	105.183	99.855		105.183	99.855		105.647	96.655
	105.264	99.8551		105.264	99.8551		105.733	96.6528
	105.345	99.8558		105.345	99.8558		105.818	96.6511
	105.431	99.8566		105.431	99.8566		105.898	96.6491
	105.512	99.8575		105.512	99.8575		105.979	96.6467
	105.592	99.8577		105.592	99.8577		106.06	96.6448
	105.673	99.8574		105.673	99.8574		106.141	96.6422
	105.759	99.8576		105.759	99.8576		106.224	96.6397
	105.841	99.8581		105.841	99.8581		106.308	96.6368
	105.921	99.8583		105.921	99.8583		106.391	96.6345
	106.007	99.8589		106.007	99.8589		106.473	96.632
	106.085	99.8593		106.085	99.8593		106.556	96.6298
	106.167	99.859		106.167	99.859		106.64	96.6274
	106.251	99.8591		106.251	99.8591		106.72	96.6246
	106.333	99.8589		106.333	99.8589		106.802	96.6225
	106.418	99.8591		106.418	99.8591		106.879	96.6207
	106.498	99.8599		106.498	99.8599		106.965	96.6189
	106.583	99.8594		106.583	99.8594		107.045	96.6173
	106.666	99.8593		106.666	99.8593		107.126	96.6157
	106.748	99.8597		106.748	99.8597		107.209	96.6138
	106.829	99.8597		106.829	99.8597		107.287	96.6118
	106.91	99.86		106.91	99.86		107.372	96.6094
	106.995	99.8601		106.995	99.8601		107.457	96.6072
	107.078	99.86		107.078	99.86		107.537	96.6057
	107.159	99.8602		107.159	99.8602		107.622	96.6038
	107.244	99.8604		107.244	99.8604		107.703	96.6014
	107.325	99.8604		107.325	99.8604		107.786	96.5992
	107.408	99.8608		107.408	99.8608		107.87	96.5968
	107.487	99.8614		107.487	99.8614		107.95	96.5945
	107.57	99.8619		107.57	99.8619		108.032	96.5915
	107.653	99.8619		107.653	99.8619		108.114	96.5892
	107.735	99.8618		107.735	99.8618		108.194	96.5874
	107.815	99.8625		107.815	99.8625		108.279	96.5855
	107.895	99.8636		107.895	99.8636		108.356	96.5834
	107.98	99.8641		107.98	99.8641		108.444	96.5813
	108.061	99.8646		108.061	99.8646		108.522	96.5796
	108.146	99.8647		108.146	99.8647		108.605	96.577
	108.226	99.8653		108.226	99.8653		108.688	96.575
	108.307	99.8652		108.307	99.8652		108.77	96.5729
	108.392	99.8653		108.392	99.8653		108.849	96.5711
	108.472	99.8656		108.472	99.8656		108.928	96.5692
	108.555	99.8659		108.555	99.8659		109.01	96.5672
	108.64	99.8654		108.64	99.8654		109.096	96.5651
	108.724	99.865		108.724	99.865		109.177	96.5634
	108.805	99.8655		108.805	99.8655		109.261	96.561
	108.882	99.8658		108.882	99.8658		109.341	96.558
	108.963	99.8655		108.963	99.8655		109.423	96.5564
	109.047	99.8653		109.047	99.8653		109.505	96.5548
	109.129	99.8658		109.129	99.8658		109.589	96.5522
	109.214	99.8661		109.214	99.8661		109.672	96.5501
	109.296	99.8667		109.296	99.8667		109.753	96.5482
	109.379	99.8667		109.379	99.8667		109.834	96.5461
	109.465	99.867		109.465	99.867		109.918	96.5439
	109.546	99.867		109.546	99.867		110.001	96.5414
	109.626	99.8669		109.626	99.8669		110.083	96.5397
	109.709	99.867		109.709	99.867		110.166	96.5379
	109.79	99.8674		109.79	99.8674		110.251	96.5358
	109.873	99.8681		109.873	99.8681		110.333	96.533
	109.953	99.868		109.953	99.868		110.415	96.5316
	110.038	99.868		110.038	99.868		110.495	96.5296
	110.122	99.8679		110.122	99.8679		110.581	96.5278
	110.201	99.8676		110.201	99.8676		110.661	96.5254
	110.286	99.8677		110.286	99.8677		110.742	96.5234
	110.369	99.8676		110.369	99.8676		110.823	96.5214
	110.447	99.8675		110.447	99.8675		110.905	96.5192
	110.533	99.8672		110.533	99.8672		110.987	96.5173
	110.614	99.8674		110.614	99.8674		111.069	96.5153
	110.698	99.8671		110.698	99.8671		111.149	96.5135
	110.777	99.867		110.777	99.867		111.234	96.5111
	110.865	99.8674		110.865	99.8674		111.312	96.5091
	110.946	99.8672		110.946	99.8672		111.396	96.5065
	111.028	99.868		111.028	99.868		111.479	96.5044
	111.111	99.8687		111.111	99.8687		111.563	96.5022
	111.19	99.8691		111.19	99.8691		111.646	96.4999
	111.275	99.8694		111.275	99.8694		111.73	96.4976
	111.354	99.8702		111.354	99.8702		111.81	96.4956
	111.436	99.8706		111.436	99.8706		111.89	96.4934
	111.518	99.871		111.518	99.871		111.973	96.491
	111.602	99.8713		111.602	99.8713		112.055	96.489
	111.684	99.871		111.684	99.871		112.138	96.4867
	111.766	99.8716		111.766	99.8716		112.221	96.4845
	111.849	99.8718		111.849	99.8718		112.307	96.4827
	111.928	99.8716		111.928	99.8716		112.384	96.4805
	112.015	99.8714		112.015	99.8714		112.466	96.478
	112.101	99.8715		112.101	99.8715		112.55	96.4756
	112.181	99.8716		112.181	99.8716		112.632	96.4731
	112.258	99.8715		112.258	99.8715		112.713	96.4709
	112.341	99.8714		112.341	99.8714		112.792	96.4693
	112.427	99.8715		112.427	99.8715		112.876	96.4672
	112.507	99.8718		112.507	99.8718		112.96	96.465
	112.587	99.8716		112.587	99.8716		113.041	96.4632
	112.67	99.8719		112.67	99.8719		113.123	96.461
	112.752	99.8722		112.752	99.8722		113.205	96.4586
	112.839	99.8731		112.839	99.8731		113.288	96.4566
	112.922	99.8734		112.922	99.8734		113.372	96.4543
	113.002	99.8735		113.002	99.8735		113.454	96.4518
	113.082	99.8732		113.082	99.8732		113.535	96.4489
	113.168	99.8732		113.168	99.8732		113.619	96.4464
	113.255	99.8732		113.255	99.8732		113.703	96.444
	113.335	99.8727		113.335	99.8727		113.784	96.4417
	113.416	99.8725		113.416	99.8725		113.866	96.4392
	113.501	99.8725		113.501	99.8725		113.945	96.4372
	113.579	99.8721		113.579	99.8721		114.028	96.4354
	113.659	99.8715		113.659	99.8715		114.113	96.4336
	113.742	99.8708		113.742	99.8708		114.193	96.432
	113.828	99.8704		113.828	99.8704		114.277	96.4303
	113.913	99.8707		113.913	99.8707		114.359	96.4285
	113.995	99.8705		113.995	99.8705		114.442	96.4266
	114.078	99.8703		114.078	99.8703		114.523	96.4249
	114.155	99.8706		114.155	99.8706		114.606	96.4229
	114.24	99.8703		114.24	99.8703		114.684	96.4204
	114.322	99.8693		114.322	99.8693		114.769	96.4179
	114.409	99.8693		114.409	99.8693		114.853	96.4157
	114.489	99.8698		114.489	99.8698		114.932	96.4133
	114.571	99.8702		114.571	99.8702		115.018	96.4113
	114.651	99.87		114.651	99.87		115.098	96.4092
	114.733	99.8701		114.733	99.8701		115.179	96.4074
	114.817	99.8701		114.817	99.8701		115.263	96.4049
	114.899	99.8708		114.899	99.8708		115.345	96.4031
	114.983	99.8709		114.983	99.8709		115.428	96.401
	115.063	99.8711		115.063	99.8711		115.51	96.3997
	115.147	99.8717		115.147	99.8717		115.593	96.3976
	115.227	99.8717		115.227	99.8717		115.675	96.3956
	115.311	99.8709		115.311	99.8709		115.761	96.3938
	115.391	99.8704		115.391	99.8704		115.844	96.3914
	115.473	99.8709		115.473	99.8709		115.925	96.3892
	115.559	99.871		115.559	99.871		116.006	96.3873
	115.64	99.8714		115.64	99.8714		116.087	96.3857
	115.724	99.8717		115.724	99.8717		116.166	96.3833
	115.807	99.872		115.807	99.872		116.252	96.3815
	115.887	99.8725		115.887	99.8725		116.333	96.3789
	115.968	99.873		115.968	99.873		116.419	96.3768
	116.055	99.8739		116.055	99.8739		116.502	96.3745
	116.139	99.8753		116.139	99.8753		116.582	96.3722
	116.217	99.8763		116.217	99.8763		116.664	96.3701
	116.3	99.8765		116.3	99.8765		116.747	96.3684
	116.386	99.8767		116.386	99.8767		116.832	96.3662
	116.469	99.8772		116.469	99.8772		116.913	96.3643
	116.55	99.8774		116.55	99.8774		116.99	96.3618
	116.632	99.878		116.632	99.878		117.077	96.3597
	116.715	99.8778		116.715	99.8778		117.16	96.3585
	116.797	99.8773		116.797	99.8773		117.247	96.3568
	116.881	99.8774		116.881	99.8774		117.328	96.3549
	116.964	99.8771		116.964	99.8771		117.409	96.3532
	117.049	99.8773		117.049	99.8773		117.487	96.3514
	117.134	99.8778		117.134	99.8778		117.569	96.3493
	117.212	99.8778		117.212	99.8778		117.654	96.3471
	117.298	99.8784		117.298	99.8784		117.736	96.3451
	117.379	99.8778		117.379	99.8778		117.82	96.3437
	117.463	99.8775		117.463	99.8775		117.9	96.3418
	117.545	99.8778		117.545	99.8778		117.985	96.34
	117.627	99.8786		117.627	99.8786		118.068	96.338
	117.71	99.8787		117.71	99.8787		118.147	96.3354
	117.792	99.8787		117.792	99.8787		118.228	96.3331
	117.873	99.8787		117.873	99.8787		118.312	96.3307
	117.954	99.8784		117.954	99.8784		118.398	96.3286
	118.035	99.8782		118.035	99.8782		118.478	96.3268
	118.116	99.8777		118.116	99.8777		118.56	96.3246
	118.199	99.878		118.199	99.878		118.646	96.3221
	118.286	99.8781		118.286	99.8781		118.728	96.32
	118.37	99.8781		118.37	99.8781		118.812	96.3175
	118.453	99.8778		118.453	99.8778		118.891	96.3149
	118.536	99.8777		118.536	99.8777		118.972	96.3131
	118.621	99.8772		118.621	99.8772		119.052	96.311
	118.702	99.8768		118.702	99.8768		119.136	96.3092
	118.781	99.8769		118.781	99.8769		119.218	96.3073
	118.864	99.8769		118.864	99.8769		119.302	96.3056
	118.95	99.8764		118.95	99.8764		119.385	96.304
	119.032	99.8763		119.032	99.8763		119.469	96.3026
	119.115	99.8762		119.115	99.8762		119.55	96.3004
	119.195	99.8765		119.195	99.8765		119.634	96.2985
	119.28	99.8773		119.28	99.8773		119.717	96.2972
	119.36	99.8771		119.36	99.8771		119.797	96.2956
	119.442	99.8772		119.442	99.8772		119.883	96.294
	119.524	99.8771		119.524	99.8771		119.963	96.2919
	119.602	99.8769		119.602	99.8769		120.049	96.2895
	119.69	99.8771		119.69	99.8771		120.131	96.287
	119.77	99.8779		119.77	99.8779		120.21	96.2846
	119.852	99.8776		119.852	99.8776		120.292	96.2823
	119.939	99.8776		119.939	99.8776		120.375	96.2806
	120.022	99.8773		120.022	99.8773		120.459	96.2783
	120.108	99.8766		120.108	99.8766		120.543	96.2761
	120.189	99.8769		120.189	99.8769		120.624	96.2739
	120.272	99.8773		120.272	99.8773		120.708	96.2717
	120.357	99.8773		120.357	99.8773		120.792	96.2698
	120.44	99.8773		120.44	99.8773		120.874	96.2679
	120.517	99.8772		120.517	99.8772		120.956	96.2657
	120.603	99.8764		120.603	99.8764		121.04	96.2634
	120.685	99.876		120.685	99.876		121.121	96.2613
	120.769	99.8755		120.769	99.8755		121.205	96.2593
	120.851	99.8751		120.851	99.8751		121.283	96.2574
	120.931	99.8751		120.931	99.8751		121.365	96.2547
	121.014	99.8749		121.014	99.8749		121.451	96.2527
	121.097	99.8743		121.097	99.8743		121.537	96.2507
	121.18	99.8742		121.18	99.8742		121.616	96.2493
	121.259	99.8741		121.259	99.8741		121.7	96.2476
	121.348	99.8739		121.348	99.8739		121.782	96.2459
	121.424	99.8739		121.424	99.8739		121.864	96.2442
	121.51	99.8746		121.51	99.8746		121.945	96.242
	121.592	99.875		121.592	99.875		122.027	96.2395
	121.674	99.875		121.674	99.875		122.114	96.2373
	121.755	99.8744		121.755	99.8744		122.195	96.2356
	121.835	99.8735		121.835	99.8735		122.277	96.2337
	121.92	99.8736		121.92	99.8736		122.357	96.2314
	122.002	99.8731		122.002	99.8731		122.442	96.2289
	122.087	99.8723		122.087	99.8723		122.525	96.2275
	122.169	99.8717		122.169	99.8717		122.611	96.2252
	122.251	99.8712		122.251	99.8712		122.688	96.2228
	122.331	99.8708		122.331	99.8708		122.772	96.2208
	122.415	99.8703		122.415	99.8703		122.856	96.2187
	122.498	99.8703		122.498	99.8703		122.935	96.2165
	122.584	99.8705		122.584	99.8705		123.017	96.2148
	122.664	99.8707		122.664	99.8707		123.101	96.2129
	122.748	99.8704		122.748	99.8704		123.182	96.2108
	122.831	99.8703		122.831	99.8703		123.265	96.2088
	122.912	99.8706		122.912	99.8706		123.348	96.2059
	122.994	99.8712		122.994	99.8712		123.431	96.204
	123.075	99.8712		123.075	99.8712		123.51	96.2022
	123.159	99.8709		123.159	99.8709		123.595	96.2002
	123.241	99.871		123.241	99.871		123.678	96.1987
	123.323	99.8709		123.323	99.8709		123.761	96.197
	123.403	99.8709		123.403	99.8709		123.842	96.1948
	123.483	99.8711		123.483	99.8711		123.924	96.1926
	123.572	99.8707		123.572	99.8707		124.01	96.1902
	123.655	99.8705		123.655	99.8705		124.089	96.1865
	123.735	99.8702		123.735	99.8702		124.172	96.1839
	123.821	99.8695		123.821	99.8695		124.256	96.1826
	123.904	99.87		123.904	99.87		124.342	96.182
	123.982	99.8707		123.982	99.8707		124.422	96.1817
	124.066	99.8709		124.066	99.8709		124.503	96.1819
	124.146	99.8704		124.146	99.8704		124.587	96.1828
	124.231	99.8703		124.231	99.8703		124.67	96.1834
	124.311	99.8704		124.311	99.8704		124.754	96.1836
	124.394	99.8705		124.394	99.8705		124.834	96.1847
	124.481	99.8707		124.481	99.8707		124.919	96.187
	124.562	99.8714		124.562	99.8714		125.006	96.1881
	124.644	99.872		124.644	99.872		125.087	96.1881
	124.723	99.8717		124.723	99.8717		125.166	96.1872
	124.811	99.8713		124.811	99.8713		125.25	96.1859
	124.892	99.8709		124.892	99.8709		125.333	96.1839
	124.974	99.8709		124.974	99.8709		125.417	96.1813
	125.059	99.8705		125.059	99.8705		125.501	96.1795
	125.14	99.8699		125.14	99.8699		125.582	96.1776
	125.219	99.8701		125.219	99.8701		125.663	96.1753
	125.302	99.87		125.302	99.87		125.742	96.1733
	125.383	99.8689		125.383	99.8689		125.825	96.1714
	125.465	99.8682		125.465	99.8682		125.906	96.1693
	125.548	99.8679		125.548	99.8679		125.993	96.1675
	125.632	99.8673		125.632	99.8673		126.076	96.1656
	125.713	99.8678		125.713	99.8678		126.155	96.1639
	125.797	99.8676		125.797	99.8676		126.237	96.162
	125.88	99.8676		125.88	99.8676		126.323	96.1601
	125.964	99.8672		125.964	99.8672		126.407	96.158
	126.044	99.8665		126.044	99.8665		126.487	96.1561
	126.128	99.8656		126.128	99.8656		126.573	96.154
	126.21	99.8649		126.21	99.8649		126.653	96.1521
	126.297	99.8644		126.297	99.8644		126.74	96.1496
	126.38	99.8635		126.38	99.8635		126.818	96.1475
	126.459	99.8629		126.459	99.8629		126.903	96.1457
	126.542	99.8612		126.542	99.8612		126.99	96.1435
	126.626	99.8611		126.626	99.8611		127.069	96.1418
	126.71	99.8604		126.71	99.8604		127.147	96.1398
	126.793	99.86		126.793	99.86		127.228	96.1377
	126.876	99.8599		126.876	99.8599		127.313	96.1354
	126.959	99.8599		126.959	99.8599		127.396	96.1326
	127.037	99.86		127.037	99.86		127.478	96.1301
	127.12	99.8599		127.12	99.8599		127.56	96.1281
	127.201	99.86		127.201	99.86		127.642	96.1257
	127.285	99.8602		127.285	99.8602		127.723	96.1231
	127.367	99.8602		127.367	99.8602		127.807	96.121
	127.451	99.8594		127.451	99.8594		127.888	96.1186
	127.532	99.8593		127.532	99.8593		127.972	96.1162
	127.615	99.8595		127.615	99.8595		128.054	96.1141
	127.697	99.8596		127.697	99.8596		128.136	96.1122
	127.779	99.8596		127.779	99.8596		128.214	96.1108
	127.861	99.8599		127.861	99.8599		128.301	96.1089
	127.947	99.8598		127.947	99.8598		128.382	96.1071
	128.027	99.8598		128.027	99.8598		128.466	96.1047
	128.107	99.8596		128.107	99.8596		128.544	96.1022
	128.195	99.8599		128.195	99.8599		128.634	96.1001
	128.271	99.8599		128.271	99.8599		128.715	96.098
	128.357	99.8601		128.357	99.8601		128.796	96.0964
	128.44	99.8598		128.44	99.8598		128.875	96.0944
	128.523	99.8595		128.523	99.8595		128.96	96.0921
	128.603	99.8597		128.603	99.8597		129.042	96.0898
	128.684	99.8595		128.684	99.8595		129.126	96.0876
	128.769	99.8593		128.769	99.8593		129.209	96.0855
	128.85	99.8589		128.85	99.8589		129.29	96.0834
	128.933	99.8584		128.933	99.8584		129.375	96.0818
	129.018	99.8582		129.018	99.8582		129.458	96.0793
	129.101	99.8579		129.101	99.8579		129.538	96.0764
	129.185	99.8576		129.185	99.8576		129.624	96.0739
	129.266	99.8571		129.266	99.8571		129.701	96.0716
	129.349	99.8567		129.349	99.8567		129.79	96.0698
	129.43	99.8558		129.43	99.8558		129.873	96.0675
	129.514	99.8548		129.514	99.8548		129.954	96.0657
	129.595	99.8541		129.595	99.8541		130.035	96.0636
	129.675	99.8537		129.675	99.8537		130.119	96.0621
	129.759	99.8537		129.759	99.8537		130.201	96.0602
	129.842	99.853		129.842	99.853		130.282	96.0584
	129.925	99.8528		129.925	99.8528		130.366	96.057
	130.011	99.8525		130.011	99.8525		130.446	96.0548
	130.092	99.8523		130.092	99.8523		130.533	96.0528
	130.176	99.8517		130.176	99.8517		130.612	96.0507
	130.256	99.8512		130.256	99.8512		130.695	96.0491
	130.34	99.851		130.34	99.851		130.782	96.047
	130.423	99.8511		130.423	99.8511		130.86	96.0446
	130.504	99.8507		130.504	99.8507		130.941	96.0421
	130.586	99.8502		130.586	99.8502		131.024	96.0397
	130.67	99.8497		130.67	99.8497		131.106	96.0372
	130.748	99.8498		130.748	99.8498		131.189	96.0349
	130.832	99.8494		130.832	99.8494		131.268	96.033
	130.917	99.8486		130.917	99.8486		131.357	96.0308
	131	99.8486		131	99.8486		131.438	96.0283
	131.079	99.8488		131.079	99.8488		131.52	96.0262
	131.164	99.8488		131.164	99.8488		131.603	96.024
	131.246	99.8484		131.246	99.8484		131.681	96.0224
	131.33	99.8482		131.33	99.8482		131.77	96.0205
	131.411	99.8482		131.411	99.8482		131.851	96.0184
	131.498	99.8478		131.498	99.8478		131.934	96.0165
	131.581	99.8474		131.581	99.8474		132.018	96.0142
	131.661	99.847		131.661	99.847		132.099	96.0116
	131.743	99.8472		131.743	99.8472		132.181	96.0097
	131.822	99.8471		131.822	99.8471		132.264	96.008
	131.91	99.847		131.91	99.847		132.345	96.0055
	131.994	99.847		131.994	99.847		132.43	96.0029
	132.072	99.847		132.072	99.847		132.513	96.0003
	132.157	99.847		132.157	99.847		132.594	95.9979
	132.242	99.8467		132.242	99.8467		132.679	95.9958
	132.324	99.8472		132.324	99.8472		132.761	95.9934
	132.407	99.8469		132.407	99.8469		132.845	95.9913
	132.491	99.8468		132.491	99.8468		132.924	95.9892
	132.568	99.8466		132.568	99.8466		133.004	95.9867
	132.65	99.8463		132.65	99.8463		133.09	95.9845
	132.734	99.8461		132.734	99.8461		133.176	95.9823
	132.816	99.8455		132.816	99.8455		133.257	95.9808
	132.9	99.8456		132.9	99.8456		133.335	95.9791
	132.985	99.8452		132.985	99.8452		133.421	95.9772
	133.068	99.8452		133.068	99.8452		133.502	95.9755
	133.146	99.8449		133.146	99.8449		133.585	95.9736
	133.23	99.8446		133.23	99.8446		133.668	95.972
	133.312	99.844		133.312	99.844		133.751	95.9702
	133.397	99.8441		133.397	99.8441		133.834	95.9687
	133.485	99.8438		133.485	99.8438		133.919	95.9667
	133.561	99.8432		133.561	99.8432		133.998	95.9653
	133.64	99.8431		133.64	99.8431		134.083	95.9635
	133.724	99.8425		133.724	99.8425		134.163	95.9613
	133.806	99.8418		133.806	99.8418		134.244	95.9593
	133.89	99.8412		133.89	99.8412		134.331	95.957
	133.972	99.8405		133.972	99.8405		134.413	95.9552
	134.056	99.8403		134.056	99.8403		134.497	95.9532
	134.137	99.8403		134.137	99.8403		134.575	95.9515
	134.221	99.8399		134.221	99.8399		134.665	95.9494
	134.304	99.8397		134.304	99.8397		134.748	95.9473
	134.385	99.8399		134.385	99.8399		134.825	95.9449
	134.474	99.8397		134.474	99.8397		134.903	95.9427
	134.553	99.8386		134.553	99.8386		134.989	95.9402
	134.637	99.838		134.637	99.838		135.071	95.9385
	134.72	99.8375		134.72	99.8375		135.154	95.937
	134.799	99.8376		134.799	99.8376		135.242	95.935
	134.883	99.8371		134.883	99.8371		135.322	95.933
	134.968	99.8367		134.968	99.8367		135.401	95.9308
	135.051	99.8355		135.051	99.8355		135.486	95.9287
	135.135	99.835		135.135	99.835		135.567	95.9266
	135.216	99.8342		135.216	99.8342		135.65	95.9246
	135.305	99.8333		135.305	99.8333		135.728	95.9223
	135.387	99.8331		135.387	99.8331		135.812	95.9201
	135.466	99.8332		135.466	99.8332		135.898	95.9173
	135.553	99.8329		135.553	99.8329		135.977	95.9143
	135.634	99.8324		135.634	99.8324		136.061	95.9116
	135.71	99.8321		135.71	99.8321		136.144	95.9092
	135.797	99.8315		135.797	99.8315		136.226	95.9071
	135.879	99.8313		135.879	99.8313		136.308	95.905
	135.964	99.8308		135.964	99.8308		136.388	95.9031
	136.048	99.8303		136.048	99.8303		136.472	95.9007
	136.13	99.8301		136.13	99.8301		136.558	95.8985
	136.214	99.83		136.214	99.83		136.641	95.897
	136.296	99.8295		136.296	99.8295		136.725	95.8951
	136.374	99.8293		136.374	99.8293		136.806	95.8934
	136.46	99.8291		136.46	99.8291		136.888	95.892
	136.54	99.8286		136.54	99.8286		136.968	95.89
	136.625	99.8286		136.625	99.8286		137.053	95.8877
	136.709	99.8284		136.709	99.8284		137.137	95.8856
	136.792	99.8283		136.792	99.8283		137.216	95.8836
	136.873	99.8277		136.873	99.8277		137.299	95.8816
	136.956	99.8281		136.956	99.8281		137.384	95.8796
	137.04	99.8277		137.04	99.8277		137.462	95.8773
	137.123	99.8274		137.123	99.8274		137.546	95.875
	137.207	99.8271		137.207	99.8271		137.63	95.8725
	137.289	99.8261		137.289	99.8261		137.711	95.8699
	137.369	99.8261		137.369	99.8261		137.793	95.8673
	137.451	99.8251		137.451	99.8251		137.879	95.865
	137.537	99.825		137.537	99.825		137.962	95.8626
	137.617	99.8244		137.617	99.8244		138.045	95.8601
	137.7	99.8243		137.7	99.8243		138.125	95.858
	137.784	99.8237		137.784	99.8237		138.207	95.8558
	137.865	99.8235		137.865	99.8235		138.289	95.8537
	137.948	99.8233		137.948	99.8233		138.373	95.8516
	138.033	99.823		138.033	99.823		138.456	95.85
	138.111	99.8231		138.111	99.8231		138.536	95.8487
	138.199	99.8224		138.199	99.8224		138.622	95.8471
	138.282	99.8224		138.282	99.8224		138.706	95.8452
	138.36	99.822		138.36	99.822		138.789	95.8436
	138.445	99.8218		138.445	99.8218		138.873	95.8417
	138.53	99.8214		138.53	99.8214		138.954	95.8396
	138.614	99.8211		138.614	99.8211		139.035	95.8375
	138.694	99.8207		138.694	99.8207		139.118	95.8354
	138.776	99.82		138.776	99.82		139.198	95.8336
	138.859	99.819		138.859	99.819		139.282	95.8312
	138.942	99.8184		138.942	99.8184		139.366	95.8289
	139.024	99.8179		139.024	99.8179		139.445	95.8269
	139.111	99.8175		139.111	99.8175		139.529	95.8247
	139.187	99.8169		139.187	99.8169		139.614	95.8224
	139.273	99.8161		139.273	99.8161		139.691	95.8202
	139.356	99.8157		139.356	99.8157		139.777	95.8177
	139.44	99.8149		139.44	99.8149		139.86	95.8153
	139.521	99.8141		139.521	99.8141		139.942	95.8135
	139.604	99.8135		139.604	99.8135		140.024	95.8115
	139.685	99.8131		139.685	99.8131		140.11	95.8096
	139.769	99.8127		139.769	99.8127		140.193	95.8072
	139.853	99.8125		139.853	99.8125		140.276	95.8052
	139.935	99.8118		139.935	99.8118		140.357	95.8033
	140.019	99.8113		140.019	99.8113		140.441	95.8014
	140.103	99.811		140.103	99.811		140.521	95.7994
	140.186	99.8103		140.186	99.8103		140.608	95.7983
	140.265	99.8101		140.265	99.8101		140.687	95.7967
	140.35	99.81		140.35	99.81		140.77	95.7945
	140.434	99.8104		140.434	99.8104		140.856	95.7923
	140.514	99.8105		140.514	99.8105		140.933	95.7902
	140.599	99.81		140.599	99.81		141.017	95.788
	140.682	99.8096		140.682	99.8096		141.101	95.7859
	140.764	99.8092		140.764	99.8092		141.184	95.7836
	140.849	99.8088		140.849	99.8088		141.268	95.7811
	140.929	99.8089		140.929	99.8089		141.351	95.7789
	141.013	99.8093		141.013	99.8093		141.433	95.7764
	141.097	99.8093		141.097	99.8093		141.512	95.7744
	141.181	99.8089		141.181	99.8089		141.594	95.7724
	141.259	99.8083		141.259	99.8083		141.679	95.7704
	141.344	99.8078		141.344	99.8078		141.762	95.7682
	141.424	99.8077		141.424	99.8077		141.845	95.766
	141.507	99.8078		141.507	99.8078		141.928	95.7636
	141.593	99.8077		141.593	99.8077		142.008	95.7617
	141.675	99.8075		141.675	99.8075		142.092	95.7596
	141.754	99.8067		141.754	99.8067		142.173	95.7574
	141.839	99.8065		141.839	99.8065		142.26	95.7547
	141.918	99.8062		141.918	99.8062		142.339	95.7519
	142.002	99.806		142.002	99.806		142.424	95.7493
	142.088	99.8056		142.088	99.8056		142.505	95.7474
	142.17	99.8053		142.17	99.8053		142.587	95.7452
	142.247	99.8047		142.247	99.8047		142.671	95.7434
	142.331	99.8041		142.331	99.8041		142.752	95.7416
	142.418	99.8033		142.418	99.8033		142.835	95.7395
	142.5	99.8028		142.5	99.8028		142.92	95.7372
	142.584	99.8025		142.584	99.8025		142.999	95.7352
	142.667	99.8018		142.667	99.8018		143.085	95.7335
	142.747	99.8012		142.747	99.8012		143.163	95.7317
	142.832	99.8005		142.832	99.8005		143.247	95.73
	142.911	99.7997		142.911	99.7997		143.333	95.7283
	142.994	99.799		142.994	99.799		143.412	95.7263
	143.074	99.7984		143.074	99.7984		143.494	95.7242
	143.161	99.7978		143.161	99.7978		143.581	95.7222
	143.245	99.7975		143.245	99.7975		143.664	95.7194
	143.326	99.7974		143.326	99.7974		143.746	95.7176
	143.406	99.7973		143.406	99.7973		143.829	95.7154
	143.491	99.7965		143.491	99.7965		143.909	95.7133
	143.573	99.796		143.573	99.796		143.991	95.7115
	143.654	99.7959		143.654	99.7959		144.073	95.7095
	143.74	99.796		143.74	99.796		144.154	95.7069
	143.825	99.7953		143.825	99.7953		144.235	95.7052
	143.906	99.795		143.906	99.795		144.323	95.7027
	143.988	99.7943		143.988	99.7943		144.404	95.7
	144.068	99.7937		144.068	99.7937		144.488	95.6982
	144.152	99.7932		144.152	99.7932		144.565	95.6961
	144.235	99.7926		144.235	99.7926		144.653	95.6938
	144.319	99.792		144.319	99.792		144.729	95.6916
	144.4	99.7917		144.4	99.7917		144.814	95.6894
	144.486	99.7909		144.486	99.7909		144.898	95.6871
	144.566	99.7908		144.566	99.7908		144.983	95.6848
	144.651	99.7907		144.651	99.7907		145.062	95.6818
	144.737	99.7905		144.737	99.7905		145.152	95.6797
	144.819	99.7904		144.819	99.7904		145.232	95.6782
	144.9	99.7905		144.9	99.7905		145.316	95.6758
	144.981	99.7895		144.981	99.7895		145.396	95.6737
	145.063	99.7888		145.063	99.7888		145.48	95.6721
	145.147	99.7883		145.147	99.7883		145.557	95.6706
	145.23	99.7871		145.23	99.7871		145.643	95.6683
	145.312	99.7864		145.312	99.7864		145.727	95.6659
	145.395	99.7855		145.395	99.7855		145.815	95.6643
	145.473	99.7855		145.473	99.7855		145.896	95.6624
	145.557	99.7848		145.557	99.7848		145.978	95.6601
	145.639	99.7837		145.639	99.7837		146.062	95.6576
	145.722	99.7831		145.722	99.7831		146.145	95.6559
	145.804	99.7824		145.804	99.7824		146.223	95.6537
	145.889	99.7815		145.889	99.7815		146.311	95.6516
	145.971	99.7812		145.971	99.7812		146.392	95.6491
	146.06	99.781		146.06	99.781		146.477	95.6472
	146.14	99.7804		146.14	99.7804		146.559	95.6452
	146.223	99.7798		146.223	99.7798		146.638	95.6429
	146.306	99.7789		146.306	99.7789		146.722	95.6405
	146.38	99.7788		146.38	99.7788		146.804	95.6393
	146.469	99.7792		146.469	99.7792		146.887	95.6377
	146.556	99.7786		146.556	99.7786		146.976	95.6359
	146.636	99.7779		146.636	99.7779		147.056	95.6341
	146.718	99.7779		146.718	99.7779		147.139	95.6317
	146.801	99.7773		146.801	99.7773		147.221	95.6297
	146.883	99.777		146.883	99.777		147.302	95.6276
	146.967	99.7766		146.967	99.7766		147.386	95.6256
	147.046	99.7765		147.046	99.7765		147.468	95.6234
	147.133	99.7757		147.133	99.7757		147.549	95.6218
	147.216	99.7747		147.216	99.7747		147.634	95.6192
	147.297	99.7734		147.297	99.7734		147.723	95.6168
	147.385	99.773		147.385	99.773		147.799	95.6146
	147.466	99.7727		147.466	99.7727		147.88	95.6122
	147.547	99.772		147.547	99.772		147.967	95.6101
	147.629	99.7712		147.629	99.7712		148.045	95.6079
	147.713	99.7701		147.713	99.7701		148.135	95.6054
	147.798	99.7698		147.798	99.7698		148.215	95.6037
	147.879	99.7685		147.879	99.7685		148.3	95.6019
	147.967	99.7678		147.967	99.7678		148.381	95.5995
	148.046	99.7673		148.046	99.7673		148.463	95.5974
	148.131	99.767		148.131	99.767		148.547	95.5957
	148.209	99.7664		148.209	99.7664		148.63	95.5935
	148.291	99.7662		148.291	99.7662		148.712	95.5917
	148.373	99.7658		148.373	99.7658		148.794	95.5896
	148.461	99.7659		148.461	99.7659		148.875	95.5872
	148.543	99.7659		148.543	99.7659		148.961	95.5851
	148.627	99.7655		148.627	99.7655		149.04	95.5829
	148.708	99.7648		148.708	99.7648		149.123	95.581
	148.79	99.7643		148.79	99.7643		149.209	95.5793
	148.875	99.7639		148.875	99.7639		149.291	95.5771
	148.957	99.7632		148.957	99.7632		149.376	95.5747
	149.038	99.7626		149.038	99.7626		149.457	95.5726
	149.123	99.7617		149.123	99.7617		149.539	95.5706
	149.204	99.761		149.204	99.761		149.622	95.5684
	149.288	99.76		149.288	99.76		149.707	95.5671
	149.368	99.7594		149.368	99.7594		149.791	95.5656
	149.451	99.7587		149.451	99.7587		149.873	95.5638
	149.532	99.7584		149.532	99.7584		149.957	95.5617
	149.616	99.758		149.616	99.758		150.035	95.5598
	149.696	99.7569		149.696	99.7569		150.119	95.5581
	149.78	99.7569		149.78	99.7569		150.202	95.5564
	149.865	99.7566		149.865	99.7566		150.286	95.5549
	149.945	99.7563		149.945	99.7563		150.367	95.553
	150.028	99.7559		150.028	99.7559		150.45	95.5514
	150.113	99.7557		150.113	99.7557		150.533	95.549
	150.197	99.7544		150.197	99.7544		150.617	95.5465
	150.275	99.7532		150.275	99.7532		150.7	95.5439
	150.362	99.7525		150.362	99.7525		150.779	95.5418
	150.443	99.7517		150.443	99.7517		150.865	95.5394
	150.529	99.7513		150.529	99.7513		150.946	95.5367
	150.608	99.7506		150.608	99.7506		151.03	95.5346
	150.691	99.7498		150.691	99.7498		151.109	95.5323
	150.773	99.7491		150.773	99.7491		151.196	95.5305
	150.859	99.7483		150.859	99.7483		151.276	95.5282
	150.942	99.7473		150.942	99.7473		151.357	95.526
	151.021	99.7473		151.021	99.7473		151.443	95.5241
	151.104	99.7476		151.104	99.7476		151.527	95.5221
	151.191	99.7476		151.191	99.7476		151.605	95.5198
	151.27	99.7477		151.27	99.7477		151.685	95.5175
	151.352	99.7473		151.352	99.7473		151.771	95.5163
	151.437	99.7467		151.437	99.7467		151.853	95.5141
	151.519	99.746		151.519	99.746		151.931	95.5114
	151.603	99.7454		151.603	99.7454		152.019	95.5086
	151.685	99.7448		151.685	99.7448		152.101	95.5065
	151.767	99.7441		151.767	99.7441		152.182	95.5048
	151.849	99.7438		151.849	99.7438		152.268	95.5029
	151.933	99.743		151.933	99.743		152.351	95.5012
	152.017	99.7422		152.017	99.7422		152.431	95.4993
	152.096	99.7411		152.096	99.7411		152.513	95.4977
	152.179	99.7403		152.179	99.7403		152.596	95.4957
	152.259	99.7396		152.259	99.7396		152.678	95.4939
	152.346	99.7388		152.346	99.7388		152.762	95.4926
	152.427	99.7377		152.427	99.7377		152.846	95.4908
	152.511	99.7371		152.511	99.7371		152.928	95.489
	152.59	99.7363		152.59	99.7363		153.013	95.4869
	152.676	99.735		152.676	99.735		153.089	95.4847
	152.758	99.7338		152.758	99.7338		153.174	95.4827
	152.844	99.7328		152.844	99.7328		153.261	95.4806
	152.927	99.732		152.927	99.732		153.341	95.4782
	153.01	99.7315		153.01	99.7315		153.425	95.4756
	153.09	99.7307		153.09	99.7307		153.507	95.4734
	153.176	99.7306		153.176	99.7306		153.59	95.4714
	153.259	99.7299		153.259	99.7299		153.674	95.4696
	153.343	99.7302		153.343	99.7302		153.756	95.4678
	153.421	99.7299		153.421	99.7299		153.839	95.4661
	153.51	99.7295		153.51	99.7295		153.92	95.4638
	153.592	99.7288		153.592	99.7288		154.008	95.462
	153.672	99.7288		153.672	99.7288		154.089	95.4605
	153.756	99.7287		153.756	99.7287		154.172	95.4593
	153.839	99.7283		153.839	99.7283		154.252	95.4577
	153.916	99.7278		153.916	99.7278		154.334	95.4554
	154.002	99.7268		154.002	99.7268		154.416	95.4532
	154.085	99.7265		154.085	99.7265		154.5	95.451
	154.167	99.7251		154.167	99.7251		154.578	95.4494
	154.251	99.7244		154.251	99.7244		154.664	95.4473
	154.339	99.7232		154.339	99.7232		154.747	95.4454
	154.416	99.7225		154.416	99.7225		154.828	95.4432
	154.497	99.7212		154.497	99.7212		154.911	95.4409
	154.581	99.7207		154.581	99.7207		154.996	95.4379
	154.665	99.7197		154.665	99.7197		155.078	95.4355
	154.745	99.7186		154.745	99.7186		155.16	95.4337
	154.827	99.7177		154.827	99.7177		155.243	95.432
	154.909	99.7172		154.909	99.7172		155.329	95.4303
	154.992	99.7167		154.992	99.7167		155.411	95.428
	155.075	99.716		155.075	99.716		155.489	95.4258
	155.16	99.7158		155.16	99.7158		155.574	95.4239
	155.236	99.7157		155.236	99.7157		155.659	95.4216
	155.323	99.7155		155.323	99.7155		155.738	95.4196
	155.409	99.7142		155.409	99.7142		155.823	95.4157
	155.492	99.7129		155.492	99.7129		155.906	95.4114
	155.572	99.7127		155.572	99.7127		155.985	95.4067
	155.656	99.7124		155.656	99.7124		156.067	95.4021
	155.739	99.7115		155.739	99.7115		156.153	95.3971
	155.822	99.7106		155.822	99.7106		156.237	95.3927
	155.905	99.7101		155.905	99.7101		156.316	95.3877
	155.984	99.7099		155.984	99.7099		156.401	95.3833
	156.069	99.7091		156.069	99.7091		156.482	95.3792
	156.153	99.7086		156.153	99.7086		156.564	95.374
	156.235	99.7086		156.235	99.7086		156.648	95.3715
	156.317	99.709		156.317	99.709		156.73	95.369
	156.398	99.7085		156.398	99.7085		156.812	95.3671
	156.487	99.7074		156.487	99.7074		156.891	95.3645
	156.561	99.7066		156.561	99.7066		156.975	95.362
	156.646	99.7061		156.646	99.7061		157.055	95.3592
	156.729	99.7057		156.729	99.7057		157.139	95.3568
	156.811	99.7045		156.811	99.7045		157.222	95.3544
	156.893	99.7034		156.893	99.7034		157.306	95.3519
	156.975	99.7024		156.975	99.7024		157.387	95.3498
	157.057	99.7014		157.057	99.7014		157.469	95.3471
	157.142	99.7001		157.142	99.7001		157.553	95.3453
	157.224	99.6988		157.224	99.6988		157.635	95.3429
	157.307	99.6982		157.307	99.6982		157.718	95.3407
	157.387	99.6977		157.387	99.6977		157.797	95.3392
	157.474	99.6974		157.474	99.6974		157.88	95.3375
	157.553	99.6962		157.553	99.6962		157.961	95.336
	157.638	99.6957		157.638	99.6957		158.044	95.3338
	157.719	99.6949		157.719	99.6949		158.131	95.3319
	157.806	99.6946		157.806	99.6946		158.211	95.3304
	157.884	99.6941		157.884	99.6941		158.292	95.3292
	157.968	99.6944		157.968	99.6944		158.374	95.3271
	158.046	99.6944		158.046	99.6944		158.458	95.325
	158.135	99.6938		158.135	99.6938		158.535	95.3233
	158.212	99.6938		158.212	99.6938		158.621	95.3207
	158.301	99.693		158.301	99.693		158.707	95.3187
	158.384	99.6928		158.384	99.6928		158.791	95.3174
	158.463	99.6924		158.463	99.6924		158.871	95.3156
	158.544	99.6921		158.544	99.6921		158.954	95.3138
	158.628	99.6914		158.628	99.6914		159.036	95.3114
	158.712	99.691		158.712	99.691		159.12	95.3088
	158.792	99.6896		158.792	99.6896		159.198	95.3066
	158.877	99.6885		158.877	99.6885		159.282	95.3044
	158.957	99.6878		158.957	99.6878		159.365	95.3024
	159.042	99.6872		159.042	99.6872		159.446	95.3004
	159.123	99.6863		159.123	99.6863		159.526	95.2983
	159.203	99.6855		159.203	99.6855		159.611	95.2957
	159.283	99.6852		159.283	99.6852		159.693	95.2926
	159.369	99.6849		159.369	99.6849		159.776	95.2905
	159.448	99.6847		159.448	99.6847		159.858	95.2887
	159.534	99.6839		159.534	99.6839		159.94	95.2869
	159.618	99.6838		159.618	99.6838		160.025	95.2845
	159.7	99.6833		159.7	99.6833		160.102	95.2828
	159.784	99.6827		159.784	99.6827		160.191	95.2807
	159.865	99.6814		159.865	99.6814		160.27	95.2787
	159.945	99.6804		159.945	99.6804		160.351	95.2765
	160.031	99.6796		160.031	99.6796		160.434	95.2745
	160.114	99.6783		160.114	99.6783		160.514	95.2734
	160.198	99.6774		160.198	99.6774		160.602	95.2709
	160.28	99.6764		160.28	99.6764		160.684	95.2686
	160.362	99.6758		160.362	99.6758		160.769	95.2668
	160.441	99.6748		160.441	99.6748		160.851	95.2656
	160.522	99.6746		160.522	99.6746		160.929	95.2639
	160.608	99.6744		160.608	99.6744		161.016	95.2618
	160.687	99.6737		160.687	99.6737		161.093	95.26
	160.773	99.6739		160.773	99.6739		161.176	95.2578
	160.854	99.6732		160.854	99.6732		161.257	95.2556
	160.94	99.6727		160.94	99.6727		161.342	95.2537
	161.024	99.6721		161.024	99.6721		161.425	95.2518
	161.108	99.6717		161.108	99.6717		161.503	95.2498
	161.187	99.6707		161.187	99.6707		161.588	95.2478
	161.273	99.6703		161.273	99.6703		161.672	95.2447
	161.354	99.6698		161.354	99.6698		161.754	95.242
	161.434	99.6694		161.434	99.6694		161.838	95.24
	161.517	99.6692		161.517	99.6692		161.918	95.2377
	161.598	99.6682		161.598	99.6682		161.999	95.2351
	161.681	99.6684		161.681	99.6684		162.081	95.233
	161.762	99.6676		161.762	99.6676		162.161	95.2309
	161.845	99.6666		161.845	99.6666		162.246	95.2289
	161.931	99.6657		161.931	99.6657		162.329	95.2269
	162.012	99.6656		162.012	99.6656		162.41	95.2247
	162.095	99.665		162.095	99.665		162.493	95.2231
	162.174	99.6641		162.174	99.6641		162.575	95.2211
	162.256	99.6634		162.256	99.6634		162.66	95.2187
	162.341	99.663		162.341	99.663		162.743	95.2164
	162.427	99.6621		162.427	99.6621		162.821	95.2149
	162.507	99.6603		162.507	99.6603		162.905	95.2129
	162.591	99.6596		162.591	99.6596		162.985	95.2108
	162.669	99.659		162.669	99.659		163.066	95.2085
	162.749	99.6587		162.749	99.6587		163.153	95.2061
	162.831	99.6582		162.831	99.6582		163.235	95.2037
	162.915	99.6579		162.915	99.6579		163.313	95.2021
	162.997	99.6579		162.997	99.6579		163.397	95.2005
	163.082	99.6581		163.082	99.6581		163.478	95.1992
	163.163	99.6579		163.163	99.6579		163.561	95.1983
	163.241	99.658		163.241	99.658		163.643	95.1963
	163.328	99.6578		163.328	99.6578		163.725	95.1941
	163.411	99.6579		163.411	99.6579		163.808	95.1919
	163.494	99.6578		163.494	99.6578		163.891	95.1897
	163.578	99.6571		163.578	99.6571		163.974	95.1881
	163.657	99.6563		163.657	99.6563		164.055	95.1863
	163.736	99.6558		163.736	99.6558		164.136	95.1843
	163.816	99.6552		163.816	99.6552		164.22	95.1819
	163.904	99.654		163.904	99.654		164.297	95.1794
	163.986	99.653		163.986	99.653		164.38	95.1768
	164.069	99.6526		164.069	99.6526		164.461	95.1747
	164.154	99.652		164.154	99.652		164.544	95.1729
	164.236	99.6509		164.236	99.6509		164.63	95.1706
	164.314	99.6499		164.314	99.6499		164.715	95.1697
	164.398	99.649		164.398	99.649		164.795	95.1678
	164.478	99.6482		164.478	99.6482		164.877	95.1657
	164.562	99.646		164.562	99.646		164.959	95.1639
	164.644	99.6437		164.644	99.6437		165.04	95.1621
	164.727	99.6416		164.727	99.6416		165.119	95.1594
	164.811	99.6397		164.811	99.6397		165.203	95.1573
	164.893	99.638		164.893	99.638		165.283	95.1554
	164.97	99.6367		164.97	99.6367		165.364	95.1532
	165.058	99.636		165.058	99.636		165.452	95.1512
	165.133	99.6345		165.133	99.6345		165.529	95.1483
	165.22	99.633		165.22	99.633		165.615	95.1463
	165.299	99.6314		165.299	99.6314		165.695	95.144
	165.379	99.6308		165.379	99.6308		165.775	95.142
	165.464	99.6303		165.464	99.6303		165.855	95.1403
	165.548	99.6296		165.548	99.6296		165.935	95.139
	165.627	99.6286		165.627	99.6286		166.019	95.1369
	165.707	99.6271		165.707	99.6271		166.1	95.1348
	165.789	99.626		165.789	99.626		166.18	95.1328
	165.873	99.6245		165.873	99.6245		166.266	95.1309
	165.956	99.6229		165.956	99.6229		166.348	95.129
	166.038	99.6212		166.038	99.6212		166.429	95.1271
	166.118	99.6193		166.118	99.6193		166.509	95.1253
	166.203	99.6176		166.203	99.6176		166.589	95.1231
	166.284	99.6153		166.284	99.6153		166.673	95.1207
	166.363	99.6129		166.363	99.6129		166.752	95.1188
	166.447	99.611		166.447	99.611		166.834	95.1172
	166.531	99.6092		166.531	99.6092		166.915	95.1152
	166.611	99.6069		166.611	99.6069		166.999	95.1137
	166.695	99.6049		166.695	99.6049		167.081	95.1119
	166.778	99.6036		166.778	99.6036		167.163	95.1098
	166.861	99.602		166.861	99.602		167.244	95.1082
	166.941	99.6008		166.941	99.6008		167.328	95.1063
	167.025	99.599		167.025	99.599		167.408	95.1042
	167.102	99.5975		167.102	99.5975		167.486	95.1023
	167.19	99.5962		167.19	99.5962		167.575	95.1002
	167.267	99.5945		167.267	99.5945		167.652	95.0978
	167.349	99.5926		167.349	99.5926		167.737	95.0959
	167.43	99.5912		167.43	99.5912		167.817	95.0935
	167.512	99.5888		167.512	99.5888		167.9	95.0918
	167.594	99.5866		167.594	99.5866		167.982	95.0901
	167.675	99.5841		167.675	99.5841		168.062	95.0881
	167.755	99.582		167.755	99.582		168.138	95.0863
	167.844	99.5797		167.844	99.5797		168.223	95.0847
	167.922	99.5775		167.922	99.5775		168.304	95.083
	168.003	99.5748		168.003	99.5748		168.386	95.0812
	168.082	99.5727		168.082	99.5727		168.467	95.0794
	168.166	99.5706		168.166	99.5706		168.553	95.0777
	168.25	99.5684		168.25	99.5684		168.632	95.0761
	168.332	99.5673		168.332	99.5673		168.714	95.0739
	168.413	99.5663		168.413	99.5663		168.798	95.0726
	168.496	99.5659		168.496	99.5659		168.876	95.0706
	168.577	99.5655		168.577	99.5655		168.956	95.0691
	168.655	99.5658		168.655	99.5658		169.041	95.0675
	168.741	99.5657		168.741	99.5657		169.12	95.0663
	168.82	99.5666		168.82	99.5666		169.201	95.0649
	168.899	99.5674		168.899	99.5674		169.279	95.0634
	168.984	99.5681		168.984	99.5681		169.363	95.0619
	169.066	99.5685		169.066	99.5685		169.442	95.0603
	169.148	99.5686		169.148	99.5686		169.525	95.0587
	169.228	99.5682		169.228	99.5682		169.608	95.0567
	169.312	99.5678		169.312	99.5678		169.686	95.0548
	169.393	99.5664		169.393	99.5664		169.766	95.0532
	169.473	99.5649		169.473	99.5649		169.847	95.052
	169.553	99.564		169.553	99.564		169.931	95.0501
	169.639	99.5625		169.639	99.5625		170.009	95.0481
	169.718	99.5611		169.718	99.5611		170.094	95.0464
	169.797	99.5599		169.797	99.5599		170.171	95.0443
	169.881	99.5584		169.881	99.5584		170.254	95.0423
	169.961	99.5563		169.961	99.5563		170.339	95.0405
	170.049	99.5547		170.049	99.5547		170.418	95.0389
	170.129	99.5541		170.129	99.5541		170.502	95.0373
	170.208	99.5541		170.208	99.5541		170.582	95.0353
	170.289	99.5547		170.289	99.5547		170.662	95.033
	170.369	99.5555		170.369	99.5555		170.744	95.0309
	170.449	99.5567		170.449	99.5567		170.827	95.029
	170.532	99.5585		170.532	99.5585		170.906	95.0272
	170.612	99.5604		170.612	99.5604		170.989	95.0253
	170.696	99.5629		170.696	99.5629		171.069	95.0239
	170.775	99.5664		170.775	99.5664		171.151	95.0222
	170.855	99.57		170.855	99.57		171.228	95.0203
	170.936	99.5726		170.936	99.5726		171.311	95.018
	171.016	99.576		171.016	99.576		171.39	95.0156
	171.097	99.579		171.097	99.579		171.468	95.0134
	171.178	99.5809		171.178	99.5809		171.553	95.0118
	171.264	99.5824		171.264	99.5824		171.632	95.0101
	171.339	99.5832		171.339	99.5832		171.714	95.0084
	171.42	99.5836		171.42	99.5836		171.795	95.0068
	171.506	99.5835		171.506	99.5835		171.876	95.0045
	171.584	99.5828		171.584	99.5828		171.955	95.0026
	171.667	99.582		171.667	99.582		172.037	95.0009
	171.748	99.5811		171.748	99.5811		172.118	95
	171.828	99.5789		171.828	99.5789		172.197	94.9985
	171.908	99.577		171.908	99.577		172.279	94.9973
	171.992	99.5749		171.992	99.5749		172.357	94.9955
	172.076	99.5736		172.076	99.5736		172.436	94.9941
	172.156	99.5724		172.156	99.5724		172.52	94.9927
	172.239	99.5712		172.239	99.5712		172.601	94.9912
	172.318	99.5702		172.318	99.5702		172.681	94.9896
	172.401	99.57		172.401	99.57		172.764	94.9876
	172.481	99.569		172.481	99.569		172.845	94.986
	172.567	99.5676		172.567	99.5676		172.926	94.9847
	172.643	99.566		172.643	99.566		173.01	94.9836
	172.728	99.5641		172.728	99.5641		173.089	94.9819
	172.805	99.5627		172.805	99.5627		173.167	94.9799
	172.888	99.5609		172.888	99.5609		173.247	94.9785
	172.965	99.559		172.965	99.559		173.335	94.9766
	173.05	99.5568		173.05	99.5568		173.415	94.9749
	173.128	99.5543		173.128	99.5543		173.495	94.9731
	173.215	99.5519		173.215	99.5519		173.578	94.9714
	173.293	99.5501		173.293	99.5501		173.657	94.969
	173.377	99.5484		173.377	99.5484		173.734	94.9666
	173.457	99.5468		173.457	99.5468		173.818	94.9643
	173.534	99.545		173.534	99.545		173.896	94.9619
	173.616	99.5432		173.616	99.5432		173.978	94.9601
	173.698	99.5406		173.698	99.5406		174.057	94.9577
	173.778	99.5376		173.778	99.5376		174.14	94.9557
	173.862	99.535		173.862	99.535		174.222	94.9542
	173.936	99.5326		173.936	99.5326		174.305	94.9529
	174.023	99.5293		174.023	99.5293		174.379	94.9515
	174.105	99.5254		174.105	99.5254		174.465	94.9504
	174.188	99.5219		174.188	99.5219		174.544	94.9488
	174.267	99.5189		174.267	99.5189		174.624	94.9471
	174.345	99.5157		174.345	99.5157		174.708	94.9462
	174.427	99.5125		174.427	99.5125		174.784	94.9446
	174.51	99.5095		174.51	99.5095		174.869	94.9431
	174.592	99.5067		174.592	99.5067		174.949	94.9414
	174.674	99.5035		174.674	99.5035		175.032	94.9398
	174.751	99.5004		174.751	99.5004		175.117	94.9375
	174.831	99.4979		174.831	99.4979		175.197	94.9359
	174.913	99.4957		174.913	99.4957		175.279	94.9339
	174.995	99.493		174.995	99.493		175.357	94.9317
	175.073	99.4902		175.073	99.4902		175.438	94.9298
	175.154	99.487		175.154	99.487		175.52	94.9271
	175.237	99.4837		175.237	99.4837		175.604	94.9249
	175.322	99.4811		175.322	99.4811		175.684	94.9228
	175.397	99.4778		175.397	99.4778		175.768	94.9203
	175.481	99.475		175.481	99.475		175.846	94.9169
	175.561	99.4722		175.561	99.4722		175.929	94.9142
	175.647	99.4689		175.647	99.4689		176.012	94.9116
	175.725	99.4655		175.725	99.4655		176.093	94.9091
	175.805	99.4623		175.805	99.4623		176.172	94.9071
	175.886	99.4589		175.886	99.4589		176.258	94.9043
	175.969	99.4559		175.969	99.4559		176.341	94.9015
	176.048	99.4528		176.048	99.4528		176.421	94.899
	176.128	99.4495		176.128	99.4495		176.506	94.8962
	176.209	99.4464		176.209	99.4464		176.589	94.8937
	176.288	99.4434		176.288	99.4434		176.672	94.892
	176.369	99.4405		176.369	99.4405		176.755	94.89
	176.451	99.4377		176.451	99.4377		176.839	94.8871
	176.532	99.4349		176.532	99.4349		176.921	94.8843
	176.611	99.4324		176.611	99.4324		177.003	94.8818
	176.692	99.43		176.692	99.43		177.086	94.8799
	176.776	99.4277		176.776	99.4277		177.173	94.8783
	176.857	99.4258		176.857	99.4258		177.258	94.8764
	176.934	99.4241		176.934	99.4241		177.338	94.8744
	177.019	99.4231		177.019	99.4231		177.424	94.8729
	177.103	99.4224		177.103	99.4224		177.508	94.8709
	177.179	99.4214		177.179	99.4214		177.591	94.8686
	177.269	99.4203		177.269	99.4203		177.679	94.8669
	177.344	99.4192		177.344	99.4192		177.765	94.8649
	177.427	99.4182		177.427	99.4182		177.845	94.8629
	177.508	99.4175		177.508	99.4175		177.929	94.8611
	177.591	99.4167		177.591	99.4167		178.016	94.8593
	177.669	99.4158		177.669	99.4158		178.097	94.8574
	177.755	99.4152		177.755	99.4152		178.185	94.8555
	177.833	99.4143		177.833	99.4143		178.269	94.8529
	177.919	99.4131		177.919	99.4131		178.35	94.851
	178.005	99.4118		178.005	99.4118		178.434	94.8495
	178.09	99.411		178.09	99.411		178.524	94.8477
	178.174	99.4104		178.174	99.4104		178.606	94.8459
	178.252	99.4101		178.252	99.4101		178.694	94.8439
	178.333	99.4095		178.333	99.4095		178.773	94.8412
	178.418	99.4091		178.418	99.4091		178.859	94.8389
	178.499	99.4089		178.499	99.4089		178.942	94.8364
	178.584	99.4083		178.584	99.4083		179.027	94.8342
	178.667	99.4078		178.667	99.4078		179.113	94.8321
	178.752	99.4072		178.752	99.4072		179.205	94.8298
	178.835	99.4071		178.835	99.4071		179.285	94.8272
	178.922	99.4066		178.922	99.4066		179.371	94.8249
	179.004	99.4057		179.004	99.4057		179.457	94.8228
	179.087	99.4045		179.087	99.4045		179.54	94.8205
	179.174	99.4038		179.174	99.4038		179.625	94.8187
	179.258	99.4028		179.258	99.4028		179.709	94.8167
	179.342	99.4018		179.342	99.4018		179.794	94.8151
	179.423	99.4002		179.423	99.4002		179.879	94.8136
	179.508	99.3988		179.508	99.3988		179.961	94.8117
	179.596	99.3972		179.596	99.3972		180.046	94.8096
	179.681	99.3961		179.681	99.3961		180.133	94.8078
	179.765	99.3945		179.765	99.3945		180.22	94.806
	179.846	99.3936		179.846	99.3936		180.305	94.8041
	179.934	99.3931		179.934	99.3931		180.389	94.8021
	180.017	99.3921		180.017	99.3921		180.476	94.7997
	180.103	99.3916		180.103	99.3916		180.56	94.7973
	180.187	99.3909		180.187	99.3909		180.644	94.795
	180.271	99.3906		180.271	99.3906		180.732	94.7922
	180.36	99.3906		180.36	99.3906		180.814	94.7898
	180.443	99.3907		180.443	99.3907		180.898	94.7882
	180.524	99.3904		180.524	99.3904		180.983	94.7866
	180.611	99.3908		180.611	99.3908		181.068	94.7845
	180.696	99.39		180.696	99.39		181.153	94.7826
	180.781	99.3887		180.781	99.3887		181.237	94.7801
	180.868	99.3881		180.868	99.3881		181.323	94.7788
	180.95	99.3874		180.95	99.3874		181.403	94.7766
	181.036	99.3863		181.036	99.3863		181.489	94.7743
	181.122	99.3856		181.122	99.3856		181.577	94.7726
	181.201	99.3848		181.201	99.3848		181.663	94.771
	181.291	99.384		181.291	99.384		181.747	94.7686
	181.375	99.3828		181.375	99.3828		181.829	94.7664
	181.457	99.3817		181.457	99.3817		181.915	94.7645
	181.547	99.3816		181.547	99.3816		181.998	94.7628
	181.632	99.3818		181.632	99.3818		182.08	94.7614
	181.716	99.381		181.716	99.381		182.166	94.7595
	181.8	99.3798		181.8	99.3798		182.251	94.7582
	181.887	99.3793		181.887	99.3793		182.34	94.7563
	181.972	99.3786		181.972	99.3786		182.42	94.7543
	182.054	99.3777		182.054	99.3777		182.509	94.7523
	182.14	99.3765		182.14	99.3765		182.587	94.7509
	182.226	99.3756		182.226	99.3756		182.672	94.7498
	182.311	99.375		182.311	99.375		182.763	94.7481
	182.391	99.3735		182.391	99.3735		182.843	94.7456
	182.476	99.3725		182.476	99.3725		182.928	94.744
	182.563	99.3715		182.563	99.3715		183.011	94.7424
	182.649	99.3711		182.649	99.3711		183.099	94.7401
	182.73	99.3705		182.73	99.3705		183.178	94.7383
	182.814	99.3698		182.814	99.3698		183.264	94.7364
	182.899	99.3685		182.899	99.3685		183.349	94.7345
	182.983	99.3684		182.983	99.3684		183.434	94.7324
	183.07	99.368		183.07	99.368		183.515	94.7298
	183.153	99.3673		183.153	99.3673		183.6	94.7275
	183.235	99.3671		183.235	99.3671		183.684	94.7254
	183.321	99.3662		183.321	99.3662		183.764	94.7232
	183.408	99.3658		183.408	99.3658		183.852	94.7208
	183.491	99.365		183.491	99.365		183.938	94.718
	183.58	99.3641		183.58	99.3641		184.021	94.7154
	183.661	99.363		183.661	99.363		184.107	94.7127
	183.746	99.3628		183.746	99.3628		184.192	94.7103
	183.829	99.3615		183.829	99.3615		184.277	94.7079
	183.916	99.3603		183.916	99.3603		184.359	94.7057
	183.998	99.3594		183.998	99.3594		184.447	94.7035
	184.084	99.3583		184.084	99.3583		184.528	94.7012
	184.167	99.3572		184.167	99.3572		184.615	94.6991
	184.249	99.356		184.249	99.356		184.699	94.6964
	184.335	99.355		184.335	99.355		184.784	94.695
	184.419	99.3542		184.419	99.3542		184.863	94.6933
	184.503	99.3543		184.503	99.3543		184.954	94.6917
	184.588	99.3538		184.588	99.3538		185.036	94.6896
	184.676	99.3534		184.676	99.3534		185.121	94.6875
	184.757	99.3533		184.757	99.3533		185.202	94.6853
	184.841	99.3528		184.841	99.3528		185.287	94.6836
	184.927	99.3519		184.927	99.3519		185.367	94.6817
	185.008	99.3513		185.008	99.3513		185.452	94.6797
	185.095	99.3512		185.095	99.3512		185.535	94.6781
	185.182	99.3511		185.182	99.3511		185.62	94.6757
	185.261	99.3511		185.261	99.3511		185.705	94.6739
	185.343	99.3499		185.343	99.3499		185.788	94.6717
	185.433	99.3488		185.433	99.3488		185.873	94.6696
	185.519	99.3481		185.519	99.3481		185.959	94.6675
	185.601	99.3473		185.601	99.3473		186.041	94.665
	185.684	99.3465		185.684	99.3465		186.129	94.6623
	185.768	99.3457		185.768	99.3457		186.209	94.6603
	185.854	99.3454		185.854	99.3454		186.294	94.6577
	185.936	99.3442		185.936	99.3442		186.38	94.6553
	186.023	99.343		186.023	99.343		186.464	94.6536
	186.108	99.3417		186.108	99.3417		186.547	94.6515
	186.188	99.341		186.188	99.341		186.631	94.6492
	186.273	99.3399		186.273	99.3399		186.72	94.6474
	186.358	99.3389		186.358	99.3389		186.803	94.6451
	186.44	99.3374		186.44	99.3374		186.888	94.6429
	186.524	99.3361		186.524	99.3361		186.969	94.641
	186.608	99.3352		186.608	99.3352		187.049	94.6387
	186.694	99.3338		186.694	99.3338		187.133	94.6367
	186.778	99.333		186.778	99.333		187.22	94.6348
	186.864	99.3322		186.864	99.3322		187.302	94.6326
	186.948	99.3308		186.948	99.3308		187.388	94.6308
	187.028	99.3291		187.028	99.3291		187.467	94.6288
	187.115	99.3287		187.115	99.3287		187.557	94.6266
	187.198	99.3282		187.198	99.3282		187.644	94.6248
	187.281	99.3281		187.281	99.3281		187.723	94.623
	187.367	99.3276		187.367	99.3276		187.806	94.6214
	187.449	99.3267		187.449	99.3267		187.887	94.6195
	187.534	99.3261		187.534	99.3261		187.971	94.6176
	187.619	99.325		187.619	99.325		188.054	94.6153
	187.701	99.3241		187.701	99.3241		188.138	94.6131
	187.786	99.3235		187.786	99.3235		188.224	94.6108
	187.868	99.3232		187.868	99.3232		188.306	94.6089
	187.95	99.3223		187.95	99.3223		188.39	94.6072
	188.034	99.3209		188.034	99.3209		188.478	94.605
	188.12	99.3194		188.12	99.3194		188.555	94.6033
	188.201	99.3179		188.201	99.3179		188.641	94.6009
	188.285	99.3171		188.285	99.3171		188.721	94.5986
	188.367	99.3162		188.367	99.3162		188.806	94.5965
	188.454	99.3154		188.454	99.3154		188.892	94.5947
	188.538	99.3145		188.538	99.3145		188.976	94.5923
	188.624	99.3138		188.624	99.3138		189.061	94.5893
	188.706	99.3128		188.706	99.3128		189.144	94.5865
	188.792	99.3119		188.792	99.3119		189.23	94.5836
	188.873	99.3117		188.873	99.3117		189.311	94.5809
	188.958	99.3114		188.958	99.3114		189.394	94.5782
	189.041	99.3116		189.041	99.3116		189.475	94.576
	189.124	99.3111		189.124	99.3111		189.562	94.5736
	189.209	99.3104		189.209	99.3104		189.645	94.5708
	189.292	99.3098		189.292	99.3098		189.729	94.5683
	189.375	99.3092		189.375	99.3092		189.81	94.5665
	189.458	99.3083		189.458	99.3083		189.892	94.5651
	189.542	99.3081		189.542	99.3081		189.978	94.5632
	189.624	99.3071		189.624	99.3071		190.064	94.5609
	189.709	99.306		189.709	99.306		190.146	94.5587
	189.793	99.3049		189.793	99.3049		190.227	94.5564
	189.879	99.3037		189.879	99.3037		190.312	94.5541
	189.959	99.3028		189.959	99.3028		190.394	94.5519
	190.045	99.3017		190.045	99.3017		190.476	94.55
	190.127	99.3005		190.127	99.3005		190.562	94.5479
	190.209	99.2994		190.209	99.2994		190.649	94.5455
	190.294	99.2987		190.294	99.2987		190.73	94.5426
	190.378	99.2976		190.378	99.2976		190.814	94.5402
	190.46	99.2967		190.46	99.2967		190.896	94.5385
	190.543	99.2956		190.543	99.2956		190.979	94.5369
	190.628	99.2947		190.628	99.2947		191.06	94.5351
	190.708	99.294		190.708	99.294		191.145	94.5333
	190.793	99.2929		190.793	99.2929		191.226	94.5313
	190.877	99.2923		190.877	99.2923		191.314	94.5295
	190.961	99.2916		190.961	99.2916		191.396	94.5274
	191.046	99.291		191.046	99.291		191.481	94.5254
	191.127	99.2896		191.127	99.2896		191.564	94.5238
	191.214	99.2885		191.214	99.2885		191.646	94.5221
	191.297	99.2876		191.297	99.2876		191.728	94.52
	191.38	99.2868		191.38	99.2868		191.818	94.5178
	191.467	99.2856		191.467	99.2856		191.897	94.5154
	191.548	99.2844		191.548	99.2844		191.981	94.5135
	191.63	99.2834		191.63	99.2834		192.065	94.5114
	191.717	99.2825		191.717	99.2825		192.15	94.5089
	191.801	99.2814		191.801	99.2814		192.234	94.5069
	191.882	99.2803		191.882	99.2803		192.315	94.505
	191.966	99.2797		191.966	99.2797		192.402	94.5033
	192.05	99.279		192.05	99.279		192.488	94.501
	192.131	99.2783		192.131	99.2783		192.569	94.4989
	192.213	99.2775		192.213	99.2775		192.651	94.4967
	192.297	99.2767		192.297	99.2767		192.735	94.495
	192.381	99.276		192.381	99.276		192.818	94.4929
	192.465	99.2751		192.465	99.2751		192.904	94.4905
	192.552	99.2734		192.552	99.2734		192.987	94.4889
[truncated: 7,257 more rows]

## Sheet: DTG
	PLLA			PLLA/BSA			PLLA/BSA/HAp
	Temperature	Derivative weight wt%/℃）		Temperature	Derivative weight wt%/℃）		Temperature	Derivative weight wt%/℃）
	17.1876	-0.08436		32.6139	-0.19189		33.2054	-0.04273
	17.2024	-0.05863		32.6313	-0.18405		33.2534	-0.04261
	17.222	-0.03231		32.6513	-0.16294		33.3004	-0.0539
	17.2466	-0.01586		32.6708	-0.13032		33.3463	-0.06361
	17.2688	-0.01799		32.6912	-0.15132		33.3925	-0.05973
	17.2909	-0.04454		32.7079	-0.19916		33.4371	-0.06041
	17.3094	-0.02972		32.721	-0.18353		33.4907	-0.07005
	17.3303	-0.0103		32.7422	-0.18765		33.5293	-0.07796
	17.3524	-0.02242		32.7609	-0.18917		33.572	-0.07643
	17.3709	-0.01563		32.7825	-0.19672		33.6182	-0.08092
	17.3955	-0.00709		32.7961	-0.20357		33.6634	-0.09084
	17.4201	-0.0225		32.8147	-0.15264		33.7037	-0.09237
	17.4459	-0.03304		32.8387	-0.14492		33.7476	-0.0901
	17.4656	-0.04204		32.8584	-0.17282		33.7889	-0.08042
	17.484	-0.03575		32.8783	-0.19523		33.8389	-0.08663
	17.5074	-0.01675		32.8959	-0.18784		33.8789	-0.08746
	17.532	-0.02813		32.9151	-0.15376		33.9254	-0.08789
	17.559	-0.04432		32.9379	-0.14188		33.9695	-0.1001
	17.5885	-0.03693		32.9581	-0.17986		34.0129	-0.09775
	17.6217	-0.03524		32.9726	-0.16988		34.0563	-0.0954
	17.6476	-0.04298		33.0003	-0.14254		34.1	-0.09799
	17.671	-0.03711		33.02	-0.15059		34.1407	-0.09961
	17.6992	-0.02591		33.0387	-0.12893		34.1773	-0.08534
	17.7288	-0.00725		33.0678	-0.13525		34.2267	-0.09235
	17.7656	0.00572		33.0872	-0.13642		34.2644	-0.09996
	17.8001	0.000980722		33.1082	-0.13419		34.3087	-0.09603
	17.8358	0.00109		33.1323	-0.18291		34.3503	-0.09908
	17.8677	0.000593367		33.148	-0.16829		34.3952	-0.09207
	17.9022	0.00353		33.1719	-0.11542		34.4386	-0.09711
	17.928	0.00124		33.2016	-0.11727		34.4811	-0.09713
	17.9637	-0.00108		33.2284	-0.1315		34.5261	-0.09528
	18.0018	0.00218		33.2527	-0.17543		34.5673	-0.101
	18.035	-0.00545		33.2744	-0.18824		34.6122	-0.10302
	18.067	-0.01924		33.3012	-0.14753		34.6523	-0.10509
	18.0953	-0.02704		33.3293	-0.12942		34.697	-0.09798
	18.1285	-0.02599		33.3583	-0.13512		34.7411	-0.09445
	18.1617	-0.016		33.3826	-0.13683		34.7837	-0.09148
	18.1949	-0.00831		33.4087	-0.13043		34.8284	-0.09743
	18.2244	-0.01455		33.4415	-0.14263		34.8676	-0.09672
	18.2637	-0.01449		33.4678	-0.14048		34.9178	-0.10055
	18.2969	-0.018		33.4984	-0.1316		34.9559	-0.09935
	18.3301	-0.01595		33.5229	-0.10561		35.0058	-0.09291
	18.3695	-0.01189		33.5548	-0.06562		35.0493	-0.11051
	18.415	-0.01674		33.5897	-0.0741		35.0888	-0.09803
	18.4544	-0.006		33.6225	-0.10954		35.136	-0.09217
	18.4913	-0.00129		33.647	-0.11211		35.1796	-0.10244
	18.5343	-0.01004		33.6798	-0.1014		35.2275	-0.09612
	18.5737	-0.01181		33.7094	-0.11114		35.2742	-0.10646
	18.613	-0.01378		33.7411	-0.10287		35.3135	-0.10542
	18.6511	-0.01439		33.7764	-0.09236		35.359	-0.09658
	18.7028	-0.00836		33.8113	-0.09874		35.4018	-0.10003
	18.7458	-0.0199		33.8479	-0.11857		35.4474	-0.09989
	18.7766	-0.02221		33.876	-0.11389		35.4898	-0.08881
	18.8196	-0.00697		33.9143	-0.09577		35.5381	-0.08064
	18.8762	-0.00735		33.9523	-0.09711		35.5872	-0.09424
	18.9193	-0.00523		33.9909	-0.09727		35.6316	-0.09701
	18.9647	-0.00715		34.0261	-0.09697		35.6805	-0.09889
	19.0078	-0.01461		34.0619	-0.08865		35.7262	-0.10724
	19.0558	-0.01202		34.0997	-0.08287		35.7688	-0.10377
	19.1013	-0.00544		34.1409	-0.09507		35.8164	-0.09238
	19.1333	-0.0019		34.1769	-0.10278		35.8653	-0.08671
	19.1812	0.00148		34.214	-0.10215		35.9147	-0.09231
	19.2304	0.000209558		34.2561	-0.10635		35.9606	-0.09876
	19.271	-0.01712		34.2931	-0.09078		36.0114	-0.1033
	19.314	-0.01826		34.341	-0.07722		36.0543	-0.09115
	19.3731	-0.01004		34.3835	-0.08227		36.1037	-0.07836
	19.4063	-0.01919		34.4265	-0.07967		36.1528	-0.08622
	19.4665	-0.01857		34.4722	-0.07548		36.2005	-0.08975
	19.5034	-0.01317		34.5143	-0.075		36.247	-0.09132
	19.5662	-0.01911		34.5576	-0.0734		36.2982	-0.09213
	19.6178	-0.01893		34.6046	-0.06942		36.3518	-0.09795
	19.6584	-0.02132		34.65	-0.06821		36.395	-0.09658
	19.7125	-0.02118		34.6988	-0.07515		36.452	-0.09682
	19.7826	-0.0172		34.7405	-0.0816		36.4927	-0.0978
	19.8392	-0.01891		34.7866	-0.07717		36.5479	-0.09069
	19.8847	-0.02036		34.8336	-0.07427		36.6016	-0.09803
	19.9326	-0.00731		34.8839	-0.07779		36.6497	-0.08984
	19.9831	-0.00503		34.9289	-0.07448		36.7077	-0.08414
	20.0384	-0.01282		34.9859	-0.06982		36.7569	-0.09148
	20.1085	-0.00934		35.0337	-0.06277		36.8056	-0.09064
	20.1626	-0.01283		35.0856	-0.05867		36.8567	-0.08936
	20.2032	-0.009		35.1353	-0.06021		36.9122	-0.08872
	20.2573	-0.01341		35.1842	-0.04787		36.9628	-0.08655
	20.309	-0.01697		35.2416	-0.04831		37.0196	-0.08398
	20.3459	-0.01042		35.2957	-0.06039		37.0707	-0.08131
	20.4037	-0.01258		35.3484	-0.06034		37.1262	-0.07896
	20.4553	-0.01973		35.4025	-0.05777		37.181	-0.07841
	20.5058	-0.0174		35.4605	-0.05144		37.2378	-0.08519
	20.5709	-0.01399		35.5159	-0.05036		37.2879	-0.08058
	20.6078	-0.01236		35.5724	-0.05851		37.346	-0.08006
	20.6656	-0.01317		35.6278	-0.05987		37.3969	-0.08313
	20.7271	-0.01427		35.6825	-0.0544		37.4541	-0.07533
	20.7997	-0.00132		35.7415	-0.06382		37.5103	-0.07584
	20.844	0.00123		35.7971	-0.06878		37.5679	-0.08247
	20.8981	-0.00803		35.854	-0.05899		37.6244	-0.0865
	20.9559	-0.0088		35.914	-0.05192		37.6798	-0.08141
	21.0272	-0.00793		35.9739	-0.04939		37.7392	-0.07815
	21.0752	-0.00907		36.0399	-0.05821		37.7986	-0.07681
	21.1367	-0.00522		36.0993	-0.05855		37.8572	-0.08189
	21.2006	-0.00942		36.1598	-0.05448		37.9126	-0.08494
	21.256	-0.00854		36.2194	-0.0588		37.9709	-0.07503
	21.3126	-0.00693		36.2815	-0.05713		38.0318	-0.07447
	21.3839	-0.01287		36.3507	-0.05512		38.0904	-0.07677
	21.4491	-0.00995		36.4124	-0.05748		38.151	-0.07744
	21.5229	-0.01029		36.4721	-0.05149		38.2089	-0.07974
	21.5721	-0.01204		36.5397	-0.04783		38.2692	-0.07806
	21.6495	-0.00701		36.6077	-0.04612		38.3263	-0.07472
	21.7086	-0.00871		36.6715	-0.04025		38.3904	-0.07936
	21.7885	-0.00954		36.7402	-0.04487		38.4465	-0.08315
	21.8549	-0.00721		36.8087	-0.04992		38.5086	-0.07704
	21.9287	-0.01248		36.8741	-0.04807		38.5727	-0.07435
	21.984	-0.01369		36.9406	-0.04916		38.6372	-0.07825
	22.0541	-0.01179		37.0075	-0.04586		38.6977	-0.08119
	22.1378	-0.01624		37.0803	-0.03982		38.7616	-0.07587
	22.1956	-0.00788		37.1468	-0.04504		38.8237	-0.06789
	22.2657	-0.00111		37.2155	-0.05031		38.8909	-0.06961
	22.3395	-0.01145		37.2878	-0.05074		38.9553	-0.07652
	22.3899	-0.00999		37.3574	-0.04736		39.0151	-0.07361
	22.4637	-0.0106		37.4304	-0.0411		39.0817	-0.06365
	22.5412	-0.01352		37.5004	-0.04081		39.148	-0.0594
	22.6039	-0.00692		37.5687	-0.04183		39.2112	-0.06525
	22.6605	-0.00801		37.6455	-0.0352		39.2779	-0.06732
	22.7429	-0.01191		37.7166	-0.03396		39.3434	-0.06934
	22.8117	-0.00848		37.7879	-0.03778		39.4081	-0.07293
	22.8855	-0.01288		37.8666	-0.03834		39.4719	-0.07217
	22.9581	-0.01286		37.9404	-0.03859		39.5404	-0.0728
	23.0294	-0.00714		38.0143	-0.04062		39.6052	-0.07405
	23.0848	-0.00997		38.0867	-0.04402		39.6739	-0.06948
	23.1659	-0.00852		38.1641	-0.04578		39.7436	-0.07161
	23.2262	-0.00743		38.2392	-0.04487		39.8062	-0.07289
	23.3012	-0.01071		38.3178	-0.04001		39.8778	-0.07166
	23.3885	-0.00647		38.3909	-0.04163		39.9469	-0.0703
	23.4451	-0.00148		38.4647	-0.04246		40.0147	-0.06016
	23.5361	-0.00611		38.5477	-0.04087		40.0876	-0.06526
	23.5952	-0.00739		38.6258	-0.03676		40.1526	-0.07269
	23.6825	-0.00824		38.7043	-0.03153		40.2239	-0.0684
	23.7415	-0.01072		38.7826	-0.0292		40.2974	-0.06712
	23.8202	-0.00619		38.8667	-0.03188		40.3683	-0.07066
	23.894	-0.00583		38.9476	-0.03771		40.4377	-0.07376
	23.9826	-0.00565		39.0227	-0.03756		40.5061	-0.0733
	24.0453	-0.00607		39.1052	-0.03985		40.5759	-0.06743
	24.1363	-0.00913		39.1834	-0.04026		40.6486	-0.06394
	24.215	-0.01031		39.2617	-0.03948		40.7224	-0.06955
	24.29	-0.01059		39.3456	-0.03686		40.7929	-0.07036
	24.3712	-0.00986		39.4263	-0.03543		40.8626	-0.0632
	24.4487	-0.00209		39.5069	-0.03611		40.9383	-0.06063
	24.5053	-0.00177		39.592	-0.03381		41.0091	-0.06194
	24.5778	-0.00812		39.6678	-0.03066		41.0785	-0.05905
	24.6701	-0.0064		39.7569	-0.02785		41.1589	-0.06034
	24.75	-0.00782		39.8408	-0.02566		41.2303	-0.06272
	24.8275	-0.0101		39.9192	-0.02277		41.3037	-0.06312
	24.9074	-0.00698		40.0051	-0.02572		41.3772	-0.06355
	24.9726	-0.000858004		40.0909	-0.02686		41.4514	-0.06589
	25.0525	0.00199		40.177	-0.02843		41.5224	-0.06421
	25.1263	0.000891234		40.2624	-0.0292		41.5995	-0.0599
	25.2235	-0.00942		40.3476	-0.02841		41.6729	-0.05965
	25.3071	-0.01326		40.4332	-0.03714		41.7529	-0.06116
	25.3969	-0.0058		40.5159	-0.0359		41.8259	-0.06402
	25.4818	-0.00248		40.6038	-0.03051		41.9004	-0.06262
	25.5642	-0.00574		40.6935	-0.03277		41.9834	-0.06064
	25.6466	-0.00473		40.7759	-0.03107		42.0583	-0.05925
	25.7302	-0.00167		40.8673	-0.03231		42.1334	-0.06269
	25.8151	-0.00508		40.9507	-0.03111		42.2055	-0.06233
	25.9024	-0.0156		41.038	-0.02693		42.2831	-0.05875
	25.9737	-0.01238		41.1269	-0.03004		42.3614	-0.06085
	26.0573	-0.00268		41.2155	-0.03331		42.4402	-0.05928
	26.141	-0.00668		41.2991	-0.03025		42.518	-0.06095
	26.2258	-0.01123		41.3881	-0.03179		42.5903	-0.06192
	26.3279	-0.01333		41.4736	-0.03301		42.6694	-0.05578
	26.3956	-0.01114		41.5677	-0.03091		42.7562	-0.06246
	26.4976	-0.01283		41.6502	-0.0309		42.8269	-0.06545
	26.5665	-0.01469		41.7418	-0.02859		42.9057	-0.05982
	26.6661	-0.01364		41.8295	-0.03062		42.9821	-0.05805
	26.7301	-0.00944		41.922	-0.03183		43.062	-0.05921
	26.8346	-0.01036		42.0124	-0.03007		43.1429	-0.06197
	26.9232	-0.00992		42.0968	-0.02682		43.2251	-0.06446
	26.9945	-0.00474		42.1849	-0.02323		43.3029	-0.06458
	27.0953	-0.00722		42.2823	-0.01781		43.3809	-0.06142
	27.1814	-0.00911		42.372	-0.01672		43.4605	-0.05878
	27.2737	-0.01039		42.4637	-0.02077		43.5412	-0.05858
	27.3475	-0.00625		42.5484	-0.022		43.6217	-0.06478
	27.4532	-0.00442		42.636	-0.02165		43.7011	-0.06548
	27.543	-0.00712		42.7299	-0.02054		43.78	-0.05789
	27.6303	-0.00786		42.8197	-0.0199		43.8662	-0.05261
	27.7238	-0.00342		42.9152	-0.02206		43.9496	-0.05878
	27.7988	-0.00545		43.0034	-0.02478		44.0274	-0.06067
	27.8861	-0.01055		43.0919	-0.02231		44.1141	-0.06031
	27.9796	-0.00784		43.1808	-0.02315		44.1899	-0.06079
	28.0768	-0.0043		43.2755	-0.02701		44.2733	-0.05819
	28.1678	-0.00255		43.3628	-0.03004		44.3591	-0.05686
	28.2551	-0.00459		43.4562	-0.02885		44.4393	-0.05452
	28.3449	-0.00907		43.5458	-0.02593		44.5187	-0.05545
	28.4383	-0.01163		43.6377	-0.02221		44.6027	-0.05733
	28.5318	-0.00817		43.7278	-0.01948		44.6881	-0.05856
	28.6253	-0.01121		43.8182	-0.02172		44.7691	-0.05365
	28.736	-0.01011		43.9173	-0.02678		44.8566	-0.05074
	28.8307	-0.00557		44.0077	-0.02891		44.9377	-0.05557
	28.9217	-0.00759		44.0999	-0.02187		45.0208	-0.05523
	29.0102	-0.00889		44.1886	-0.01543		45.1056	-0.05059
	29.1111	-0.00918		44.2833	-0.01483		45.1886	-0.05172
	29.207	-0.00603		44.3753	-0.02104		45.2731	-0.05041
	29.3042	-0.00538		44.4663	-0.02084		45.3563	-0.04946
	29.4013	-0.00419		44.5597	-0.01791		45.4362	-0.05238
	29.4985	-0.00218		44.6517	-0.02147		45.5204	-0.0531
	29.5932	-0.0032		44.7465	-0.01875		45.6072	-0.05252
	29.6903	-0.00384		44.8375	-0.00998		45.6932	-0.05499
	29.7875	-0.00509		44.924	-0.00852		45.775	-0.05396
	29.8859	-0.00765		45.0234	-0.02048		45.8594	-0.05213
	29.983	-0.0094		45.1099	-0.02202		45.9417	-0.05729
	30.0765	-0.00654		45.2061	-0.01559		46.0262	-0.06051
	30.1798	-0.00451		45.2992	-0.01127		46.1122	-0.06344
	30.2794	-0.00512		45.3881	-0.01115		46.1938	-0.06351
	30.3776	-0.00472		45.4779	-0.014		46.281	-0.06224
	30.4685	-0.00504		45.5747	-0.0109		46.3643	-0.06142
	30.5617	-0.00663		45.6692	-0.00969		46.4511	-0.06723
	30.6584	-0.00858		45.7638	-0.01565		46.5338	-0.0694
	30.7551	-0.00892		45.8519	-0.01766		46.6195	-0.05969
	30.8519	-0.00666		45.9416	-0.01043		46.7087	-0.05744
	30.9498	-0.004		46.0389	-0.00946		46.7936	-0.05782
	31.0465	-0.00372		46.1354	-0.00864		46.8819	-0.05186
	31.1421	-0.00469		46.2248	-0.00899		46.9653	-0.0484
	31.2341	-0.00542		46.3189	-0.01359		47.0495	-0.0492
	31.3285	-0.00539		46.4059	-0.01605		47.14	-0.04744
	31.4252	-0.00601		46.506	-0.01199		47.2258	-0.04762
	31.5219	-0.00606		46.5919	-0.00782		47.3038	-0.0431
	31.6163	-0.00325		46.6869	-0.01045		47.3915	-0.03703
	31.7107	-0.00195		46.7749	-0.01375		47.4792	-0.04414
	31.8039	-0.00517		46.8674	-0.01611		47.5671	-0.04871
	31.903	-0.00628		46.9569	-0.01905		47.6516	-0.04597
	31.9985	-0.00644		47.0454	-0.02166		47.7372	-0.04992
	32.0976	-0.01296		47.1413	-0.01968		47.8275	-0.0572
	32.1979	-0.00985		47.235	-0.01381		47.9124	-0.0547
	32.2982	-0.0066		47.3282	-0.00625		48.0017	-0.05148
	32.402	-0.00544		47.4176	-0.0119		48.0888	-0.05328
	32.5058	-0.0018		47.5078	-0.02137		48.174	-0.05517
	32.6072	-0.00689		47.5993	-0.01783		48.2602	-0.05805
	32.7052	-0.00605		47.6971	-0.0129		48.3438	-0.05719
	32.809	-0.00316		47.7828	-0.01013		48.4311	-0.05794
	32.9069	-0.00487		47.8734	-0.00555		48.5183	-0.05976
	33.0095	-0.00457		47.965	-0.00448		48.6028	-0.05384
	33.1098	-0.000898644		48.0542	-0.00716		48.69	-0.05145
	33.2089	-0.00178		48.1485	-0.00993		48.775	-0.05528
	33.3103	-0.00764		48.241	-0.0118		48.8617	-0.0557
	33.4094	-0.01106		48.327	-0.01012		48.9516	-0.05424
	33.5085	-0.01016		48.4215	-0.00325		49.035	-0.05116
	33.6112	-0.0049		48.5117	0.000124929		49.1215	-0.05052
	33.7173	-0.00717		48.6042	-0.000786838		49.2055	-0.05261
	33.8211	-0.00939		48.692	-9.45864e-05		49.292	-0.05119
	33.9238	-0.00659		48.7841	-0.0024		49.3788	-0.05219
	34.0276	-0.0044		48.8759	-0.00443		49.4641	-0.0567
	34.1314	-0.00394		48.9661	-0.00275		49.5522	-0.0613
	34.2399	-0.0061		49.0556	-0.003		49.6365	-0.06004
	34.3437	-0.00144		49.1477	-0.00633		49.7249	-0.05574
	34.4476	0.00184		49.2381	-0.00645		49.8083	-0.05615
	34.5514	-0.000543649		49.3298	-0.00919		49.9009	-0.05959
	34.6575	-0.00336		49.4159	-0.01098		49.9848	-0.05963
	34.7637	-0.0025		49.5079	-0.0101		50.0715	-0.05441
	34.8687	-0.000515506		49.5961	-0.01167		50.1592	-0.05523
	34.9796	-0.00257		49.6806	-0.01167		50.2418	-0.05694
	35.0846	-0.00579		49.7704	-0.00631		50.3297	-0.05565
	35.1849	-0.00798		49.863	-0.00419		50.4145	-0.05283
	35.2863	-0.00757		49.9446	-0.00459		50.4982	-0.05274
	35.3937	-0.00533		50.0362	-0.00325		50.5851	-0.05803
	35.501	-0.00655		50.1296	-0.00608		50.6701	-0.0565
	35.6072	-0.00978		50.2229	-0.00497		50.7605	-0.05387
	35.7098	-0.0054		50.3115	-0.000925243		50.8423	-0.05374
	35.8184	-0.00428		50.3977	-9.24994e-05		50.9292	-0.0559
	35.9269	-0.0039		50.4878	-0.00359		51.0184	-0.06386
	36.0307	-0.000473396		50.5771	-0.00381		51.102	-0.06592
	36.1357	-0.000553343		50.6637	-0.00307		51.1911	-0.05943
	36.2442	0		50.7538	-0.00373		51.2774	-0.04781
	36.3528	-0.000309252		50.8458	-0.00513		51.3636	-0.03625
	36.4601	-0.00273		50.9342	-0.00283		51.443	-0.02801
	36.5698	-0.00295		51.0166	0.00223		51.5395	-0.0252
	36.6795	-7.07193e-05		51.1065	0.000802618		51.6162	-0.02844
	36.7881	-0.00447		51.1929	-0.00405		51.7013	-0.02837
	36.8942	-0.0076		51.2789	-0.00267		51.7915	-0.02365
	37.0028	-0.0089		51.3654	0.00416		51.8761	-0.01554
	37.1148	-0.00807		51.4569	0.00749		51.9629	-0.01236
	37.2269	-0.00657		51.5404	0.00477		52.0456	-0.0175
	37.3378	-0.00743		51.6364	-0.000954603		52.1342	-0.03017
	37.451	-0.00496		51.7186	0.00307		52.2205	-0.04521
	37.5655	-0.00491		51.8017	0.00462		52.3044	-0.04996
	37.6775	-0.00686		51.8898	0.00382		52.3884	-0.0523
	37.7884	-0.0075		51.9759	0.00739		52.4745	-0.05129
	37.9064	-0.0058		52.0681	0.00665		52.5646	-0.05162
	38.0161	-0.00497		52.1542	0.000322131		52.6482	-0.05507
	38.127	-0.0021		52.2368	-0.00265		52.7342	-0.05593
	38.2391	-0.00225		52.3284	-0.002		52.8198	-0.05757
	38.35	-0.00384		52.4101	-0.00303		52.9032	-0.05455
	38.4656	-0.00504		52.4997	0.0015		52.9865	-0.05093
	38.5765	-0.00586		52.587	0.00551		53.0713	-0.04688
	38.6862	-0.00756		52.6758	0.00746		53.1582	-0.04716
	38.7959	-0.00446		52.7599	0.0056		53.2459	-0.04939
	38.9056	-0.000699738		52.8494	-0.000972228		53.3286	-0.04571
	39.0141	-0.00169		52.9274	0.00253		53.4172	-0.04283
	39.1286	-0.000567038		53.0144	0.01134		53.5035	-0.04558
	39.2454	-0.00154		53.0964	0.01077		53.5847	-0.04874
	39.3562	-0.00242		53.1844	0.00616		53.6718	-0.04803
	39.4707	-0.00547		53.2716	0.00657		53.751	-0.04869
	39.5863	-0.00601		53.3556	0.0082		53.8403	-0.05011
	39.7031	-0.00678		53.4368	0.00486		53.9263	-0.05213
	39.8139	-0.000977725		53.5258	-0.00062931		54.007	-0.05215
	39.9272	0.00151		53.6086	0.000493844		54.0882	-0.05081
	40.0428	-0.00544		53.6895	0.00676		54.1748	-0.05199
	40.1537	-0.00788		53.7731	0.007		54.2624	-0.05588
	40.2693	-0.00936		53.8609	0.00522		54.3478	-0.05729
	40.3826	-0.00769		53.9453	0.00228		54.4282	-0.05534
	40.4958	-0.0086		54.0297	0.0009977		54.5109	-0.05345
	40.6114	-0.00894		54.113	0.0022		54.5969	-0.05181
	40.7282	-0.00208		54.1964	0.00311		54.6825	-0.05992
	40.8403	-0.000921962		54.286	0.00421		54.7687	-0.07716
	40.9582	-0.00781		54.3694	0.00674		54.8524	-0.07854
	41.0762	-0.0112		54.4502	0.0086		54.9375	-0.06893
	41.1954	-0.00872		54.5365	0.00361		55.0177	-0.0609
	41.3192	-0.00519		54.6181	0.00122		55.1003	-0.05653
	41.4372	-0.00125		54.7007	0.0045		55.1805	-0.05523
	41.5528	-0.00169		54.7873	0.00839		55.2643	-0.05223
	41.6767	-0.00191		54.868	0.00933		55.3487	-0.05477
	41.7935	0.00183		54.944	0.00831		55.4295	-0.05292
	41.9114	0.000856574		55.0291	0.00672		55.5157	-0.04369
	42.0329	-0.000550526		55.1125	0.00716		55.5987	-0.02794
	42.1509	-0.00222		55.1995	0.00569		55.6835	-0.02925
	42.2665	-0.00276		55.2858	0.00363		55.7658	-0.04184
	42.388	-0.00111		55.3602	0.00693		55.8515	-0.04913
	42.506	0.000281434		55.4423	0.00734		55.9351	-0.05261
	42.624	-0.0003893		55.525	0.000273039		56.0146	-0.05311
	42.7455	-0.00182		55.6094	-0.00249		56.0988	-0.05744
	42.8599	-0.00284		55.6915	0.00445		56.1766	-0.05679
	42.9814	-0.00532		55.7738	0.00717		56.2588	-0.05467
	43.0982	-0.00756		55.8547	0.00505		56.3433	-0.05185
	43.2162	-0.00688		55.9372	0.00468		56.4278	-0.05102
	43.3379	-0.00523		56.0155	0.00499		56.5104	-0.04929
	43.4543	-0.000506767		56.0985	0.00679		56.5928	-0.04922
	43.5673	0.00286		56.1825	0.00849		56.6753	-0.05383
	43.6815	-0.00221		56.2667	0.01011		56.7526	-0.05526
	43.8002	-0.00463		56.3431	0.01564		56.8365	-0.05492
	43.9177	-0.00395		56.4266	0.01827		56.917	-0.05133
	44.0352	-0.00321		56.5074	0.01264		56.9998	-0.04834
	44.1494	-0.00278		56.587	0.01137		57.0823	-0.0553
	44.267	-0.00134		56.6693	0.01416		57.1615	-0.05544
	44.3845	-0.000169474		56.75	0.0127		57.2387	-0.05112
	44.4964	-1.16529e-05		56.8325	0.01583		57.3236	-0.05315
	44.6106	-0.00387		56.9126	0.01546		57.4085	-0.05406
	44.7281	-0.00723		56.9939	0.01383		57.4941	-0.05335
	44.8445	-0.00434		57.0733	0.01652		57.5697	-0.05145
	44.9565	-0.00534		57.1491	0.01725		57.6529	-0.04719
	45.0729	-0.00643		57.2322	0.01691		57.7322	-0.04799
	45.1949	-0.00536		57.3136	0.0171		57.8112	-0.05457
	45.3147	-0.00151		57.392	0.01613		57.8901	-0.05174
	45.4333	-0.000699481		57.4702	0.0164		57.9742	-0.05038
	45.552	-0.00344		57.5485	0.01869		58.0538	-0.0552
	45.6751	-0.00478		57.6291	0.01579		58.137	-0.05631
	45.8061	-0.00448		57.7111	0.01533		58.2165	-0.05143
	45.9258	-0.00152		57.7854	0.01418		58.2983	-0.05003
	46.0467	-0.000139798		57.8646	0.00876		58.3804	-0.05108
	46.1699	0.00312		57.9447	0.00969		58.4611	-0.05299
	46.284	0.00159		58.0265	0.0119		58.5453	-0.05889
	46.3971	-0.00167		58.1044	0.01209		58.6182	-0.05403
	46.518	-0.0026		58.1853	0.01663		58.7007	-0.04749
	46.6355	-0.00567		58.2654	0.01475		58.7836	-0.0526
	46.7475	-0.0045		58.3418	0.0128		58.8676	-0.05542
	46.8616	-0.00205		58.4197	0.01748		58.9485	-0.05468
	46.9736	-0.00278		58.5008	0.02049		59.0246	-0.05515
	47.0922	-0.00288		58.579	0.02182		59.1051	-0.05295
	47.2097	-0.0047		58.6603	0.02361		59.1886	-0.05436
	47.3306	-0.00863		58.7405	0.01793		59.2705	-0.05703
	47.4504	-0.00556		58.8173	0.01405		59.3433	-0.05611
	47.5668	-0.000641642		58.8984	0.01908		59.4242	-0.05622
	47.6855	-0.00257		58.9732	0.01665		59.5051	-0.05795
	47.8019	-0.0029		59.0523	0.0183		59.5859	-0.05344
	47.9261	-0.00214		59.129	0.02081		59.6654	-0.04942
	48.0459	-0.00222		59.2146	0.01902		59.7455	-0.04905
	48.1657	-0.00118		59.2904	0.01781		59.827	-0.05239
	48.2854	-0.00433		59.374	0.01839		59.9038	-0.0569
	48.4086	-0.00429		59.45	0.01719		59.9814	-0.05242
	48.5239	-6.36762e-05		59.5251	0.01711		60.0624	-0.0491
	48.6504	-0.000474828		59.6051	0.02279		60.1418	-0.05274
	48.7824	-0.00358		59.6783	0.02238		60.2214	-0.05337
	48.9011	-0.00338		59.7597	0.02083		60.2982	-0.04704
	49.0265	-0.00326		59.8368	0.01767		60.3829	-0.05023
	49.1507	-0.00299		59.9144	0.01403		60.4605	-0.055
	49.2772	-0.000518846		59.9883	0.01435		60.5449	-0.054
	49.3981	-0.000846951		60.0663	0.01804		60.62	-0.05266
	49.5246	-0.000984256		60.148	0.02274		60.6947	-0.04638
	49.6432	-0.000524921		60.2245	0.02559		60.7728	-0.04648
	49.7697	-0.00278		60.3032	0.02631		60.8573	-0.04829
	49.8839	-0.00355		60.3847	0.03011		60.9375	-0.04323
	49.9992	-0.00183		60.461	0.03202		61.014	-0.04032
	50.1234	-0.00264		60.5369	0.02929		61.0938	-0.04406
	50.2454	-0.00156		60.618	0.03358		61.176	-0.04339
	50.3663	-0.00177		60.6955	0.03446		61.252	-0.03903
	50.4917	-0.0049		60.7767	0.03631		61.3265	-0.04222
	50.6171	-0.00285		60.8496	0.03774		61.4088	-0.04816
	50.7391	-0.00147		60.9234	0.03061		61.4866	-0.04946
	50.8633	-0.000942195		61.0061	0.03211		61.5662	-0.04772
	50.9909	-0.000113675		61.0859	0.03918		61.6483	-0.04889
	51.1241	-0.00224		61.1607	0.03724		61.7253	-0.05198
	51.2529	-0.00282		61.2354	0.03438		61.8089	-0.05132
	51.3749	-0.00183		61.314	0.03743		61.8887	-0.05192
	51.498	-0.00205		61.3902	0.03486		61.966	-0.05258
	51.6256	-0.00184		61.4718	0.03798		62.0453	-0.05347
	51.7499	-0.000667976		61.5468	0.04058		62.1198	-0.04669
	51.873	-0.00116		61.6201	0.03304		62.2018	-0.04029
	51.995	-0.00221		61.7004	0.03499		62.2788	-0.04775
	52.1215	-0.00427		61.7804	0.03906		62.3545	-0.0495
	52.248	-0.00269		61.8594	0.03533		62.4346	-0.04854
	52.3745	0.00205		61.9396	0.02609		62.5145	-0.05052
	52.4942	9.35605e-05		62.0148	0.01216		62.5945	-0.05032
	52.6218	-0.00169		62.0908	0.00665		62.673	-0.04446
	52.7517	-0.00137		62.1685	0.00757		62.7571	-0.04297
	52.8782	-0.0024		62.2455	0.00764		62.8318	-0.04911
	53.0069	-0.00181		62.3241	0.00901		62.9113	-0.05443
	53.1334	-0.00158		62.4062	0.01451		62.9898	-0.05423
	53.2666	-0.00184		62.4828	0.01742		63.0712	-0.05189
	53.3942	-0.000517993		62.5585	0.0127		63.1482	-0.04963
	53.5207	-0.00109		62.6342	0.01126		63.2261	-0.04532
	53.6438	-0.0032		62.7129	0.01831		63.306	-0.0434
	53.7737	-0.00261		62.7929	0.02839		63.3791	-0.04554
	53.9046	0.000670432		62.8758	0.02981		63.4612	-0.04789
	54.0322	0.000780504		62.9528	0.03162		63.5395	-0.04611
	54.1598	0.000165898		63.0294	0.0321		63.6193	-0.04591
	54.2818	-0.000344244		63.1083	0.03108		63.6949	-0.04457
	54.4106	-0.00116		63.1825	0.02793		63.772	-0.04114
	54.5303	-0.00087231		63.259	0.0225		63.8563	-0.04452
	54.6635	-0.00188		63.3371	0.01846		63.9333	-0.05018
	54.7867	-0.00381		63.4121	0.01516		64.0091	-0.04677
	54.9143	-0.00406		63.4915	0.01516		64.0904	-0.04363
	55.0452	-0.000480046		63.5717	0.0171		64.1686	-0.04309
	55.1717	-0.000838628		63.6503	0.02103		64.2483	-0.0456
	55.2993	-0.00371		63.7318	0.01946		64.3249	-0.0526
	55.4269	-0.00291		63.8066	0.01438		64.4034	-0.05064
	55.5579	-0.00109		63.8807	0.01306		64.4817	-0.04809
	55.6833	0.000126007		63.9617	0.01529		64.5562	-0.05242
	55.8108	0.00144		64.0436	0.01818		64.635	-0.04955
	55.9296	0.00091288		64.1195	0.02238		64.7144	-0.0464
	56.0528	0.000934134		64.1966	0.01797		64.7889	-0.05109
	56.177	0.00162		64.2749	0.0153		64.8711	-0.05407
	56.298	-0.00248		64.3486	0.01961		64.953	-0.05386
	56.4211	-0.00175		64.4327	0.01966		65.031	-0.04871
	56.5443	0.00221		64.5079	0.0223		65.1112	-0.04383
	56.6696	0.00106		64.5845	0.02103		65.185	-0.0441
	56.7917	-0.000679916		64.6666	0.01414		65.2647	-0.04893
	56.9137	-0.0021		64.741	0.01279		65.3383	-0.04766
	57.0369	-0.00349		64.822	0.01178		65.4175	-0.03973
	57.1611	-0.00323		64.8988	0.01044		65.5007	-0.04366
	57.2907	0.000913103		64.9748	0.01462		65.5733	-0.04529
	57.415	0.0022		65.0525	0.01651		65.6523	-0.04538
	57.5392	0.00375		65.1301	0.01566		65.7322	-0.0464
	57.6656	0.00151		65.2069	0.01552		65.8083	-0.04661
	57.7876	-0.00348		65.2884	0.01467		65.891	-0.0514
	57.9086	-0.00176		65.3628	0.01721		65.9689	-0.05072
	58.0393	0.000787778		65.4447	0.02094		66.0472	-0.04596
	58.1668	-8.89834e-06		65.5197	0.01835		66.1333	-0.04824
	58.2932	0.000819955		65.5993	0.01666		66.2071	-0.05224
	58.4174	0.00161		65.6772	0.01455		66.2884	-0.05605
	58.5427	-0.00145		65.7539	0.01342		66.3615	-0.05626
	58.6691	-0.00294		65.8359	0.01747		66.4429	-0.04529
	58.7966	-0.0041		65.9107	0.0205		66.5217	-0.04411
	58.9208	-0.00188		65.9843	0.01912		66.602	-0.04929
	59.0483	0.00112		66.0675	0.01402		66.6818	-0.04815
	59.1725	-0.000812157		66.1441	0.01262		66.7616	-0.05057
	59.2903	-0.00241		66.2241	0.01493		66.8374	-0.0527
	59.4156	-0.00171		66.3036	0.02036		66.9159	-0.05062
	59.5431	-0.00267		66.3833	0.0197		66.9953	-0.05138
	59.6705	0.000219539		66.4577	0.01585		67.0722	-0.04684
	59.7926	-0.000190589		66.5346	0.01259		67.1519	-0.04051
	59.919	-0.00166		66.6142	0.00973		67.2321	-0.04736
	60.0486	0.00089424		66.6928	0.01016		67.3101	-0.05035
	60.1793	-0.00248		66.773	0.01301		67.3926	-0.04658
	60.31	-0.00298		66.85	0.01918		67.4667	-0.04721
	60.4429	-0.00114		66.9293	0.01849		67.5499	-0.0487
	60.5736	-0.00176		67.0097	0.01664		67.623	-0.04846
	60.6978	0.000400886		67.09	0.01071		67.7012	-0.04743
	60.822	0.00114		67.1708	0.0067		67.7788	-0.04792
	60.9517	-0.00352		67.2461	0.01353		67.8582	-0.04938
	61.0813	-0.00248		67.3245	0.01612		67.9382	-0.05292
	61.2088	-0.000479332		67.4077	0.01387		68.0159	-0.04721
	61.3341	-0.00272		67.485	0.00907		68.0963	-0.04571
	61.4594	-0.000920272		67.5607	0.0015		68.1761	-0.05048
	61.5825	-0.000125485		67.6457	-0.00105		68.2563	-0.04568
	61.7079	-0.000399637		67.724	0.0046		68.3367	-0.0434
	61.8353	0.000885944		67.8081	0.00977		68.419	-0.04726
	61.9671	-0.00137		67.8828	0.0122		68.4952	-0.0494
	62.0956	-0.00487		67.9623	0.0145		68.5759	-0.04392
	62.2199	-0.00227		68.0396	0.01318		68.656	-0.04185
	62.3441	-0.00144		68.1182	0.01209		68.731	-0.0439
	62.4705	-0.00353		68.1971	0.01512		68.8135	-0.04465
	62.598	-0.0043		68.2768	0.01691		68.8947	-0.04653
	62.7254	-0.00199		68.3595	0.01729		68.9686	-0.04457
	62.8594	-0.000755099		68.4368	0.01569		69.0528	-0.04691
	62.9922	-0.00256		68.5189	0.0116		69.1348	-0.04745
	63.1251	-0.0022		68.5992	0.00864		69.2129	-0.04355
	63.2558	-0.000449699		68.6801	0.00869		69.2918	-0.04527
	63.3876	-0.000394633		68.7556	0.00938		69.3694	-0.04874
	63.5172	-0.00102		68.8404	0.01264		69.4517	-0.04846
	63.648	-0.00099136		68.9229	0.01323		69.5332	-0.04872
	63.7819	-0.00378		69.0033	0.00696		69.6096	-0.04847
	63.9159	-0.00323		69.0777	0.00116		69.6924	-0.04307
	64.0466	-0.00311		69.1582	0.00454		69.7769	-0.04631
	64.174	-0.0051		69.2425	0.01013		69.8537	-0.05098
	64.3037	-0.00456		69.3245	0.00855		69.9334	-0.04913
	64.4322	-0.00446		69.405	0.00529		70.0115	-0.04895
	64.564	-0.00406		69.483	0.00872		70.0889	-0.04502
	64.6936	-0.00281		69.5619	0.01055		70.1711	-0.04584
	64.8319	-0.0051		69.641	0.00403		70.2494	-0.0459
	64.968	-0.00777		69.7235	0.00347		70.333	-0.04254
	65.0987	-0.00298		69.8021	0.00818		70.4155	-0.05018
	65.2294	-0.00298		69.8857	0.00996		70.4929	-0.05503
	65.3601	-0.0069		69.9637	0.00957		70.573	-0.04931
	65.4919	-0.00687		70.0484	0.00951		70.654	-0.04283
	65.628	-0.00769		70.1293	0.01025		70.7309	-0.04621
	65.762	-0.00925		70.206	0.00984		70.8072	-0.04867
	65.897	-0.01532		70.2903	0.00491		70.8898	-0.04683
	66.031	-0.01677		70.3718	0.00443		70.9688	-0.04366
	66.1617	-0.01621		70.4547	0.00896		71.0515	-0.04266
	66.2999	-0.0194		70.5356	0.01118		71.1272	-0.0458
	66.4371	-0.02283		70.6154	0.01066		71.2084	-0.04192
	66.5689	-0.02609		70.6955	0.00892		71.2891	-0.04021
	66.7018	-0.03025		70.7736	0.00856		71.3699	-0.0406
	66.8379	-0.03301		70.856	0.00763		71.4512	-0.04284
	66.9697	-0.03487		70.9339	0.0075		71.5294	-0.04601
	67.1069	-0.03814		71.0236	0.00898		71.6099	-0.04244
	67.2387	-0.04046		71.106	0.01187		71.6961	-0.04536
	67.3726	-0.04545		71.1847	0.01148		71.7729	-0.04727
	67.5026	-0.04812		71.2661	0.01179		71.8531	-0.04457
	67.6255	-0.05224		71.349	0.01101		71.9299	-0.04296
	67.7535	-0.05736		71.4327	0.00767		72.0114	-0.04258
	67.8847	-0.05839		71.5116	0.0156		72.0937	-0.04441
	68.019	-0.05837		71.5918	0.01799		72.1735	-0.04732
	68.1491	-0.0613		71.6712	0.01257		72.2514	-0.04971
	68.2762	-0.06469		71.7551	0.01068		72.3308	-0.04529
	68.4032	-0.06942		71.8333	0.00829		72.4141	-0.04469
	68.5312	-0.06896		71.9193	0.00818		72.4926	-0.04387
	68.6624	-0.06603		71.9952	0.01166		72.5746	-0.04744
	68.7946	-0.07074		72.0803	0.011		72.6542	-0.05007
	68.9269	-0.06867		72.1674	0.01093		72.7376	-0.04814
	69.0591	-0.06608		72.2445	0.01262		72.8168	-0.04958
	69.1923	-0.0675		72.323	-0.00347		72.8953	-0.04606
	69.3267	-0.07067		72.408	-0.03804		72.9763	-0.04283
	69.4599	-0.07137		72.4889	-0.05788		73.0554	-0.04298
	69.6005	-0.07201		72.5694	-0.04599		73.1405	-0.04872
	69.7348	-0.07492		72.6498	-0.02517		73.2116	-0.05189
	69.8701	-0.07361		72.7313	-0.00722		73.2904	-0.04588
	70.0065	-0.07517		72.8165	-0.000508972		73.3734	-0.04206
	70.1387	-0.07454		72.8958	0.00168		73.4534	-0.04641
	70.2741	-0.07666		72.9766	0.00726		73.5303	-0.04611
	70.4084	-0.07966		73.0594	0.01059		73.6114	-0.04207
	70.5427	-0.08086		73.1397	0.02458		73.6892	-0.04244
	70.6749	-0.07911		73.2207	0.05316		73.7733	-0.04555
	70.8144	-0.08106		73.3051	0.07372		73.8517	-0.04546
	70.9446	-0.08411		73.3843	0.06981		73.9322	-0.04181
	71.0778	-0.08279		73.466	0.04638		74.0053	-0.04034
	71.2132	-0.08497		73.549	0.02481		74.0887	-0.04237
	71.3464	-0.08611		73.6252	0.01769		74.1742	-0.04374
	71.4849	-0.08958		73.7089	0.0121		74.2551	-0.04238
	71.6213	-0.09164		73.7939	0.00592		74.3352	-0.04271
	71.7577	-0.09504		73.8749	0.00658		74.4136	-0.0434
	71.8899	-0.09562		73.9576	0.0079		74.4979	-0.04922
	72.0294	-0.09399		74.0344	0.011		74.5741	-0.04953
	72.1668	-0.09841		74.1171	0.01362		74.6572	-0.04785
	72.3001	-0.10051		74.2013	0.00953		74.7347	-0.04999
	72.4386	-0.09951		74.2837	0.01075		74.814	-0.04463
	72.576	-0.10197		74.364	0.01533		74.8924	-0.04037
	72.7145	-0.10569		74.445	0.016		74.9706	-0.04032
	72.8508	-0.10917		74.5209	0.01638		75.051	-0.04278
	72.9883	-0.10768		74.6026	0.01692		75.1339	-0.04318
	73.1257	-0.10322		74.6855	0.01665		75.214	-0.03973
	73.2652	-0.10776		74.762	0.01323		75.2916	-0.0392
	73.3995	-0.11532		74.8482	0.01065		75.3712	-0.03356
	73.5307	-0.11458		74.9323	0.01186		75.4532	-0.02759
	73.6681	-0.11469		75.008	0.01129		75.5378	-0.03621
	73.8024	-0.11656		75.0963	0.01185		75.6183	-0.04333
	73.9399	-0.11643		75.1751	0.01304		75.6956	-0.03953
	74.0773	-0.11855		75.2566	0.01073		75.7753	-0.03996
	74.2147	-0.12242		75.339	0.00872		75.8555	-0.04071
	74.3459	-0.12795		75.4205	0.01005		75.9384	-0.03992
	74.4802	-0.13019		75.5044	0.01008		76.0175	-0.04048
	74.6166	-0.12751		75.5853	0.00955		76.0963	-0.03568
	74.7561	-0.12926		75.6673	0.00525		76.1765	-0.04126
	74.8904	-0.13231		75.7481	0.00324		76.2597	-0.04893
	75.0289	-0.13336		75.8274	0.00969		76.3354	-0.04074
	75.1694	-0.13519		75.9099	0.00845		76.4227	-0.04166
	75.3069	-0.1392		75.9921	0.00177		76.5005	-0.04658
	75.4412	-0.1446		76.0712	0.0035		76.5784	-0.03785
	75.5755	-0.14045		76.1544	0.00661		76.6588	-0.03671
	75.7191	-0.1384		76.2374	0.00686		76.741	-0.04421
	75.8607	-0.14039		76.3157	0.00929		76.8206	-0.04642
	76.0023	-0.14199		76.3986	0.00796		76.8994	-0.04482
	76.1387	-0.14514		76.4846	0.01121		76.9774	-0.04177
	76.2824	-0.14512		76.5604	0.01185		77.0605	-0.04362
	76.423	-0.14726		76.6386	0.00543		77.1432	-0.06233
	76.5614	-0.15101		76.7201	0.00953		77.222	-0.06962
	76.7009	-0.14904		76.8006	0.01403		77.3017	-0.05736
	76.8457	-0.14582		76.8849	0.00795		77.3782	-0.04093
	76.9925	-0.14965		76.9621	0.00721		77.4573	-0.02191
	77.1309	-0.15266		77.0494	0.0093		77.5408	-0.0117
	77.2715	-0.15454		77.13	0.00777		77.6255	-0.01331
	77.4131	-0.15751		77.2141	0.01007		77.7065	-0.02127
	77.5557	-0.16187		77.296	0.01018		77.7853	-0.01763
	77.6931	-0.16386		77.3758	0.01091		77.8668	-0.00839
	77.8347	-0.15845		77.4582	0.01447		77.9472	0.00989
	77.9774	-0.1574		77.5404	0.01033		78.0241	0.01879
	78.121	-0.1654		77.6201	0.00529		78.1043	0.00454
	78.2584	-0.17327		77.6997	0.00916		78.1871	-0.01562
	78.3928	-0.17049		77.7769	0.01053		78.265	-0.03372
	78.5354	-0.16721		77.8613	0.00884		78.3509	-0.04234
	78.677	-0.16911		77.9449	0.0099		78.4285	-0.04281
	78.8192	-0.17303		78.0279	0.01183		78.5111	-0.03901
	78.9583	-0.1753		78.1051	0.01228		78.586	-0.04167
	79.0953	-0.18134		78.188	0.00673		78.6737	-0.04258
	79.2304	-0.18663		78.2718	0.00437		78.7552	-0.0426
	79.3664	-0.18256		78.3528	0.00877		78.8321	-0.04133
	79.5034	-0.18114		78.4295	0.01474		78.9108	-0.04044
	79.6435	-0.18065		78.5176	0.01626		78.9933	-0.04205
	79.7836	-0.18334		78.596	0.01427		79.0742	-0.04029
	79.9206	-0.18564		78.678	0.00944		79.1497	-0.03736
	80.0576	-0.18543		78.7621	0.00426		79.2353	-0.03561
	80.1957	-0.18773		78.8412	0.00219		79.3185	-0.03521
	80.3327	-0.18684		78.927	0.00431		79.3986	-0.03727
	80.4738	-0.18271		79.0076	0.01205		79.4763	-0.04014
	80.6128	-0.18242		79.0881	0.01374		79.56	-0.04307
	80.7539	-0.18846		79.1659	0.01381		79.6435	-0.04768
	80.8889	-0.18954		79.2491	0.01334		79.7212	-0.04612
	81.029	-0.18141		79.332	0.0096		79.8004	-0.03746
	81.1731	-0.1809		79.413	0.01015		79.8859	-0.03599
	81.3153	-0.18527		79.4929	0.01201		79.9683	-0.04172
	81.4563	-0.18961		79.5731	0.01353		80.0494	-0.04193
	81.5924	-0.19177		79.6564	0.01272		80.1293	-0.0429
	81.7304	-0.18932		79.7386	0.01071		80.2099	-0.0406
	81.8705	-0.18537		79.8239	0.0094		80.2881	-0.03745
	82.0136	-0.18434		79.9055	0.00944		80.3716	-0.03336
	82.1547	-0.18668		79.9869	0.01007		80.4579	-0.02876
	82.2968	-0.1882		80.0674	0.00569		80.5378	-0.03302
	82.4348	-0.19335		80.1479	0.00525		80.6218	-0.0415
	82.5699	-0.18906		80.2326	0.00867		80.7	-0.0402
	82.712	-0.18133		80.313	0.01257		80.7813	-0.03602
	82.8561	-0.18193		80.3953	0.01253		80.8581	-0.03679
	82.9962	-0.17889		80.4744	0.01177		80.9417	-0.03182
	83.1403	-0.17542		80.5653	0.01276		81.0235	-0.03069
	83.2824	-0.17467		80.6451	0.0146		81.103	-0.03401
	83.4265	-0.17549		80.7247	0.01535		81.1855	-0.03431
	83.5687	-0.17883		80.808	0.00793		81.2656	-0.0384
	83.7097	-0.17743		80.8906	0.00629		81.348	-0.04197
	83.8518	-0.17271		80.9717	0.0093		81.4306	-0.0384
	83.996	-0.17527		81.0521	0.00715		81.5107	-0.03664
	84.133	-0.17814		81.1334	0.0028		81.5932	-0.03561
	84.2711	-0.17048		81.2188	0.003		81.6741	-0.03511
	84.4162	-0.167		81.2975	0.00444		81.7579	-0.03877
	84.5593	-0.16677		81.3806	0.00619		81.8371	-0.0427
	84.7065	-0.1655		81.4633	0.00512		81.9208	-0.0432
	84.8496	-0.16516		81.5435	-0.000967284		81.998	-0.04425
	84.9928	-0.16189		81.6267	0.00227		82.0798	-0.04341
	85.1338	-0.15877		81.7085	0.00627		82.1619	-0.03757
	85.278	-0.15367		81.7944	0.00551		82.2424	-0.03682
	85.4231	-0.15056		81.8697	0.00548		82.325	-0.03767
	85.5724	-0.15161		81.9568	0.00929		82.4094	-0.03876
	85.7195	-0.15344		82.0342	0.01363		82.4881	-0.04014
	85.8667	-0.15102		82.1182	0.0125		82.5687	-0.0355
	86.0088	-0.14764		82.2028	0.00788		82.6502	-0.03046
	86.1499	-0.14695		82.284	0.00377		82.7339	-0.03363
	86.294	-0.14422		82.3681	0.00697		82.8114	-0.03794
	86.4402	-0.1402		82.4487	0.01224		82.897	-0.0373
	86.5884	-0.13587		82.5323	0.01744		82.9762	-0.03562
	86.7356	-0.13954		82.6087	0.01684		83.0601	-0.03544
	86.8777	-0.13921		82.6946	0.01316		83.1397	-0.03779
	87.0229	-0.13336		82.7732	0.01014		83.2196	-0.03844
	87.166	-0.13228		82.8571	0.00577		83.3024	-0.03931
	87.3111	-0.12943		82.9377	0.00526		83.3861	-0.03897
	87.4603	-0.12893		83.0175	0.00815		83.469	-0.0382
	87.6085	-0.12929		83.1007	0.00799		83.5511	-0.03775
	87.7537	-0.12669		83.182	0.00528		83.6333	-0.03315
	87.9009	-0.1238		83.2603	0.00114		83.7165	-0.03069
	88.047	-0.12204		83.3433	-0.00401		83.7978	-0.0317
	88.2003	-0.11766		83.4252	0.000985296		83.8795	-0.03402
	88.3505	-0.11856		83.505	0.00681		83.9594	-0.03859
	88.4926	-0.11986		83.5923	0.00652		84.0418	-0.0416
	88.6398	-0.11784		83.6707	0.00635		84.1226	-0.03469
	88.784	-0.11621		83.7541	0.00307		84.2051	-0.03099
	88.9311	-0.11362		83.837	0.00514		84.2881	-0.03626
	89.0773	-0.11232		83.9136	0.01223		84.3713	-0.03372
	89.2245	-0.11181		83.9963	0.01516		84.4489	-0.03357
	89.3696	-0.10908		84.0825	0.01509		84.53	-0.03826
	89.5219	-0.10701		84.1634	0.01347		84.6083	-0.03926
	89.666	-0.10775		84.2443	0.01184		84.6949	-0.03943
	89.8153	-0.10589		84.3226	0.01085		84.7783	-0.03484
	89.9631	-0.10341		84.4114	0.00837		84.8598	-0.02869
	90.1042	-0.09867		84.4902	0.00682		84.9397	-0.03089
	90.2562	-0.0993		84.5744	0.01371		85.0213	-0.03504
	90.4003	-0.1009		84.6567	0.0128		85.1005	-0.03071
	90.5493	-0.09924		84.7359	0.00546		85.1874	-0.03152
	90.6954	-0.09729		84.8142	0.00342		85.2678	-0.0365
	90.8395	-0.09721		84.9002	0.00356		85.3488	-0.03602
	90.9816	-0.09903		84.9846	0.00877		85.4294	-0.03361
	91.1238	-0.09854		85.0649	0.00889		85.5125	-0.02966
	91.2639	-0.09894		85.1454	0.00754		85.5949	-0.03038
	91.411	-0.09962		85.2273	0.01267		85.6754	-0.03504
	91.558	-0.10086		85.3111	0.01592		85.7561	-0.03575
	91.6972	-0.101		85.3919	0.01031		85.8413	-0.03645
	91.8364	-0.09816		85.4729	0.00729		85.9289	-0.0408
	91.9766	-0.09189		85.5567	0.01248		86.0044	-0.03908
	92.1217	-0.08895		85.6378	0.0139		86.0883	-0.03423
	92.2668	-0.08951		85.7175	0.01486		86.1699	-0.03381
	92.4128	-0.08592		85.8001	0.01223		86.2494	-0.03643
	92.5599	-0.08099		85.8867	0.0083		86.3315	-0.0377
	92.7099	-0.07877		85.9641	0.00654		86.4157	-0.03752
	92.8559	-0.08032		86.0448	0.00341		86.4986	-0.03555
	92.999	-0.0808		86.125	0.00398		86.5793	-0.03677
	93.1431	-0.07775		86.2094	0.01215		86.6598	-0.0372
	93.2931	-0.07631		86.29	0.01732		86.741	-0.03584
	93.4392	-0.07867		86.3736	0.01129		86.8277	-0.03889
	93.5784	-0.07733		86.4545	0.00795		86.9052	-0.04145
	93.7235	-0.07537		86.5391	0.000637221		86.986	-0.04164
	93.8676	-0.07819		86.6209	-0.00612		87.0678	-0.03784
	94.0107	-0.07976		86.704	0.000159868		87.1503	-0.03438
	94.1479	-0.07843		86.7818	0.00213		87.2331	-0.03308
	94.2911	-0.07427		86.8624	0.00666		87.3106	-0.03507
	94.443	-0.07036		86.9448	0.00968		87.3957	-0.03647
	94.594	-0.06707		87.0337	0.00326		87.4787	-0.03576
	94.7381	-0.06809		87.1123	0.00379		87.5623	-0.03388
	94.8861	-0.06964		87.1923	0.01257		87.6394	-0.03228
	95.0322	-0.0693		87.2686	0.01809		87.7233	-0.03199
	95.1812	-0.06868		87.3525	0.02277		87.808	-0.03176
	95.3311	-0.06716		87.438	0.02942		87.8862	-0.03396
	95.4733	-0.06404		87.5172	0.02655		87.9661	-0.03899
	95.6272	-0.06348		87.6033	0.02605		88.0465	-0.04093
	95.7742	-0.06581		87.6833	0.02118		88.1331	-0.03349
	95.9134	-0.06453		87.7664	0.01597		88.2124	-0.03191
	96.0536	-0.06379		87.8458	0.01852		88.2917	-0.03444
	96.2056	-0.06119		87.9246	0.01455		88.3736	-0.03398
	96.3477	-0.05935		88.0096	0.00677		88.4623	-0.03534
	96.4908	-0.06159		88.0876	0.00581		88.5423	-0.03374
	96.631	-0.06043		88.1705	0.00885		88.6253	-0.03081
	96.7673	-0.0569		88.2531	0.0102		88.7112	-0.03113
	96.9133	-0.06045		88.3371	0.00911		88.7916	-0.02607
	97.0447	-0.06107		88.4132	0.00377		88.8717	-0.02254
	97.1829	-0.05277		88.4974	0.00431		88.9534	-0.02914
	97.328	-0.05299		88.5826	0.01093		89.0343	-0.0257
	97.4672	-0.05542		88.6683	0.0105		89.1213	-0.02323
	97.6035	-0.05337		88.7447	0.00969		89.1999	-0.02778
	97.7456	-0.05314		88.8311	0.0189		89.2819	-0.02427
	97.8936	-0.05339		88.9083	0.01716		89.3654	-0.02587
	98.0407	-0.05267		88.9899	0.0055		89.4434	-0.03012
	98.1848	-0.05253		89.0712	0.00145		89.5275	-0.02808
	98.3289	-0.04885		89.1539	0.00187		89.6096	-0.02917
	98.4838	-0.04628		89.2374	0.00422		89.6889	-0.03238
	98.6298	-0.05027		89.3195	0.008		89.7707	-0.03502
	98.769	-0.05088		89.3983	0.00444		89.8508	-0.03671
	98.9122	-0.04968		89.4825	0.0032		89.9377	-0.03607
	99.0504	-0.05014		89.5631	0.0059		90.0183	-0.03418
	99.1896	-0.04618		89.6439	0.000249061		90.1	-0.03516
	99.3337	-0.04311		89.7257	-0.000894519		90.1847	-0.037
	99.4739	-0.04263		89.8073	0.00618		90.2667	-0.03782
	99.6209	-0.04		89.8905	0.00771		90.3464	-0.03744
	99.766	-0.04183		89.9771	0.00809		90.4268	-0.03567
	99.9062	-0.04268		90.0561	0.01137		90.5092	-0.03189
	100.054	-0.04052		90.1319	0.00792		90.591	-0.02848
	100.208	-0.04031		90.2189	0.00696		90.6719	-0.02838
	100.358	-0.04049		90.3001	0.01065		90.7561	-0.02959
	100.504	-0.04008		90.3822	0.00838		90.8379	-0.03196
	100.649	-0.04454		90.4673	0.00314		90.9178	-0.03196
	100.781	-0.04432		90.5497	0.000663991		91.0018	-0.03054
	100.924	-0.03949		90.6332	0.00887		91.0801	-0.02792
	101.066	-0.04107		90.7063	0.01447		91.1652	-0.02818
	101.206	-0.0406		90.7959	0.00902		91.25	-0.02962
	101.351	-0.0374		90.8734	0.00223		91.329	-0.03163
	101.493	-0.03641		90.9589	0.0032		91.4094	-0.03476
	101.628	-0.03565		91.0403	0.00769		91.4915	-0.03629
	101.772	-0.03349		91.1183	0.00405		91.5723	-0.03282
	101.918	-0.03304		91.2056	0.00135		91.6544	-0.03053
	102.063	-0.02955		91.2836	0.00478		91.737	-0.03158
	102.216	-0.02983		91.3623	0.01024		91.8202	-0.02655
	102.356	-0.03388		91.4454	0.00707		91.903	-0.02482
	102.498	-0.03518		91.5266	0.00375		91.986	-0.02816
	102.64	-0.03624		91.6102	0.00718		92.0682	-0.03434
	102.779	-0.03645		91.6927	0.01215		92.1509	-0.03469
	102.918	-0.03482		91.7736	0.01109		92.2318	-0.02706
	103.065	-0.03476		91.8575	8.68618e-05		92.3141	-0.02346
	103.196	-0.03847		91.932	-0.000273989		92.3926	-0.02901
	103.339	-0.03733		92.017	0.00913		92.4738	-0.03339
	103.484	-0.03546		92.0995	0.01086		92.554	-0.02965
	103.626	-0.03327		92.1783	0.00961		92.6416	-0.03285
	103.77	-0.03029		92.2577	0.00839		92.7228	-0.03883
	103.912	-0.02952		92.3405	0.00459		92.804	-0.03578
	104.061	-0.02589		92.4194	0.00444		92.8867	-0.02934
	104.21	-0.02391		92.5006	0.00589		92.9682	-0.03137
	104.358	-0.02637		92.5844	0.0043		93.0488	-0.03692
	104.499	-0.02662		92.6664	0.0085		93.1269	-0.03664
	104.65	-0.02362		92.7483	0.00936		93.2092	-0.03327
	104.796	-0.02354		92.8314	0.00334		93.2949	-0.02997
	104.939	-0.02488		92.9117	0.00378		93.3733	-0.03069
	105.083	-0.02469		92.9979	0.00252		93.4579	-0.02991
	105.227	-0.0258		93.0781	0.00195		93.5414	-0.02968
	105.372	-0.02557		93.1581	0.00469		93.6213	-0.03144
	105.517	-0.02532		93.2421	0.00523		93.7025	-0.03199
	105.659	-0.0261		93.3198	0.00621		93.7818	-0.03105
	105.802	-0.02589		93.4039	0.00762		93.8659	-0.02967
	105.946	-0.02682		93.4859	0.00537		93.9496	-0.03166
	106.089	-0.02368		93.5673	0.000113213		94.0303	-0.03153
	106.233	-0.02189		93.6488	0.00331		94.1136	-0.02965
	106.376	-0.02451		93.7293	0.00887		94.1942	-0.02646
	106.522	-0.02612		93.8139	0.00621		94.2759	-0.02667
	106.667	-0.02429		93.8912	0.00341		94.3605	-0.02907
	106.816	-0.02298		93.9804	0.00492		94.4387	-0.02768
	106.956	-0.02493		94.0583	0.00503		94.525	-0.02862
	107.099	-0.02303		94.142	0.00265		94.608	-0.0298
	107.245	-0.01909		94.223	0.00146		94.6891	-0.02958
	107.39	-0.01721		94.3057	0.00574		94.7721	-0.02884
	107.541	-0.01958		94.3833	0.01434		94.8552	-0.02884
	107.688	-0.02059		94.4663	0.01202		94.937	-0.03275
	107.835	-0.01788		94.5497	0.00348		95.0148	-0.0358
	107.98	-0.01692		94.6251	0.00712		95.0967	-0.03369
	108.126	-0.01647		94.7126	0.01034		95.1796	-0.03296
	108.274	-0.01354		94.789	0.00341		95.2609	-0.03228
	108.424	-0.01211		94.8738	-0.000653158		95.3412	-0.02864
	108.574	-0.01562		94.955	0.00238		95.4252	-0.02902
	108.718	-0.01989		95.0357	0.00623		95.5075	-0.02839
	108.863	-0.02015		95.1192	0.00503		95.5896	-0.02662
	109.004	-0.01836		95.2035	0.000953141		95.6719	-0.02949
	109.153	-0.01611		95.2819	0.000213887		95.7522	-0.03009
	109.293	-0.01417		95.3631	0.004		95.8358	-0.02966
	109.442	-0.01189		95.4431	0.00509		95.9194	-0.03125
	109.59	-0.01153		95.5258	0.00482		96.0012	-0.02833
	109.732	-0.01482		95.6042	0.00727		96.083	-0.03172
	109.878	-0.01567		95.6887	0.01016		96.1647	-0.03843
	110.024	-0.01436		95.7705	0.0093		96.2435	-0.03135
	110.174	-0.01082		95.855	0.00594		96.3224	-0.02857
	110.327	-0.00988		95.9367	0.00845		96.402	-0.03109
	110.48	-0.01066		96.0162	0.00913		96.4826	-0.02935
	110.625	-0.01242		96.1004	0.00954		96.5669	-0.02669
	110.782	-0.01242		96.1792	0.01085		96.6481	-0.02357
	110.927	-0.01282		96.2632	0.00757		96.7321	-0.02392
	111.077	-0.01326		96.3427	0.00574		96.8117	-0.02224
	111.229	-0.0093		96.4228	0.00848		96.8995	-0.02072
	111.376	-0.00889		96.5092	0.00607		96.9792	-0.02259
	111.517	-0.0093		96.5913	0.00485		97.0581	-0.03
	111.662	-0.01072		96.6705	0.01006		97.1394	-0.03379
	111.807	-0.01072		96.753	0.00655		97.2224	-0.02997
	111.95	-0.00807		96.8356	0.003		97.3062	-0.02778
	112.092	-0.00532		96.9178	0.00119		97.3846	-0.03008
	112.233	-0.00848		96.9973	0.00325		97.4677	-0.03299
	112.377	-0.01153		97.0763	0.00784		97.5501	-0.02655
	112.52	-0.0104		97.1613	0.00828		97.6359	-0.02674
	112.663	-0.01233		97.2427	0.00787		97.7168	-0.027
	112.803	-0.00964		97.3214	0.01138		97.7955	-0.02268
	112.947	-0.00667		97.4049	0.01322		97.8782	-0.02581
	113.092	-0.00588		97.484	0.00229		97.9591	-0.02646
	113.235	-0.00375		97.5657	-0.00122		98.039	-0.02541
	113.375	-0.00553		97.6524	0.00353		98.1239	-0.02346
	113.52	-0.00749		97.7323	0.0071		98.2046	-0.02349
	113.665	-0.00378		97.8158	0.00692		98.2839	-0.02345
	113.814	-0.0025		97.8937	0.00376		98.3681	-0.02899
	113.956	-0.00458		97.9763	0.0043		98.4506	-0.03066
	114.097	-0.0037		98.0599	0.00569		98.5332	-0.0292
	114.245	-0.0047		98.1383	0.00126		98.6158	-0.03249
	114.393	-0.00583		98.2202	-0.000480662		98.6954	-0.02839
	114.534	-0.00487		98.3037	0.00693		98.7775	-0.02641
	114.68	-0.00692		98.3869	0.00596		98.8584	-0.0278
	114.829	-0.00766		98.4678	0.00389		98.9435	-0.03035
	114.971	-0.00643		98.5477	0.00136		99.025	-0.02916
	115.115	-0.00797		98.6317	-0.00257		99.1086	-0.02815
	115.257	-0.00535		98.7079	0.00167		99.191	-0.03203
	115.405	-0.00445		98.7923	0.00112		99.268	-0.0323
	115.554	-0.00684		98.8719	-0.000206021		99.3506	-0.03019
	115.698	-0.00516		98.9583	0.00438		99.4281	-0.02657
	115.84	-0.00416		99.0356	0.00168		99.5148	-0.02783
	115.989	-0.0058		99.1194	-0.00083305		99.5921	-0.03154
	116.133	-0.00358		99.199	0.00416		99.6798	-0.03112
	116.275	-0.00111		99.2809	0.00683		99.7625	-0.03084
	116.423	-0.00342		99.3652	0.00785		99.8401	-0.03109
	116.571	-0.00338		99.4489	0.00852		99.9243	-0.02822
	116.718	-0.00263		99.5262	0.0046		100.006	-0.02388
	116.861	-0.00213		99.6072	0.00375		100.087	-0.02298
	117.006	-0.00149		99.6878	0.00506		100.169	-0.02575
	117.152	-0.00124		99.7711	0.00748		100.252	-0.02989
	117.301	-0.00265		99.8512	0.01308		100.332	-0.02865
	117.448	-0.00297		99.9358	0.01237		100.415	-0.0219
	117.59	-0.00326		100.016	0.01036		100.496	-0.02239
	117.739	-0.004		100.1	0.00864		100.581	-0.02588
	117.883	-0.00184		100.178	0.0086		100.666	-0.02368
	118.031	-0.000450726		100.261	0.00852		100.746	-0.02572
	118.177	-0.00248		100.344	0.00457		100.825	-0.02473
	118.325	-0.00072094		100.424	0.00508		100.909	-0.02553
	118.471	0.00107		100.506	0.00692		100.987	-0.02839
	118.617	-0.00231		100.586	0.00176		101.065	-0.02525
	118.764	-0.00129		100.669	-0.00434		101.15	-0.02609
	118.912	0.000676449		100.751	-0.00382		101.228	-0.03119
	119.059	0.000971887		100.831	0.000970158		101.311	-0.0289
	119.203	0.000179337		100.918	0.00414		101.391	-0.02579
	119.35	-0.00188		100.995	0.00455		101.474	-0.02849
	119.496	-0.00316		101.079	0.00366		101.56	-0.0298
	119.644	-0.00285		101.159	0.00361		101.639	-0.03155
	119.793	-0.00449		101.241	0.00157		101.724	-0.03287
	119.94	-0.00256		101.323	0.00176		101.802	-0.03112
	120.091	-0.000719523		101.409	0.00561		101.883	-0.02855
	120.237	-0.00362		101.487	0.00634		101.964	-0.03029
	120.385	-0.0013		101.574	0.00363		102.049	-0.03055
	120.534	-0.00066653		101.654	-0.00173		102.133	-0.02928
	120.683	-0.00222		101.734	-0.000178138		102.215	-0.025
	120.833	-0.000666598		101.816	0.000380295		102.298	-0.02207
	120.982	-0.000758922		101.9	-4.86485e-05		102.382	-0.02498
	121.126	-0.000643599		101.981	0.00424		102.457	-0.02673
	121.274	0.000679356		102.064	0.00447		102.543	-0.02476
	121.419	-0.00212		102.145	0.00309		102.621	-0.02503
	121.564	9.1039e-05		102.231	0.00198		102.706	-0.02824
	121.707	0.000111048		102.31	0.00604		102.783	-0.02771
	121.846	-0.00233		102.39	0.01208		102.864	-0.02525
	121.989	-0.000858143		102.47	0.01122		102.949	-0.02823
	122.134	0.000214146		102.552	0.0047		103.031	-0.03396
	122.281	0.0027		102.638	0.00226		103.116	-0.03461
	122.424	0.00271		102.719	0.00406		103.195	-0.0333
	122.569	-0.00113		102.801	0.00407		103.275	-0.03029
	122.714	-0.00267		102.881	0.00508		103.356	-0.03097
	122.862	-0.00254		102.963	0.00508		103.438	-0.03263
	123.009	-0.00498		103.047	0.00507		103.525	-0.03149
	123.155	-0.000162342		103.129	0.00155		103.601	-0.02789
	123.305	-0.00117		103.21	-0.00126		103.683	-0.02406
	123.454	-0.00411		103.296	0.00326		103.764	-0.02306
	123.604	-0.00452		103.38	0.00591		103.85	-0.02174
	123.75	-0.00849		103.457	0.00264		103.931	-0.02743
	123.897	-0.00661		103.543	2.48938e-05		104.012	-0.02912
	124.044	-0.00253		103.619	0.00129		104.096	-0.02435
	124.191	-0.00182		103.706	0.00163		104.178	-0.02138
	124.337	-0.00137		103.786	0.00163		104.258	-0.01951
	124.484	-0.000706318		103.873	0.00307		104.34	-0.02188
	124.635	-0.00317		103.95	0.00343		104.422	-0.02354
	124.78	-0.0019		104.034	0.0021		104.504	-0.02567
	124.93	-0.000693873		104.115	-3.32582e-06		104.585	-0.0279
	125.076	0.00255		104.196	-0.000785141		104.667	-0.02679
	125.224	0.00608		104.281	0.00279		104.751	-0.02256
	125.374	0.00487		104.364	0.0059		104.832	-0.02244
	125.524	0.00318		104.44	0.0049		104.915	-0.02963
	125.669	-8.09289e-05		104.527	0.00212		104.998	-0.03399
	125.819	-0.000212611		104.608	-0.00163		105.078	-0.03192
	125.968	-0.000432286		104.692	-0.00163		105.16	-0.0316
	126.111	-0.000711719		104.774	0.00437		105.243	-0.03181
	126.259	-0.000564858		104.856	0.00861		105.325	-0.0296
	126.407	-0.000506175		104.938	0.0061		105.407	-0.02596
	126.554	-0.00146		105.022	0.0035		105.487	-0.02605
	126.702	-0.00321		105.101	0.00343		105.565	-0.02823
	126.849	-0.00463		105.183	0.00247		105.647	-0.02644
	126.996	-0.00291		105.264	0.00496		105.733	-0.02272
	127.149	0.00147		105.345	0.00852		105.818	-0.02274
	127.294	0.00103		105.431	0.01015		105.898	-0.02758
	127.442	0.00104		105.512	0.00739		105.979	-0.02658
	127.593	0.00148		105.592	-0.000204503		106.06	-0.02759
	127.744	0.000662476		105.673	-0.000847584		106.141	-0.03095
	127.893	-0.000752137		105.759	0.00374		106.224	-0.03244
	128.046	-0.00314		105.841	0.00405		106.308	-0.03074
	128.195	-0.00341		105.921	0.00466		106.391	-0.02882
	128.349	-0.000356074		106.007	0.00622		106.473	-0.02875
	128.5	-0.00188		106.085	0.00114		106.556	-0.02777
	128.653	-0.00234		106.167	-0.00113		106.64	-0.03188
	128.808	-0.00109		106.251	-0.000456908		106.72	-0.03042
	128.961	-0.00246		106.333	-4.30073e-05		106.802	-0.02432
	129.11	-0.00139		106.418	0.00566		106.879	-0.02197
	129.26	-0.000113146		106.498	0.00189		106.965	-0.02026
	129.41	-0.00122		106.583	-0.00336		107.045	-0.01985
	129.559	0.00107		106.666	0.00168		107.126	-0.0214
	129.708	0.00199		106.748	0.00268		107.209	-0.0247
	129.851	-0.000584002		106.829	0.00226		107.287	-0.02747
	130.003	0.000954312		106.91	0.00214		107.372	-0.02693
	130.151	0.00134		106.995	-0.000442925		107.457	-0.02198
	130.3	0.00187		107.078	0.000701356		107.537	-0.02042
	130.446	0.00283		107.159	0.00265		107.622	-0.02631
	130.599	0.000766513		107.244	0.00129		107.703	-0.02785
	130.754	-0.00185		107.325	0.00256		107.786	-0.02711
	130.905	-0.000419689		107.408	0.00639		107.87	-0.02898
	131.053	-0.000576029		107.487	0.0068		107.95	-0.03269
	131.205	-0.00092972		107.57	0.00285		108.032	-0.03212
	131.358	0.000813029		107.653	-0.000999615		108.114	-0.02547
	131.511	2.70286e-06		107.735	0.00349		108.194	-0.02269
	131.665	-0.00105		107.815	0.01156		108.279	-0.02458
	131.814	-0.00223		107.895	0.00986		108.356	-0.0255
	131.968	-0.00145		107.98	0.00587		108.444	-0.02296
	132.118	-0.00207		108.061	0.00404		108.522	-0.02644
	132.27	-0.00175		108.146	0.00453		108.605	-0.02788
	132.423	-0.000935741		108.226	0.003		108.688	-0.02494
	132.574	-0.00319		108.307	-0.000250134		108.77	-0.02425
	132.724	-0.00182		108.392	0.00239		108.849	-0.02305
	132.879	-0.000894231		108.472	0.00405		108.928	-0.02387
	133.027	-0.00198		108.555	-0.000803262		109.01	-0.02451
	133.172	-0.00221		108.64	-0.00542		109.096	-0.02295
	133.321	-0.000665091		108.724	0.000618607		109.177	-0.02516
	133.467	-0.00285		108.805	0.00481		109.261	-0.03301
	133.616	-0.000992134		108.882	5.37073e-05		109.341	-0.0285
	133.763	0.000933681		108.963	-0.00279		109.423	-0.0195
	133.915	0.000683447		109.047	0.0017		109.505	-0.025
	134.064	0.00309		109.129	0.00474		109.589	-0.02813
	134.217	0.00103		109.214	0.00508		109.672	-0.02466
	134.367	-0.00138		109.296	0.00379		109.753	-0.02447
	134.518	-0.000831502		109.379	0.00183		109.834	-0.02569
	134.669	-0.000722348		109.465	0.00117		109.918	-0.02814
	134.826	-0.00208		109.546	-0.00034263		110.001	-0.02584
	134.979	-0.000120819		109.626	0.000101393		110.083	-0.02132
	135.135	-0.00172		109.709	0.00314		110.166	-0.02313
	135.286	-0.00275		109.79	0.00688		110.251	-0.0292
	135.432	-0.00365		109.873	0.00362		110.333	-0.02519
	135.585	-0.0041		109.953	-0.000892614		110.415	-0.02158
	135.733	-0.00138		110.038	-0.0005388		110.495	-0.02314
	135.886	-0.00192		110.122	-0.00231		110.581	-0.02517
	136.036	-0.00214		110.201	-0.00133		110.661	-0.02726
	136.189	-0.00291		110.286	-0.000241796		110.742	-0.02479
	136.335	-0.00477		110.369	-0.0017		110.823	-0.02595
	136.487	-0.00473		110.447	-0.00229		110.905	-0.02493
	136.637	-0.00178		110.533	-0.000341202		110.987	-0.02356
	136.788	-0.00236		110.614	-0.000280608		111.069	-0.02336
	136.939	-0.00119		110.698	-0.0021		111.149	-0.02563
	137.094	0.00113		110.777	0.00132		111.234	-0.02678
	137.25	-0.00168		110.865	0.000659764		111.312	-0.02812
	137.403	-0.000343674		110.946	0.00403		111.396	-0.02853
	137.559	0.000408443		111.028	0.00899		111.479	-0.02565
	137.71	0.000968897		111.111	0.00665		111.563	-0.02695
	137.863	0.00423		111.19	0.00474		111.646	-0.02748
	138.016	0.00411		111.275	0.00681		111.73	-0.02579
	138.17	-0.000890403		111.354	0.00709		111.81	-0.0262
	138.322	0.000708928		111.436	0.00514		111.89	-0.02834
	138.477	0.00227		111.518	0.00466		111.973	-0.02685
	138.625	-0.00132		111.602	-0.000272551		112.055	-0.02597
	138.78	-0.0018		111.684	0.00157		112.138	-0.02691
	138.931	-0.00332		111.766	0.00458		112.221	-0.02408
	139.081	-0.000822808		111.849	0.00019093		112.307	-0.025
	139.236	7.24444e-06		111.928	-0.00229		112.384	-0.02909
	139.392	-0.00335		112.015	-0.000738629		112.466	-0.02965
	139.544	-0.00421		112.101	0.00132		112.55	-0.03
	139.691	-0.0017		112.181	0.000101045		112.632	-0.02866
	139.845	-0.000116575		112.258	-0.00135		112.713	-0.02364
	139.996	-0.00217		112.341	-0.000343616		112.792	-0.02268
	140.155	-0.00228		112.427	0.00247		112.876	-0.02537
	140.306	-0.000823262		112.507	0.00112		112.96	-0.02411
	140.457	0.00207		112.587	0.000529825		113.041	-0.02497
	140.613	0.000555633		112.67	0.00368		113.123	-0.02835
	140.766	-0.00142		112.752	0.00738		113.205	-0.02631
	140.924	-7.45337e-06		112.839	0.00681		113.288	-0.02552
	141.078	-0.000429372		112.922	0.00257		113.372	-0.02909
	141.234	0.00195		113.002	-0.00149		113.454	-0.0328
	141.387	0.000249244		113.082	-0.00208		113.535	-0.03276
	141.543	0.000152929		113.168	-0.000100281		113.619	-0.02948
	141.695	0.00152		113.255	-0.00306		113.703	-0.02833
	141.844	-0.000447622		113.335	-0.00411		113.784	-0.02964
	141.994	-0.0028		113.416	-0.00147		113.866	-0.02767
	142.145	-0.00392		113.501	-0.00259		113.945	-0.02328
	142.293	-0.0014		113.579	-0.0059		114.028	-0.02162
	142.44	0.000536473		113.659	-0.00772		114.113	-0.02088
	142.592	-2.47709e-05		113.742	-0.00698		114.193	-0.02045
	142.739	-0.00257		113.828	-0.000508586		114.277	-0.02094
	142.893	-0.00119		113.913	0.000819835		114.359	-0.02223
	143.046	-0.00106		113.995	-0.00267		114.442	-0.02185
	143.196	-0.0016		114.078	0.000323414		114.523	-0.02224
	143.35	0.000923549		114.155	0.000359377		114.606	-0.02802
	143.503	0.000304311		114.24	-0.00736		114.684	-0.03092
	143.65	-0.000619238		114.322	-0.00639		114.769	-0.02778
	143.801	-0.000329779		114.409	0.00274		114.853	-0.02862
	143.952	-0.00066553		114.489	0.00542		114.932	-0.02683
	144.101	0.00102		114.571	0.00111		115.018	-0.02431
	144.253	0.00304		114.651	-0.000248519		115.098	-0.02438
	144.402	0.00101		114.733	0.000680636		115.179	-0.02617
	144.551	0.00118		114.817	0.00379		115.263	-0.02573
	144.699	0.00162		114.899	0.00488		115.345	-0.02339
	144.848	-0.00118		114.983	0.00214		115.428	-0.02056
	144.996	0.000767242		115.063	0.00461		115.51	-0.02064
	145.145	0.00263		115.147	0.00347		115.593	-0.02483
	145.3	0.000744794		115.227	-0.00472		115.675	-0.02281
	145.453	-0.000270388		115.311	-0.00789		115.761	-0.02538
	145.608	-0.00142		115.391	8.32194e-05		115.844	-0.02796
	145.76	-0.00346		115.473	0.00355		115.925	-0.025
	145.911	-0.00247		115.559	0.00316		116.006	-0.02197
	146.064	-0.00311		115.64	0.00425		116.087	-0.02474
	146.216	-0.00382		115.724	0.00372		116.166	-0.02552
	146.369	-0.00146		115.807	0.00531		116.252	-0.0265
	146.524	-0.0025		115.887	0.00615		116.333	-0.02814
	146.681	-0.00284		115.968	0.008		116.419	-0.02633
	146.833	-0.00138		116.055	0.01362		116.502	-0.02801
	146.98	-0.00171		116.139	0.01489		116.582	-0.02692
	147.133	-0.00196		116.217	0.00756		116.664	-0.02342
	147.285	-0.00147		116.3	0.00249		116.747	-0.02336
	147.437	-0.000923582		116.386	0.00394		116.832	-0.0246
	147.59	0.00010862		116.469	0.00435		116.913	-0.0282
	147.743	-0.00158		116.55	0.00504		116.99	-0.02799
	147.896	-0.00179		116.632	0.00192		117.077	-0.0194
	148.045	0.000115098		116.715	-0.00399		117.16	-0.01744
	148.199	0.000493664		116.797	-0.00222		117.247	-0.02102
	148.351	-0.000213905		116.881	-0.00166		117.328	-0.02217
	148.504	-0.00238		116.964	-0.000799239		117.409	-0.02244
	148.652	-0.00114		117.049	0.00421		117.487	-0.024
	148.808	-0.000220975		117.134	0.00349		117.569	-0.02553
	148.961	-0.00182		117.212	0.00367		117.654	-0.02529
	149.11	-0.00246		117.298	-0.000202394		117.736	-0.0205
	149.264	0.000148714		117.379	-0.0056		117.82	-0.01975
	149.414	0.000465372		117.463	1.85026e-05		117.9	-0.02276
	149.568	-0.00157		117.545	0.00667		117.985	-0.02324
	149.721	-0.0036		117.627	0.00491		118.068	-0.02828
	149.873	-0.00374		117.71	0.001		118.147	-0.03022
	150.032	-0.00185		117.792	0.000106866		118.228	-0.02816
	150.187	-0.00242		117.873	-0.00226		118.312	-0.02678
	150.341	-0.00199		117.954	-0.00259		118.398	-0.02353
	150.496	-7.88304e-06		118.035	-0.00409		118.478	-0.02431
	150.653	-0.000352025		118.116	-0.00165		118.56	-0.02777
	150.805	-0.00356		118.199	0.00207		118.646	-0.02745
	150.96	-0.00294		118.286	0.000641216		118.728	-0.02827
	151.118	0.00023201		118.37	-0.00142		118.812	-0.03113
	151.271	0.00108		118.453	-0.0023		118.891	-0.02731
	151.425	-0.000132772		118.536	-0.00359		118.972	-0.02476
	151.572	-0.00211		118.621	-0.00531		119.052	-0.02398
	151.727	-0.00177		118.702	-0.00203		119.136	-0.02166
	151.881	5.0653e-06		118.781	0.000566763		119.218	-0.02165
	152.031	-0.00164		118.864	-0.00308		119.302	-0.0201
	152.182	-0.00143		118.95	-0.00386		119.385	-0.01788
	152.335	0.000651596		119.032	-0.00121		119.469	-0.02161
	152.488	-0.000762868		119.115	0.00164		119.55	-0.02461
	152.641	-0.00223		119.195	0.00664		119.634	-0.01939
	152.793	-0.0028		119.28	0.00344		119.717	-0.01809
	152.949	-0.0022		119.36	-0.000471308		119.797	-0.01932
	153.103	0.000923323		119.442	-4.35912e-06		119.883	-0.02247
	153.256	0.00232		119.524	-0.00162		119.963	-0.02721
	153.411	-0.000370157		119.602	-0.000135801		120.049	-0.02944
	153.566	-0.00265		119.69	0.00615		120.131	-0.03043
	153.718	-0.00233		119.77	0.00319		120.21	-0.02856
	153.873	-0.000218451		119.852	-0.00191		120.292	-0.02436
	154.028	0.00155		119.939	-0.0023		120.375	-0.02398
	154.183	-0.00249		120.022	-0.00617		120.459	-0.02653
	154.339	-0.00416		120.108	-0.00195		120.543	-0.02715
	154.493	-0.000235022		120.189	0.00401		120.624	-0.02668
	154.652	0.000415543		120.272	0.0022		120.708	-0.02443
	154.81	-0.00189		120.357	0.000550367		120.792	-0.0231
	154.963	-0.00194		120.44	-0.000743967		120.874	-0.02454
	155.123	0.000309802		120.517	-0.00546		120.956	-0.02711
	155.283	-0.000115023		120.603	-0.00661		121.04	-0.02675
	155.44	-0.00163		120.685	-0.00572		121.121	-0.02474
	155.599	-0.00493		120.769	-0.00539		121.205	-0.02411
	155.751	-0.00273		120.851	-0.00212		121.283	-0.02877
	155.909	0.000892807		120.931	-0.00156		121.365	-0.02843
	156.066	-0.00146		121.014	-0.00519		121.451	-0.02294
	156.219	-0.00333		121.097	-0.00385		121.537	-0.02061
	156.374	-0.00315		121.18	-0.00079943		121.616	-0.01905
	156.53	-0.00232		121.259	-0.00183		121.7	-0.0199
	156.682	-0.00314		121.348	-0.00138		121.782	-0.02084
	156.836	-0.00173		121.424	0.00405		121.864	-0.02456
	156.997	-0.000974278		121.51	0.0064		121.945	-0.02916
	157.151	-0.00124		121.592	0.00211		122.027	-0.0276
	157.307	0.0011		121.674	-0.00332		122.114	-0.02322
	157.459	-8.70951e-05		121.755	-0.00923		122.195	-0.02223
	157.613	-0.00228		121.835	-0.00526		122.277	-0.02537
	157.773	-0.0026		121.92	-0.00224		122.357	-0.02874
	157.927	-0.00219		122.002	-0.00775		122.442	-0.02337
	158.086	-0.00195		122.087	-0.00831		122.525	-0.02192
	158.242	0.000273558		122.169	-0.0068		122.611	-0.02934
	158.399	-0.000461117		122.251	-0.00564		122.688	-0.02743
	158.552	-0.00243		122.331	-0.00557		122.772	-0.02381
	158.71	0.00073623		122.415	-0.00294		122.856	-0.02642
	158.868	0.000200808		122.498	0.00129		122.935	-0.02465
	159.024	0.00042535		122.584	0.0021		123.017	-0.02206
	159.18	0.000630893		122.664	-0.000378772		123.101	-0.02381
	159.334	0.000984975		122.748	-0.00241		123.182	-0.0248
	159.492	0.00238		122.831	0.00115		123.265	-0.03011
	159.647	0.0015		122.912	0.0058		123.348	-0.02918
	159.802	-0.000579761		122.994	0.00388		123.431	-0.02236
	159.952	-0.00214		123.075	-0.00218		123.51	-0.02312
	160.106	4.62597e-06		123.159	-0.00162		123.595	-0.02128
	160.258	-0.000400304		123.241	0.000448714		123.678	-0.01931
	160.415	-0.00269		123.323	-0.000454081		123.761	-0.02377
	160.573	-0.00269		123.403	0.00103		123.842	-0.02689
	160.73	-0.00111		123.483	-0.000690962		123.924	-0.02744
	160.884	-0.00105		123.572	-0.00316		124.01	-0.03688
	161.035	-0.00194		123.655	-0.00316		124.089	-0.03892
	161.183	0.000358981		123.735	-0.00629		124.172	-0.02384
	161.335	0.000344665		123.821	-0.00104		124.256	-0.01122
	161.491	-9.49189e-05		123.904	0.00745		124.342	-0.00515
	161.644	-0.00191		123.982	0.00566		124.422	-0.000560795
	161.797	-0.00273		124.066	-0.00189		124.503	0.00648
	161.945	-0.00111		124.146	-0.00385		124.587	0.00874
	162.095	-0.00247		124.231	0.000378503		124.67	0.00507
	162.247	-0.0018		124.311	0.00136		124.754	0.0085
	162.398	-0.00173		124.394	0.00181		124.834	0.02054
	162.552	-0.00219		124.481	0.00536		124.919	0.01978
	162.709	-0.00346		124.562	0.00786		125.006	0.00641
	162.861	-0.00311		124.644	0.00179		125.087	-0.00589
	163.013	-0.00226		124.723	-0.00417		125.166	-0.01359
	163.164	-0.00182		124.811	-0.00511		125.25	-0.0195
	163.314	-0.00106		124.892	-0.00281		125.333	-0.02748
	163.47	-0.000741809		124.974	-0.00234		125.417	-0.0264
	163.624	-0.000293281		125.059	-0.00588		125.501	-0.02253
	163.773	-0.00262		125.14	-0.0024		125.582	-0.0254
	163.922	-0.00189		125.219	0.000367683		125.663	-0.0269
	164.071	-0.00168		125.302	-0.0069		125.742	-0.02477
	164.214	-0.00212		125.383	-0.0109		125.825	-0.0244
	164.362	-0.00169		125.465	-0.00622		125.906	-0.02299
	164.516	-0.000685157		125.548	-0.00535		125.993	-0.02162
	164.665	0.00214		125.632	-0.000405958		126.076	-0.02243
	164.817	0.000681024		125.713	0.00198		126.155	-0.02233
	164.964	-1.80539e-05		125.797	-0.00141		126.237	-0.02246
	165.115	0.00209		125.88	-0.00208		126.323	-0.02379
	165.273	0.00153		125.964	-0.00652		126.407	-0.02458
	165.429	0.000101667		126.044	-0.01003		126.487	-0.02422
	165.58	-0.000826034		126.128	-0.00958		126.573	-0.02388
	165.731	-0.00203		126.21	-0.00708		126.653	-0.02623
	165.883	-0.00143		126.297	-0.00838		126.74	-0.02776
	166.031	-0.000650479		126.38	-0.00943		126.818	-0.02369
	166.185	-9.79171e-05		126.459	-0.01438		126.903	-0.02331
	166.336	0.00131		126.542	-0.01068		126.99	-0.02349
	166.488	0.000532986		126.626	-0.00473		127.069	-0.02376
	166.635	-0.00192		126.71	-0.00649		127.147	-0.02567
	166.776	-0.00147		126.793	-0.00319		127.228	-0.02658
	166.922	0.000338174		126.876	-0.000552968		127.313	-0.03079
	167.07	0.00254		126.959	0.00114		127.396	-0.03181
	167.224	0.00303		127.037	-0.000184341		127.478	-0.02729
	167.376	0.00171		127.12	9.7723e-06		127.56	-0.02645
	167.526	0.00156		127.201	0.00199		127.642	-0.03036
	167.673	-0.00199		127.285	0.0011		127.723	-0.02889
	167.819	-0.00217		127.367	-0.00471		127.807	-0.02762
	167.971	-0.00272		127.451	-0.00561		127.888	-0.02934
	168.121	-0.00386		127.532	0.000407875		127.972	-0.02683
	168.274	-0.00226		127.615	0.0021		128.054	-0.02412
	168.423	-0.00206		127.697	0.000788631		128.136	-0.02109
	168.573	-0.00364		127.779	0.0018		128.214	-0.02
	168.721	-0.00468		127.861	0.00115		128.301	-0.02172
	168.872	-0.00261		127.947	-0.000872216		128.382	-0.02539
	169.019	-0.00289		128.027	-0.00114		128.466	-0.03034
	169.165	-0.00165		128.107	0.000752447		128.544	-0.02747
	169.314	-0.00195		128.195	0.00118		128.634	-0.02484
	169.463	-0.000811393		128.271	0.00102		128.715	-0.02301
	169.616	0.000741272		128.357	-0.000719739		128.796	-0.02267
	169.763	-0.00197		128.44	-0.00376		128.875	-0.02656
	169.91	-0.0024		128.523	-0.000403327		128.96	-0.02705
	170.06	-0.00196		128.603	0.000130785		129.042	-0.02652
	170.207	-0.00022675		128.684	-0.00209		129.126	-0.02593
	170.353	-0.00164		128.769	-0.00356		129.209	-0.02589
	170.5	-0.00154		128.85	-0.00569		129.29	-0.02276
	170.647	-0.00146		128.933	-0.00428		129.375	-0.0243
	170.795	-0.00224		129.018	-0.00284		129.458	-0.03265
	170.94	0.000116197		129.101	-0.00351		129.538	-0.03279
	171.083	0.00236		129.185	-0.00492		129.624	-0.02956
	171.227	0.00451		129.266	-0.00559		129.701	-0.02486
	171.374	0.00314		129.349	-0.00788		129.79	-0.02384
	171.516	0.0011		129.43	-0.01144		129.873	-0.02509
	171.664	0.00354		129.514	-0.01059		129.954	-0.02417
	171.812	0.00439		129.595	-0.0069		130.035	-0.02177
	171.958	0.0019		129.675	-0.0024		130.119	-0.02074
	172.1	0.00283		129.759	-0.00431		130.201	-0.02271
	172.244	0.00413		129.842	-0.00542		130.282	-0.01927
	172.389	0.00189		129.925	-0.00314		130.366	-0.02251
	172.533	0.00152		130.011	-0.00283		130.446	-0.02542
	172.681	0.00348		130.092	-0.00486		130.533	-0.0242
	172.824	0.00269		130.176	-0.00691		130.612	-0.02283
	172.971	0.00494		130.256	-0.00426		130.695	-0.02212
	173.119	0.00398		130.34	-0.000653396		130.782	-0.02758
	173.259	0.00494		130.423	-0.00137		130.86	-0.03062
	173.4	0.00669		130.504	-0.00528		130.941	-0.02995
	173.547	0.00697		130.586	-0.00619		131.024	-0.02958
	173.693	0.01094		130.67	-0.00259		131.106	-0.02916
	173.837	0.00992		130.748	-0.00203		131.189	-0.02583
	173.985	0.00964		130.832	-0.00691		131.268	-0.02433
	174.127	0.01308		130.917	-0.00453		131.357	-0.02828
	174.276	0.01768		131	0.00152		131.438	-0.02812
	174.423	0.0181		131.079	0.00131		131.52	-0.02568
	174.569	0.01827		131.164	-0.00255		131.603	-0.02312
	174.715	0.02218		131.246	-0.00365		131.681	-0.02085
	174.866	0.02624		131.33	-0.000971531		131.77	-0.02413
	175.011	0.02606		131.411	-0.00219		131.851	-0.02493
	175.154	0.02452		131.498	-0.00518		131.934	-0.02519
	175.3	0.03325		131.581	-0.00471		132.018	-0.02956
	175.441	0.03782		131.661	-0.00115		132.099	-0.02738
	175.586	0.03636		131.743	0.000555848		132.181	-0.02147
	175.732	0.03835		131.822	-0.00128		132.264	-0.02535
	175.874	0.04445		131.91	-0.000500116		132.345	-0.03074
	176.016	0.05019		131.994	0.000206301		132.43	-0.03086
	176.162	0.0494		132.072	-1.49091e-05		132.513	-0.03087
	176.306	0.04648		132.157	-0.00161		132.594	-0.02775
	176.459	0.04915		132.242	0.000967061		132.679	-0.02666
	176.612	0.05305		132.324	0.00103		132.761	-0.02703
	176.761	0.05288		132.407	-0.00253		132.845	-0.02576
	176.913	0.05409		132.491	-0.00171		132.924	-0.02878
	177.066	0.05214		132.568	-0.00262		133.004	-0.02861
	177.218	0.05107		132.65	-0.00299		133.09	-0.02537
	177.369	0.04828		132.734	-0.00512		133.176	-0.02212
	177.522	0.04289		132.816	-0.00304		133.257	-0.02051
	177.675	0.04378		132.9	-0.00173		133.335	-0.02186
	177.828	0.04868		132.985	-0.00248		133.421	-0.02155
	177.975	0.0458		133.068	-0.0021		133.502	-0.02226
	178.124	0.0417		133.146	-0.00384		133.585	-0.0211
	178.277	0.03886		133.23	-0.00545		133.668	-0.02024
	178.43	0.03911		133.312	-0.00317		133.751	-0.01996
	178.581	0.04589		133.397	-0.000912166		133.834	-0.02088
	178.731	0.04919		133.485	-0.00556		133.919	-0.02033
	178.886	0.04968		133.561	-0.00491		133.998	-0.01943
	179.039	0.04835		133.64	-0.00443		134.083	-0.02448
	179.193	0.04715		133.724	-0.00751		134.163	-0.02566
	179.351	0.04625		133.806	-0.00783		134.244	-0.02554
	179.504	0.04459		133.89	-0.00808		134.331	-0.0247
	179.659	0.0425		133.972	-0.00533		134.413	-0.02301
	179.808	0.04138		134.056	-0.000864737		134.497	-0.02242
	179.959	0.03731		134.137	-0.00206		134.575	-0.02208
	180.113	0.03078		134.221	-0.00373		134.665	-0.0246
	180.264	0.02342		134.304	-0.00021215		134.748	-0.02835
	180.413	0.02221		134.385	-0.000102832		134.825	-0.02925
	180.562	0.02333		134.474	-0.00801		134.903	-0.02849
	180.71	0.01625		134.553	-0.01057		134.989	-0.02546
	180.862	0.00945		134.637	-0.00678		135.071	-0.01971
	181.017	0.01036		134.72	-0.0023		135.154	-0.02002
	181.173	0.01086		134.799	-0.00247		135.242	-0.02366
	181.327	0.00844		134.883	-0.00554		135.322	-0.02631
	181.483	0.00673		134.968	-0.00914		135.401	-0.0265
	181.641	0.00433		135.051	-0.00991		135.486	-0.02531
	181.798	0.00399		135.135	-0.00776		135.567	-0.02499
	181.956	0.00225		135.216	-0.01		135.65	-0.02691
	182.118	0.00149		135.305	-0.00651		135.728	-0.02804
	182.279	0.00425		135.387	-0.00065982		135.812	-0.02956
	182.439	0.0057		135.466	-0.000911677		135.898	-0.03523
	182.599	0.00479		135.553	-0.00467		135.977	-0.03493
	182.757	0.00439		135.634	-0.00521		136.061	-0.03052
	182.917	0.00244		135.71	-0.00585		136.144	-0.02725
	183.08	0.00179		135.797	-0.00471		136.226	-0.02548
	183.242	0.00338		135.879	-0.0036		136.308	-0.0249
	183.404	0.002		135.964	-0.00577		136.388	-0.02609
	183.565	0.00112		136.048	-0.00439		136.472	-0.02681
	183.728	0.000813154		136.13	-0.00232		136.558	-0.02201
	183.894	0.000249949		136.214	-0.00355		136.641	-0.02054
	184.06	0.000664148		136.296	-0.00431		136.725	-0.02159
	184.222	0.000614776		136.374	-0.0027		136.806	-0.01863
	184.387	-9.72654e-05		136.46	-0.00438		136.888	-0.02085
	184.555	0.00199		136.54	-0.00299		136.968	-0.02641
	184.718	0.00281		136.625	-0.00119		137.053	-0.02642
	184.878	0.00224		136.709	-0.00196		137.137	-0.02482
	185.048	0.00316		136.792	-0.00388		137.216	-0.02424
	185.214	0.00205		136.873	-0.00113		137.299	-0.02408
	185.38	0.000602893		136.956	-0.000207592		137.384	-0.02707
	185.54	-0.000101816		137.04	-0.00417		137.462	-0.02858
	185.701	0.000197405		137.123	-0.00372		137.546	-0.02839
	185.866	0.00179		137.207	-0.00766		137.63	-0.03095
	186.027	0.00326		137.289	-0.00617		137.711	-0.03185
	186.187	0.00264		137.369	-0.00629		137.793	-0.02868
	186.349	0.00147		137.451	-0.00637		137.879	-0.02791
	186.515	0.000489422		137.537	-0.00453		137.962	-0.02948
	186.674	0.00197		137.617	-0.00444		138.045	-0.0284
	186.838	0.00433		137.7	-0.0045		138.125	-0.02722
	187.003	0.00485		137.784	-0.00462		138.207	-0.02618
	187.173	0.00451		137.865	-0.0021		138.289	-0.02495
	187.342	0.00279		137.948	-0.00295		138.373	-0.02185
	187.505	0.000356433		138.033	-0.00104		138.456	-0.018
	187.668	-0.000660919		138.111	-0.0037		138.536	-0.01757
	187.834	-1.47014e-06		138.199	-0.00417		138.622	-0.02033
	188.006	0.000560246		138.282	-0.00224		138.706	-0.02108
	188.168	0.000314271		138.36	-0.00343		138.789	-0.0213
	188.336	-0.000504649		138.445	-0.004		138.873	-0.02399
	188.498	-9.8037e-05		138.53	-0.00455		138.954	-0.02566
	188.657	-0.000463274		138.614	-0.0038		139.035	-0.02543
	188.817	-0.000251954		138.694	-0.00617		139.118	-0.02403
	188.975	0.00109		138.776	-0.0104		139.198	-0.02595
	189.137	0.00146		138.859	-0.00974		139.282	-0.02777
	189.304	-0.000516215		138.942	-0.00658		139.366	-0.02629
	189.469	-0.0011		139.024	-0.00533		139.445	-0.02607
	189.627	-0.000937334		139.111	-0.0068		139.529	-0.02683
	189.793	0.000241614		139.187	-0.00908		139.614	-0.02753
	189.954	0.000536662		139.273	-0.00689		139.691	-0.02887
	190.12	-0.00196		139.356	-0.0072		139.777	-0.02876
	190.284	-0.00121		139.44	-0.00935		139.86	-0.02485
	190.45	-0.000604288		139.521	-0.0084		139.942	-0.02363
	190.615	0.000380577		139.604	-0.00644		140.024	-0.02373
	190.783	0.0013		139.685	-0.0051		140.11	-0.0255
	190.942	0.00227		139.769	-0.0036		140.193	-0.02652
	191.108	0.00134		139.853	-0.00521		140.276	-0.02379
	191.268	0.00109		139.935	-0.00685		140.357	-0.02256
	191.428	0.00151		140.019	-0.00503		140.441	-0.02333
	191.588	0.00142		140.103	-0.00604		140.521	-0.01872
	191.751	0.00153		140.186	-0.00502		140.608	-0.01683
	191.914	0.000509189		140.265	-0.00214		140.687	-0.02375
	192.077	0.00118		140.35	0.00173		140.77	-0.02624
	192.238	0.000982638		140.434	0.00317		140.856	-0.02633
	192.398	0.000822132		140.514	-0.00256		140.933	-0.02628
	192.56	0.00124		140.599	-0.00546		141.017	-0.02571
	192.719	0.0018		140.682	-0.00489		141.101	-0.02626
	192.882	0.000360084		140.764	-0.00461		141.184	-0.02854
	193.046	-0.000906768		140.849	-0.00149		141.268	-0.02848
	193.214	-0.00196		140.929	0.00252		141.351	-0.02846
	193.379	-0.000440105		141.013	0.00195		141.433	-0.0276
	193.542	0.00143		141.097	-0.00197		141.512	-0.02487
	193.702	-0.000803763		141.181	-0.0061		141.594	-0.02386
	193.867	-0.000508068		141.259	-0.00681		141.679	-0.02499
	194.033	0.000301812		141.344	-0.00314		141.762	-0.0268
	194.204	-9.7319e-05		141.424	-0.000123026		141.845	-0.02805
	194.364	0.000198564		141.507	-0.000306362		141.928	-0.0264
	194.532	0.00126		141.593	-0.00153		142.008	-0.0239
	194.696	0.0027		141.675	-0.00619		142.092	-0.02609
	194.858	0.00417		141.754	-0.0067		142.173	-0.02958
	195.015	0.00147		141.839	-0.00314		142.26	-0.03297
	195.182	-0.00105		141.918	-0.00272		142.339	-0.03273
	195.351	0.00159		142.002	-0.00345		142.424	-0.02739
	195.512	0.00149		142.088	-0.00425		142.505	-0.02498
	195.672	0.000952476		142.17	-0.00568		142.587	-0.02375
	195.829	0.000757107		142.247	-0.00751		142.671	-0.02183
	195.995	-0.000819245		142.331	-0.00822		142.752	-0.02383
	196.155	-0.0016		142.418	-0.00754		142.835	-0.02641
	196.316	-0.000978586		142.5	-0.005		142.92	-0.02636
	196.479	0.000353814		142.584	-0.00592		142.999	-0.02235
	196.644	0.00138		142.667	-0.00787		143.085	-0.02157
	196.805	0.00298		142.747	-0.00824		143.163	-0.02168
	196.962	0.00267		142.832	-0.00907		143.247	-0.0201
	197.124	0.00148		142.911	-0.00928		143.333	-0.02257
	197.288	0.0005562		142.994	-0.00817		143.412	-0.02523
	197.45	0.00251		143.074	-0.007		143.494	-0.02441
	197.613	0.00407		143.161	-0.0048		143.581	-0.02825
	197.777	0.00258		143.245	-0.00244		143.664	-0.02825
	197.941	0.00172		143.326	-0.00136		143.746	-0.02421
	198.104	0.00159		143.406	-0.005		143.829	-0.02626
	198.265	0.00362		143.491	-0.00823		143.909	-0.02447
	198.426	0.00212		143.573	-0.00391		143.991	-0.0232
	198.587	0.00098692		143.654	0.000201965		144.073	-0.02795
	198.752	0.00227		143.74	-0.00335		144.154	-0.0266
	198.914	0.00255		143.825	-0.00603		144.235	-0.02482
	199.077	0.00101		143.906	-0.00652		144.323	-0.03076
	199.239	0.00144		143.988	-0.0079		144.404	-0.0272
	199.401	0.0047		144.068	-0.00639		144.488	-0.02433
	199.561	0.00301		144.152	-0.00638		144.565	-0.02693
	199.72	0.0009414		144.235	-0.00721		144.653	-0.02768
	199.878	0.000419607		144.319	-0.0055		144.729	-0.02765
	200.037	0.00215		144.4	-0.00642		144.814	-0.02658
	200.195	0.00133		144.486	-0.00553		144.898	-0.02724
	200.357	-0.00139		144.566	-0.00168		144.983	-0.03213
	200.517	-0.000880908		144.651	-0.00192		145.062	-0.03041
	200.677	0.000987863		144.737	-0.00138		145.152	-0.02156
	200.837	0.00109		144.819	0.000110872		145.232	-0.02387
	200.996	-0.00075722		144.9	-0.00571		145.316	-0.02698
	201.163	-0.000292904		144.981	-0.0105		145.396	-0.02245
	201.325	0.0015		145.063	-0.00708		145.48	-0.01959
	201.486	0.000813394		145.147	-0.0097		145.557	-0.02283
	201.641	-0.000323934		145.23	-0.01177		145.643	-0.02749
	201.804	-0.000736965		145.312	-0.00997		145.727	-0.02387
	201.962	0.00159		145.395	-0.00528		145.815	-0.02058
	202.123	0.00295		145.473	-0.00405		145.896	-0.02555
	202.28	-0.00047458		145.557	-0.01082		145.978	-0.02908
	202.438	-0.00163		145.639	-0.01057		146.062	-0.02488
	202.597	-0.000734354		145.722	-0.00822		146.145	-0.02453
	202.75	0.000511466		145.804	-0.0097		146.223	-0.02617
	202.911	-0.00161		145.889	-0.00685		146.311	-0.02697
	203.071	-0.000451647		145.971	-0.0028		146.392	-0.02681
	203.234	0.00276		146.06	-0.00524		146.477	-0.02355
	203.394	0.00324		146.14	-0.0071		146.559	-0.02657
	203.553	0.000831584		146.223	-0.0089		146.638	-0.02874
	203.71	-0.00163		146.306	-0.00658		146.722	-0.02165
	203.869	0.00126		146.38	0.0015		146.804	-0.01731
	204.033	0.0025		146.469	-0.00111		146.887	-0.01979
	204.194	0.00243		146.556	-0.00737		146.976	-0.02141
	204.355	0.00161		146.636	-0.00434		147.056	-0.02583
	204.51	0.000833975		146.718	-0.00386		147.139	-0.02644
	204.67	-0.000855401		146.801	-0.00544		147.221	-0.02466
	204.833	-0.002		146.883	-0.00419		147.302	-0.02485
	204.991	-0.0019		146.967	-0.00287		147.386	-0.0258
	205.148	-0.000731393		147.046	-0.00502		147.468	-0.02358
	205.304	0.00156		147.133	-0.0106		147.549	-0.02492
	205.466	0.00102		147.216	-0.0144		147.634	-0.02857
	205.626	0.00252		147.297	-0.01032		147.723	-0.02804
	205.791	0.00154		147.385	-0.00423		147.799	-0.02924
	205.953	-0.00108		147.466	-0.00624		147.88	-0.02663
	206.116	0.00191		147.547	-0.00909		147.967	-0.02639
	206.276	0.00316		147.629	-0.01121		148.045	-0.02809
	206.435	0.000642588		147.713	-0.00827		148.135	-0.02469
	206.601	0.000877222		147.798	-0.00975		148.215	-0.0216
	206.763	0.00219		147.879	-0.01176		148.3	-0.02504
	206.927	0.00102		147.967	-0.00696		148.381	-0.02718
	207.084	0.000584015		148.046	-0.00484		148.463	-0.02316
	207.24	-0.00265		148.131	-0.00572		148.547	-0.02392
	207.394	-0.00323		148.209	-0.00511		148.63	-0.0239
	207.554	0.000536543		148.291	-0.00379		148.712	-0.02371
	207.709	-9.5282e-05		148.373	-0.00235		148.794	-0.02769
	207.867	0.00035664		148.461	0.000768507		148.875	-0.02663
	208.026	0.0012		148.543	-0.00205		148.961	-0.02631
	208.184	0.00020813		148.627	-0.00724		149.04	-0.02602
	208.346	0.000842667		148.708	-0.00763		149.123	-0.02136
	208.503	0.000435232		148.79	-0.00484		149.209	-0.02263
	208.666	-0.00113		148.875	-0.00621		149.291	-0.02733
	208.827	-0.000978559		148.957	-0.00857		149.376	-0.02728
	208.988	0.000752984		149.038	-0.009		149.457	-0.02538
	209.144	0.000600035		149.123	-0.00944		149.539	-0.02591
	209.306	-0.000618044		149.204	-0.01079		149.622	-0.02106
	209.466	-0.00267		149.288	-0.00983		149.707	-0.01608
	209.618	-0.00373		149.368	-0.00762		149.791	-0.01938
	209.769	-0.000502679		149.451	-0.00598		149.873	-0.02385
	209.922	-0.000400207		149.532	-0.00445		149.957	-0.02497
	210.079	-0.00127		149.616	-0.00906		150.035	-0.0223
	210.238	-0.00102		149.696	-0.00686		150.119	-0.02028
	210.392	0.00151		149.78	-0.00193		150.202	-0.019
	210.546	0.00332		149.865	-0.00354		150.286	-0.02106
	210.704	-0.000543317		149.945	-0.00415		150.367	-0.0211
	210.861	-0.000898366		150.028	-0.00383		150.45	-0.02381
	211.015	0.000888209		150.113	-0.00924		150.533	-0.02988
	211.178	0.00137		150.197	-0.01478		150.617	-0.03026
	211.342	-0.000374388		150.275	-0.01135		150.7	-0.02838
	211.503	-0.0021		150.362	-0.00941		150.779	-0.02735
	211.667	-0.000287576		150.443	-0.00744		150.865	-0.03112
	211.827	0.00168		150.529	-0.00665		150.946	-0.02923
	211.991	-0.00215		150.608	-0.00883		151.03	-0.02683
	212.151	-0.00526		150.691	-0.00874		151.109	-0.02487
	212.309	-0.00184		150.773	-0.00937		151.196	-0.02493
	212.469	-0.0028		150.859	-0.01063		151.276	-0.02796
	212.632	-0.00321		150.942	-0.0055		151.357	-0.02441
	212.794	-0.00072797		151.021	0.00154		151.443	-0.02323
	212.951	-0.0004205		151.104	0.00133		151.527	-0.02682
	213.111	-0.00195		151.191	0.000485331		151.605	-0.02908
	213.268	-0.00349		151.27	-0.00153		151.685	-0.02109
	213.424	-0.00239		151.352	-0.00611		151.771	-0.02023
	213.581	-0.00136		151.437	-0.00767		151.853	-0.03093
	213.743	-0.000771262		151.519	-0.00732		151.931	-0.03337
	213.904	-0.00169		151.603	-0.00729		152.019	-0.0287
	214.067	-0.000305838		151.685	-0.00815		152.101	-0.0234
	214.229	-0.000251628		151.767	-0.00627		152.182	-0.0214
	214.386	-0.00227		151.849	-0.00659		152.268	-0.0211
	214.544	-0.00184		151.933	-0.00973		152.351	-0.02211
	214.701	0.000199376		152.017	-0.01183		152.431	-0.02146
	214.86	0.00125		152.096	-0.01169		152.513	-0.02188
	215.022	-0.000108842		152.179	-0.00876		152.596	-0.02326
	215.179	0.00112		152.259	-0.00892		152.678	-0.01899
	215.335	0.000356023		152.346	-0.01164		152.762	-0.01811
	215.496	0.000130949		152.427	-0.01018		152.846	-0.0216
	215.653	8.45601e-05		152.511	-0.00879		152.928	-0.0237
	215.807	-0.000458408		152.59	-0.01257		153.013	-0.0269
	215.968	0.000462992		152.676	-0.01465		153.089	-0.02625
	216.128	-0.000661657		152.758	-0.01305		153.174	-0.02358
	216.292	-5.46472e-06		152.844	-0.01107		153.261	-0.02703
	216.457	-0.000331758		152.927	-0.00818		153.341	-0.03071
	216.616	-0.00241		153.01	-0.00764		153.425	-0.02893
	216.78	-0.00162		153.09	-0.00541		153.507	-0.02558
	216.943	0.00112		153.176	-0.00505		153.59	-0.02249
	217.106	0.00205		153.259	-0.00245		153.674	-0.02142
	217.267	0.000874776		153.343	8.39491e-05		153.756	-0.02169
	217.43	-0.000625645		153.421	-0.00415		153.839	-0.0243
	217.59	-0.000166478		153.51	-0.00629		153.92	-0.02435
	217.753	0.000407415		153.592	-0.00401		154.008	-0.01967
	217.915	-0.00216		153.672	-0.000651141		154.089	-0.01616
	218.072	-0.0018		153.756	-0.00343		154.172	-0.01695
	218.232	0.00202		153.839	-0.0062		154.252	-0.02394
	218.392	0.00146		153.916	-0.00919		154.334	-0.02788
	218.557	-0.00114		154.002	-0.00741		154.416	-0.02649
	218.715	-0.00223		154.085	-0.01032		154.5	-0.0232
	218.876	-0.0015		154.167	-0.01249		154.578	-0.02266
	219.035	0.000313778		154.251	-0.01079		154.664	-0.02341
	219.194	0.000521361		154.339	-0.0115		154.747	-0.0249
	219.355	-0.000304958		154.416	-0.01254		154.828	-0.02746
	219.518	8.23339e-06		154.497	-0.01119		154.911	-0.03149
	219.677	0.000879717		154.581	-0.00885		154.996	-0.03277
	219.839	-0.000955665		154.665	-0.01273		155.078	-0.0261
	219.996	-0.00304		154.745	-0.01244		155.16	-0.02068
	220.155	-0.00121		154.827	-0.00871		155.243	-0.01961
	220.318	0.00097445		154.909	-0.00597		155.329	-0.02384
	220.479	0.00107		154.992	-0.00717		155.411	-0.02818
	220.643	-0.000101477		155.075	-0.00527		155.489	-0.02558
	220.806	-0.000405889		155.16	-0.00148		155.574	-0.02509
	220.97	-6.18557e-06		155.236	-0.00208		155.659	-0.02635
	221.128	-0.000770054		155.323	-0.00916		155.738	-0.03509
	221.291	-0.00268		155.409	-0.01555		155.823	-0.04859
	221.452	-0.00125		155.492	-0.00901		155.906	-0.05581
	221.613	-0.000199634		155.572	-0.00278		155.985	-0.05762
	221.776	-0.00275		155.656	-0.00718		156.067	-0.05687
	221.939	-0.0022		155.739	-0.01096		156.153	-0.05593
	222.1	-0.00145		155.822	-0.00806		156.237	-0.05794
	222.261	-0.000621116		155.905	-0.00462		156.316	-0.05705
	222.421	-0.00117		155.984	-0.00626		156.401	-0.05149
	222.584	-0.00169		156.069	-0.00726		156.482	-0.05677
	222.742	-0.00114		156.153	-0.00285		156.564	-0.0466
	222.903	-0.000723168		156.235	0.00244		156.648	-0.03038
	223.066	-0.00125		156.317	-0.00097389		156.73	-0.02689
	223.231	-0.00135		156.398	-0.0094		156.812	-0.02838
	223.39	0.000208638		156.487	-0.01164		156.891	-0.03119
	223.55	-0.00133		156.561	-0.00867		156.975	-0.03212
	223.712	-0.00159		156.646	-0.005		157.055	-0.03171
	223.874	-0.00275		156.729	-0.00972		157.139	-0.0284
	224.036	-0.00442		156.811	-0.01402		157.222	-0.02924
	224.196	-0.00264		156.893	-0.01238		157.306	-0.02782
	224.359	4.15112e-06		156.975	-0.01236		157.387	-0.02975
	224.521	4.15112e-06		157.057	-0.01393		157.469	-0.02781
	224.683	-0.000506922		157.142	-0.01571		157.553	-0.02517
	224.845	0.000516073		157.224	-0.01146		157.635	-0.02773
	225.005	0.000207147		157.307	-0.00684		157.718	-0.0228
	225.163	-0.00095081		157.387	-0.00521		157.797	-0.01948
	225.321	-0.00138		157.474	-0.00924		157.88	-0.01968
	225.477	0.000196672		157.553	-0.01002		157.961	-0.0224
	225.637	0.00145		157.638	-0.00793		158.044	-0.02391
	225.797	0.0013		157.719	-0.00715		158.131	-0.02046
	225.957	0.000784613		157.806	-0.00497		158.211	-0.01717
	226.113	-3.23571e-06		157.884	-0.00122		158.292	-0.02037
	226.268	-0.00261		157.968	0.00161		158.374	-0.02482
	226.427	-0.00149		158.046	-0.00343		158.458	-0.02374
	226.583	-0.00073936		158.135	-0.00296		158.535	-0.02659
	226.739	-0.000899445		158.212	-0.00465		158.621	-0.02661
	226.895	-0.0012		158.301	-0.00587		158.707	-0.01927
	227.057	-0.0022		158.384	-0.00375		158.791	-0.01895
	227.217	-0.00111		158.463	-0.00448		158.871	-0.02217
	227.373	-0.00181		158.544	-0.00575		158.954	-0.0256
	227.529	-0.00338		158.628	-0.00622		159.036	-0.02984
	227.691	-0.00267		158.712	-0.01145		159.12	-0.02925
	227.852	0.000765621		158.792	-0.01536		159.198	-0.02696
	228.006	-0.000818468		158.877	-0.01057		159.282	-0.02519
	228.164	-0.00303		158.957	-0.00803		159.365	-0.02487
	228.325	-0.00172		159.042	-0.00947		159.446	-0.02522
	228.482	6.46872e-06		159.123	-0.0107		159.526	-0.02811
	228.638	0.000798872		159.203	-0.00638		159.611	-0.0344
	228.795	-9.92141e-05		159.283	-0.00351		159.693	-0.0314
	228.956	-0.0018		159.369	-0.00342		159.776	-0.02365
	229.117	-0.00296		159.448	-0.00554		159.858	-0.02191
	229.276	-0.00183		159.534	-0.00481		159.94	-0.02503
	229.436	-0.00198		159.618	-0.0037		160.025	-0.02526
	229.6	-0.00146		159.7	-0.00696		160.102	-0.02275
	229.76	0.000314339		159.784	-0.01196		160.191	-0.02426
	229.918	-0.000504221		159.865	-0.01406		160.27	-0.02643
	230.08	-0.000611912		159.945	-0.01103		160.351	-0.02607
	230.242	-0.00255		160.031	-0.01263		160.434	-0.01851
	230.402	-0.00334		160.114	-0.01286		160.514	-0.02088
	230.558	-0.0008994		160.198	-0.01137		160.602	-0.02873
	230.717	-0.00010513		160.28	-0.01007		160.684	-0.02494
	230.876	-0.00116		160.362	-0.00979		160.769	-0.0179
	231.033	-0.00207		160.441	-0.00732		160.851	-0.01794
	231.188	-0.00196		160.522	-0.00264		160.929	-0.02283
	231.346	-0.00382		160.608	-0.0055		161.016	-0.02407
	231.505	-0.00456		160.687	-0.00316		161.093	-0.02511
	231.666	-0.0019		160.773	-0.00292		161.176	-0.02644
	231.823	0.000950902		160.854	-0.00749		161.257	-0.02486
	231.98	0.000741704		160.94	-0.00656		161.342	-0.02266
	232.138	-0.000625554		161.024	-0.00588		161.425	-0.02382
	232.298	0.000202024		161.108	-0.00861		161.503	-0.02462
	232.459	0.00139		161.187	-0.00868		161.588	-0.03033
	232.62	-0.000303986		161.273	-0.00539		161.672	-0.03494
	232.782	-0.00258		161.354	-0.00523		161.754	-0.02856
	232.942	-7.39881e-06		161.434	-0.00419		161.838	-0.02595
	233.103	0.00201		161.517	-0.00731		161.918	-0.03013
	233.263	-0.00233		161.598	-0.00499		161.999	-0.02946
	233.423	-0.00305		161.681	-0.00423		162.081	-0.026
	233.584	-0.00214		161.762	-0.01074		162.161	-0.0245
	233.743	-0.00204		161.845	-0.01108		162.246	-0.02392
	233.906	-0.000738662		161.931	-0.00601		162.329	-0.02565
	234.062	-0.00181		162.012	-0.00409		162.41	-0.02345
	234.225	0.000153629		162.095	-0.00887		162.493	-0.02207
	234.381	0.00143		162.174	-0.00994		162.575	-0.02599
	234.54	-0.000972361		162.256	-0.00684		162.66	-0.02775
	234.702	-0.000867762		162.341	-0.00792		162.743	-0.02362
	234.861	0.000672983		162.427	-0.01664		162.821	-0.0218
	235.022	-0.00349		162.507	-0.01534		162.905	-0.02488
	235.181	-0.00406		162.591	-0.00779		162.985	-0.02696
	235.343	-0.00338		162.669	-0.00557		163.066	-0.02839
	235.5	-0.00569		162.749	-0.00517		163.153	-0.02829
	235.662	-0.00336		162.831	-0.00488		163.235	-0.02461
	235.82	-0.00359		162.915	-0.00176		163.313	-0.02024
	235.983	-0.00315		162.997	0.0014		163.397	-0.01737
	236.147	-0.00187		163.082	6.0476e-05		163.478	-0.01318
	236.305	-0.00638		163.163	-0.000634562		163.561	-0.01797
	236.466	-0.00716		163.241	-0.000441038		163.643	-0.02562
	236.625	-0.00145		163.328	-0.000706598		163.725	-0.02621
	236.784	-0.000396963		163.411	-0.000218571		163.808	-0.02652
	236.946	-0.00201		163.494	-0.00459		163.891	-0.02344
	237.106	0.000914056		163.578	-0.00878		163.974	-0.02067
	237.268	-0.00181		163.657	-0.00811		164.055	-0.02279
	237.429	-0.00508		163.736	-0.00717		164.136	-0.027
	237.587	-0.00437		163.816	-0.01054		164.22	-0.03093
	237.747	-0.00182		163.904	-0.01291		164.297	-0.0318
	237.908	0.00253		163.986	-0.00903		164.38	-0.02865
	238.069	0.000459192		164.069	-0.00598		164.461	-0.02384
	238.229	-0.0018		164.154	-0.01004		164.544	-0.02403
	238.391	-0.00247		164.236	-0.0134		164.63	-0.01869
	238.552	-0.000520621		164.314	-0.01149		164.715	-0.01734
	238.714	-0.00358		164.398	-0.01027		164.795	-0.02433
	238.874	-0.00513		164.478	-0.01808		164.877	-0.02345
	239.034	9.02443e-05		164.562	-0.02714		164.959	-0.02263
	239.197	-0.000711001		164.644	-0.02654		165.04	-0.02818
	239.361	-0.0058		164.727	-0.02366		165.119	-0.02938
	239.522	-0.00535		164.811	-0.02183		165.203	-0.02464
	239.684	-0.00367		164.893	-0.01877		165.283	-0.02515
	239.847	-0.0046		164.97	-0.01268		165.364	-0.02478
	240.009	-0.00484		165.058	-0.01424		165.452	-0.03014
	240.17	-0.0068		165.133	-0.0187		165.529	-0.03068
	240.331	-0.00648		165.22	-0.01841		165.615	-0.02591
	240.49	-0.00157		165.299	-0.01385		165.695	-0.02688
	240.649	-0.000478911		165.379	-0.0067		165.775	-0.0232
	240.813	-0.00043305		165.464	-0.00719		165.855	-0.01859
	240.973	0.000418376		165.548	-0.01059		165.935	-0.02074
	241.134	-0.00186		165.627	-0.01549		166.019	-0.02558
	241.295	-0.000412253		165.707	-0.01597		166.1	-0.0256
	241.456	-0.00149		165.789	-0.01571		166.18	-0.02333
	241.617	-0.00273		165.873	-0.01843		166.266	-0.02226
	241.777	0.00093222		165.956	-0.01978		166.348	-0.02319
	241.938	0.00313		166.038	-0.02273		166.429	-0.02308
	242.101	-0.00313		166.118	-0.02185		166.509	-0.02517
	242.267	-0.00795		166.203	-0.02379		166.589	-0.0281
	242.425	-0.00581		166.284	-0.02923		166.673	-0.02618
	242.584	-0.00398		166.363	-0.02678		166.752	-0.02186
	242.743	-0.00398		166.447	-0.02208		166.834	-0.02208
	242.901	-0.00596		166.531	-0.02515		166.915	-0.02161
	243.06	-0.00487		166.611	-0.02653		166.999	-0.02033
	243.224	-0.00399		166.695	-0.01961		167.081	-0.02347
	243.385	-0.00803		166.778	-0.01717		167.163	-0.02264
	243.546	-0.01001		166.861	-0.01711		167.244	-0.02105
	243.705	-0.00715		166.941	-0.0182		167.328	-0.02416
	243.865	-0.00434		167.025	-0.02046		167.408	-0.02525
	244.027	-0.00544		167.102	-0.01712		167.486	-0.02416
	244.191	-0.00448		167.19	-0.01867		167.575	-0.02754
	244.353	-0.00211		167.267	-0.0232		167.652	-0.02656
	244.514	-0.00528		167.349	-0.0198		167.737	-0.02589
	244.678	-0.00764		167.43	-0.02269		167.817	-0.02516
	244.837	-0.00694		167.512	-0.02872		167.9	-0.02115
	244.998	-0.00432		167.594	-0.02918		167.982	-0.02321
	245.16	-0.0021		167.675	-0.02806		168.062	-0.02428
	245.322	-0.00219		167.755	-0.02624		168.138	-0.02123
	245.485	-0.00624		167.844	-0.02702		168.223	-0.01989
	245.646	-0.00778		167.922	-0.03036		168.304	-0.02121
	245.805	-0.007		168.003	-0.03032		168.386	-0.02179
	245.969	-0.01002		168.082	-0.02598		168.467	-0.02139
	246.13	-0.00634		168.166	-0.02497		168.553	-0.02012
	246.292	-0.00227		168.25	-0.01983		168.632	-0.02329
	246.453	-0.00356		168.332	-0.01308		168.714	-0.02109
	246.614	-0.00587		168.413	-0.00879		168.798	-0.0205
	246.775	-0.00986		168.496	-0.00491		168.876	-0.02211
	246.939	-0.00992		168.577	-0.000506061		168.956	-0.01889
	247.098	-0.00449		168.655	0.00121		169.041	-0.01727
	247.259	-0.00206		168.741	0.00559		169.12	-0.01632
	247.424	-0.00384		168.82	0.01039		169.201	-0.01847
	247.588	-0.00572		168.899	0.00871		169.279	-0.01868
	247.757	-0.00727		168.984	0.007		169.363	-0.01896
	247.923	-0.00511		169.066	0.00289		169.442	-0.01919
	248.086	-0.00316		169.148	-0.00193		169.525	-0.02168
	248.249	-0.00335		169.228	-0.00466		169.608	-0.02452
	248.413	-0.00289		169.312	-0.01138		169.686	-0.022
	248.576	-0.0037		169.393	-0.01819		169.766	-0.01719
	248.74	-0.00722		169.473	-0.01473		169.847	-0.01855
	248.903	-0.00953		169.553	-0.01416		169.931	-0.02415
	249.063	-0.0101		169.639	-0.01746		170.009	-0.02326
	249.222	-0.00619		169.718	-0.01637		170.094	-0.02389
	249.382	-0.00418		169.797	-0.01684		170.171	-0.02545
	249.54	-0.00891		169.881	-0.02179		170.254	-0.02231
	249.704	-0.00821		169.961	-0.02174		170.339	-0.02039
	249.867	-0.00781		170.049	-0.01312		170.418	-0.02017
	250.031	-0.00993		170.129	-0.00376		170.502	-0.0221
	250.193	-0.00891		170.208	0.0035		170.582	-0.02656
	250.36	-0.00924		170.289	0.00845		170.662	-0.02722
	250.524	-0.00883		170.369	0.01237		170.744	-0.02451
	250.687	-0.00688		170.449	0.01861		170.827	-0.02314
	250.847	-0.00863		170.532	0.02319		170.906	-0.02284
	251.006	-0.00976		170.612	0.02663		170.989	-0.01976
	251.163	-0.00952		170.696	0.03677		171.069	-0.01855
	251.32	-0.01139		170.775	0.04447		171.151	-0.02271
	251.479	-0.01215		170.855	0.0388		171.228	-0.02662
	251.637	-0.00926		170.936	0.03748		171.311	-0.02934
	251.8	-0.00771		171.016	0.03978		171.39	-0.02895
	251.958	-0.00881		171.097	0.03006		171.468	-0.02352
	252.118	-0.01074		171.178	0.02035		171.553	-0.02048
	252.278	-0.01215		171.264	0.01407		171.632	-0.02119
	252.442	-0.01073		171.339	0.00785		171.714	-0.02033
	252.601	-0.01096		171.42	0.00165		171.795	-0.02371
	252.764	-0.01221		171.506	-0.0054		171.876	-0.02614
	252.928	-0.0115		171.584	-0.00909		171.955	-0.02273
	253.084	-0.00906		171.667	-0.01055		172.037	-0.01573
	253.247	-0.00985		171.748	-0.01896		172.118	-0.01469
	253.406	-0.01282		171.828	-0.02556		172.197	-0.0169
	253.566	-0.01031		171.908	-0.02461		172.279	-0.01893
	253.727	-0.00987		171.992	-0.02016		172.357	-0.02054
	253.89	-0.01163		172.076	-0.01571		172.436	-0.01739
	254.05	-0.01102		172.156	-0.01442		172.52	-0.0173
	254.214	-0.01019		172.239	-0.01297		172.601	-0.01914
	254.374	-0.00766		172.318	-0.00766		172.681	-0.0221
	254.534	-0.01012		172.401	-0.00771		172.764	-0.02177
	254.699	-0.01332		172.481	-0.01456		172.845	-0.01786
	254.858	-0.0125		172.567	-0.019		172.926	-0.01487
	255.02	-0.0115		172.643	-0.02167		173.01	-0.01763
	255.18	-0.01106		172.728	-0.01963		173.089	-0.02337
	255.337	-0.01147		172.805	-0.01996		173.167	-0.02134
	255.498	-0.01402		172.888	-0.02321		173.247	-0.01972
	255.657	-0.01202		172.965	-0.0254		173.335	-0.02174
	255.817	-0.01109		173.05	-0.02895		173.415	-0.02209
	255.974	-0.01383		173.128	-0.02935		173.495	-0.02096
	256.139	-0.01184		173.215	-0.02572		173.578	-0.02506
	256.302	-0.011		173.293	-0.02176		173.657	-0.03122
	256.462	-0.01089		173.377	-0.02002		173.734	-0.02932
	256.62	-0.01307		173.457	-0.02165		173.818	-0.02867
	256.782	-0.01445		173.534	-0.0223		173.896	-0.02637
	256.945	-0.01354		173.616	-0.027		173.978	-0.02649
	257.108	-0.01194		173.698	-0.03508		174.057	-0.02709
	257.269	-0.01453		173.778	-0.03426		174.14	-0.02117
	257.429	-0.01521		173.862	-0.0312		174.222	-0.01729
	257.596	-0.01443		173.936	-0.03509		174.305	-0.01721
	257.752	-0.0167		174.023	-0.04317		174.379	-0.01605
	257.911	-0.01695		174.105	-0.0448		174.465	-0.01684
	258.075	-0.01646		174.188	-0.03991		174.544	-0.02023
	258.234	-0.01513		174.267	-0.03972		174.624	-0.01548
	258.394	-0.01496		174.345	-0.03991		174.708	-0.01594
	258.552	-0.01379		174.427	-0.03742		174.784	-0.0196
	258.713	-0.0145		174.51	-0.03533		174.869	-0.01942
	258.873	-0.01672		174.592	-0.03686		174.949	-0.02007
	259.034	-0.01783		174.674	-0.03952		175.032	-0.02354
	259.196	-0.01607		174.751	-0.03571		175.117	-0.02356
	259.362	-0.01481		174.831	-0.02898		175.197	-0.02181
	259.525	-0.01507		174.913	-0.02929		175.279	-0.02651
	259.685	-0.01718		174.995	-0.03462		175.357	-0.02629
	259.849	-0.01655		175.073	-0.03842		175.438	-0.02776
	260.009	-0.01453		175.154	-0.03938		175.52	-0.02939
	260.176	-0.01454		175.237	-0.03482		175.604	-0.02657
	260.341	-0.0151		175.322	-0.03728		175.684	-0.02779
	260.505	-0.01519		175.397	-0.03869		175.768	-0.03666
	260.666	-0.01429		175.481	-0.03462		175.846	-0.03806
	260.825	-0.01619		175.561	-0.03663		175.929	-0.03203
	260.984	-0.01712		175.647	-0.0408		176.012	-0.03101
	261.146	-0.01951		175.725	-0.04199		176.093	-0.02804
	261.306	-0.01807		175.805	-0.04082		176.172	-0.02943
	261.468	-0.01746		175.886	-0.03872		176.258	-0.03298
	261.631	-0.01978		175.969	-0.03787		176.341	-0.03228
	261.795	-0.01871		176.048	-0.04043		176.421	-0.03236
	261.952	-0.01797		176.128	-0.03963		176.506	-0.03126
	262.114	-0.02088		176.209	-0.03813		176.589	-0.02503
	262.275	-0.0231		176.288	-0.03666		176.672	-0.0227
	262.434	-0.02099		176.369	-0.03502		176.755	-0.02966
	262.595	-0.01996		176.451	-0.03454		176.839	-0.03401
	262.757	-0.01672		176.532	-0.03307		176.921	-0.03225
	262.918	-0.01728		176.611	-0.03062		177.003	-0.02662
	263.078	-0.01928		176.692	-0.02856		177.086	-0.02045
	263.243	-0.01949		176.776	-0.0257		177.173	-0.02058
	263.403	-0.02109		176.857	-0.0224		177.258	-0.02396
	263.564	-0.02135		176.934	-0.01678		177.338	-0.0212
	263.725	-0.02078		177.019	-0.01019		177.424	-0.02024
	263.886	-0.01957		177.103	-0.0107		177.508	-0.0258
	264.051	-0.0206		177.179	-0.01288		177.591	-0.02386
	264.215	-0.02236		177.269	-0.01349		177.679	-0.02137
	264.38	-0.02377		177.344	-0.01316		177.765	-0.02366
	264.544	-0.0243		177.427	-0.01051		177.845	-0.0233
	264.706	-0.02525		177.508	-0.00894		177.929	-0.02151
	264.867	-0.02495		177.591	-0.01017		178.016	-0.02181
	265.028	-0.02548		177.669	-0.00947		178.097	-0.02222
	265.192	-0.02465		177.755	-0.00933		178.185	-0.02632
	265.356	-0.0211		177.833	-0.01259		178.269	-0.02725
	265.52	-0.02161		177.919	-0.01484		178.35	-0.0207
	265.683	-0.02353		178.005	-0.01261		178.434	-0.0189
	265.842	-0.02356		178.09	-0.00792		178.524	-0.02096
	265.998	-0.02314		178.174	-0.00514		178.606	-0.02239
	266.155	-0.02281		178.252	-0.00547		178.694	-0.02826
	266.321	-0.02113		178.333	-0.00599		178.773	-0.03039
	266.481	-0.02337		178.418	-0.00397		178.859	-0.02855
	266.644	-0.02332		178.499	-0.00479		178.942	-0.02835
	266.803	-0.02256		178.584	-0.0063		179.027	-0.02507
	266.96	-0.02646		178.667	-0.00678		179.113	-0.0244
	267.123	-0.02726		178.752	-0.00435		179.205	-0.02866
	267.286	-0.02589		178.835	-0.00329		179.285	-0.02973
	267.453	-0.02542		178.922	-0.0081		179.371	-0.02587
	267.616	-0.02674		179.004	-0.01296		179.457	-0.02578
	267.777	-0.0269		179.087	-0.01149		179.54	-0.0246
	267.935	-0.02648		179.174	-0.00986		179.625	-0.0225
	268.093	-0.02642		179.258	-0.01199		179.709	-0.02122
	268.252	-0.02838		179.342	-0.01559		179.794	-0.01838
	268.415	-0.03021		179.423	-0.01767		179.879	-0.02004
	268.578	-0.02852		179.508	-0.01743		179.961	-0.02396
	268.739	-0.02736		179.596	-0.01585		180.046	-0.02299
	268.899	-0.02658		179.681	-0.01647		180.133	-0.02082
	269.057	-0.02614		179.765	-0.01483		180.22	-0.0215
	269.214	-0.02612		179.846	-0.00809		180.305	-0.02304
	269.377	-0.02724		179.934	-0.00906		180.389	-0.02565
	269.539	-0.02761		180.017	-0.00916		180.476	-0.02822
	269.701	-0.02799		180.103	-0.00736		180.56	-0.02792
	269.857	-0.02797		180.187	-0.00601		180.644	-0.02941
	270.014	-0.02595		180.271	-0.00153		180.732	-0.03091
	270.171	-0.02684		180.36	0.000974114		180.814	-0.02417
	270.33	-0.02908		180.443	-0.00102		180.898	-0.01851
	270.487	-0.03129		180.524	0.000424318		180.983	-0.02197
	270.647	-0.03122		180.611	-0.00256		181.068	-0.02382
	270.806	-0.03091		180.696	-0.01216		181.153	-0.02586
	270.968	-0.0321		180.781	-0.0113		181.237	-0.02258
	271.126	-0.03259		180.868	-0.0078		181.323	-0.0212
	271.282	-0.03167		180.95	-0.0108		181.403	-0.02646
	271.443	-0.0326		181.036	-0.01056		181.489	-0.02291
	271.602	-0.03379		181.122	-0.00862		181.577	-0.01908
	271.766	-0.03141		181.201	-0.00944		181.663	-0.02372
	271.927	-0.03223		181.291	-0.0118		181.747	-0.0282
	272.088	-0.0317		181.375	-0.01391		181.829	-0.0247
	272.245	-0.0326		181.457	-0.0073		181.915	-0.02132
	272.407	-0.03429		181.547	0.000682627		181.998	-0.01873
	272.566	-0.03309		181.632	-0.00361		182.08	-0.01963
	272.724	-0.03493		181.716	-0.01192		182.166	-0.01886
	272.887	-0.03693		181.8	-0.00978		182.251	-0.01786
	273.048	-0.03535		181.887	-0.00674		182.34	-0.02293
	273.209	-0.03406		181.972	-0.00957		182.42	-0.02369
	273.37	-0.03549		182.054	-0.01269		182.509	-0.01995
	273.527	-0.03584		182.14	-0.01213		182.587	-0.01573
	273.688	-0.03677		182.226	-0.00899		182.672	-0.01638
	273.849	-0.03562		182.311	-0.01298		182.763	-0.0246
	274.011	-0.03475		182.391	-0.01502		182.843	-0.02443
	274.173	-0.03594		182.476	-0.01171		182.928	-0.01932
	274.337	-0.03515		182.563	-0.00814		183.011	-0.02298
	274.498	-0.03637		182.649	-0.00593		183.099	-0.02417
	274.659	-0.0386		182.73	-0.00767		183.178	-0.02238
	274.821	-0.03875		182.814	-0.01209		183.264	-0.02236
	274.979	-0.03841		182.899	-0.00814		183.349	-0.0233
	275.139	-0.03702		182.983	-0.00275		183.434	-0.02829
	275.298	-0.03644		183.07	-0.00696		183.515	-0.02992
	275.46	-0.0383		183.153	-0.00543		183.6	-0.02596
	275.621	-0.03912		183.235	-0.00643		183.684	-0.02593
	275.783	-0.03831		183.321	-0.00744		183.764	-0.02778
	275.94	-0.03852		183.408	-0.00697		183.852	-0.03016
	276.098	-0.03671		183.491	-0.01024		183.938	-0.03216
	276.256	-0.03424		183.58	-0.01192		184.021	-0.03119
	276.418	-0.03566		183.661	-0.00772		184.107	-0.02954
	276.58	-0.03787		183.746	-0.00855		184.192	-0.02834
	276.743	-0.03876		183.829	-0.01484		184.277	-0.02765
	276.909	-0.0389		183.916	-0.01273		184.359	-0.02606
	277.071	-0.03858		183.998	-0.0118		184.447	-0.02629
	277.235	-0.03985		184.084	-0.01279		184.528	-0.02643
	277.395	-0.04257		184.167	-0.01401		184.615	-0.02843
	277.562	-0.04175		184.249	-0.01342		184.699	-0.02366
	277.723	-0.04195		184.335	-0.01029		184.784	-0.01913
	277.89	-0.04405		184.419	-0.00377		184.863	-0.01976
	278.055	-0.04468		184.503	-0.00246		184.954	-0.02134
	278.217	-0.04438		184.588	-0.00573		185.036	-0.02531
	278.376	-0.04513		184.676	-0.00318		185.121	-0.02578
	278.535	-0.04389		184.757	-0.00319		185.202	-0.02378
	278.701	-0.04274		184.841	-0.008		185.287	-0.0221
	278.86	-0.04337		184.927	-0.0089		185.367	-0.02348
	279.022	-0.04228		185.008	-0.00435		185.452	-0.02137
	279.185	-0.0432		185.095	-0.00137		185.535	-0.02383
	279.349	-0.04238		185.182	-0.000424537		185.62	-0.02493
	279.511	-0.04311		185.261	-0.00753		185.705	-0.0236
	279.672	-0.04343		185.343	-0.01361		185.788	-0.02516
	279.837	-0.04285		185.433	-0.01005		185.873	-0.02459
	280.002	-0.04346		185.519	-0.00852		185.959	-0.02745
	280.171	-0.04562		185.601	-0.00933		186.041	-0.03067
	280.333	-0.04528		185.684	-0.00965		186.129	-0.02805
	280.501	-0.04266		185.768	-0.007		186.209	-0.02742
	280.666	-0.04499		185.854	-0.00904		186.294	-0.02928
	280.829	-0.04624		185.936	-0.01395		186.38	-0.02437
	280.995	-0.04681		186.023	-0.01476		186.464	-0.02269
	281.16	-0.04778		186.108	-0.01205		186.547	-0.0262
	281.322	-0.04887		186.188	-0.01059		186.631	-0.02408
	281.485	-0.04908		186.273	-0.01246		186.72	-0.02435
	281.65	-0.04719		186.358	-0.01513		186.803	-0.02658
	281.813	-0.04761		186.44	-0.01706		186.888	-0.02478
	281.974	-0.04966		186.524	-0.01315		186.969	-0.02617
	282.134	-0.05194		186.608	-0.01344		187.049	-0.02586
	282.293	-0.0517		186.694	-0.01325		187.133	-0.0229
	282.455	-0.05173		186.778	-0.00893		187.22	-0.02452
	282.616	-0.05186		186.864	-0.01257		187.302	-0.02382
	282.777	-0.04982		186.948	-0.01915		187.388	-0.02286
	282.942	-0.05184		187.028	-0.01292		187.467	-0.02485
	283.101	-0.05392		187.115	-0.00544		187.557	-0.02244
	283.262	-0.05531		187.198	-0.00365		187.644	-0.0216
	283.424	-0.05579		187.281	-0.00376		187.723	-0.02139
	283.587	-0.05599		187.367	-0.00875		187.806	-0.0215
	283.749	-0.05649		187.449	-0.00869		187.887	-0.02283
	283.914	-0.05658		187.534	-0.00979		187.971	-0.02502
	284.078	-0.0569		187.619	-0.01216		188.054	-0.02731
	284.244	-0.05501		187.701	-0.00897		188.138	-0.02652
	284.411	-0.05458		187.786	-0.00523		188.224	-0.02453
	284.573	-0.05633		187.868	-0.00735		188.306	-0.02172
	284.738	-0.05802		187.95	-0.01373		188.39	-0.02282
	284.902	-0.05686		188.034	-0.01692		188.478	-0.02336
	285.065	-0.05628		188.12	-0.01805		188.555	-0.02503
	285.227	-0.05874		188.201	-0.01428		188.641	-0.02817
	285.392	-0.0607		188.285	-0.01007		188.721	-0.02681
	285.552	-0.05958		188.367	-0.00979		188.806	-0.02304
	285.716	-0.05959		188.454	-0.01009		188.892	-0.02444
	285.876	-0.06394		188.538	-0.00952		188.976	-0.03204
	286.035	-0.06787		188.624	-0.01003		189.061	-0.03479
	286.195	-0.06566		188.706	-0.01133		189.144	-0.034
	286.356	-0.0621		188.792	-0.00693		189.23	-0.03315
	286.517	-0.06545		188.873	-0.00277		189.311	-0.03239
	286.677	-0.06705		188.958	-6.26649e-05		189.394	-0.03012
	286.837	-0.06487		189.041	-0.0021		189.475	-0.02763
	286.997	-0.06285		189.124	-0.00738		189.562	-0.03034
	287.161	-0.06281		189.209	-0.0075		189.645	-0.03186
	287.324	-0.06333		189.292	-0.00743		189.729	-0.02614
	287.483	-0.06445		189.375	-0.00938		189.81	-0.01953
	287.641	-0.06586		189.458	-0.00626		189.892	-0.01964
	287.801	-0.06689		189.542	-0.00708		189.978	-0.02452
	287.961	-0.0671		189.624	-0.0127		190.064	-0.02711
	288.124	-0.06694		189.709	-0.0129		190.146	-0.02721
	288.285	-0.06963		189.793	-0.01336		190.227	-0.02738
	288.446	-0.07191		189.879	-0.01268		190.312	-0.02757
	288.606	-0.0715		189.959	-0.01219		190.394	-0.0253
	288.766	-0.07016		190.045	-0.0141		190.476	-0.02367
	288.927	-0.07088		190.127	-0.01409		190.562	-0.02616
	289.092	-0.07522		190.209	-0.01066		190.649	-0.03179
	289.254	-0.07572		190.294	-0.01071		190.73	-0.03164
	289.415	-0.07487		190.378	-0.01168		190.814	-0.02425
	289.576	-0.07838		190.46	-0.0122		190.896	-0.02029
	289.731	-0.07831		190.543	-0.0121		190.979	-0.02103
	289.888	-0.07693		190.628	-0.00963		191.06	-0.02159
	290.05	-0.07785		190.708	-0.01097		191.145	-0.0226
	290.208	-0.08003		190.793	-0.01		191.226	-0.02287
	290.369	-0.0819		190.877	-0.00773		191.314	-0.02314
	290.529	-0.08339		190.961	-0.00737		191.396	-0.02455
	290.682	-0.08114		191.046	-0.01202		191.481	-0.02177
	290.842	-0.07939		191.127	-0.01524		191.564	-0.01951
	291.005	-0.07958		191.214	-0.01194		191.646	-0.02268
	291.167	-0.07949		191.297	-0.01014		191.728	-0.02512
	291.33	-0.08117		191.38	-0.01192		191.818	-0.02769
	291.495	-0.08304		191.467	-0.01424		191.897	-0.02665
	291.656	-0.08456		191.548	-0.01328		191.981	-0.02346
	291.817	-0.08305		191.63	-0.01132		192.065	-0.02734
	291.98	-0.08688		191.717	-0.01192		192.15	-0.02712
	292.136	-0.0904		191.801	-0.0131		192.234	-0.02348
	292.297	-0.08662		191.882	-0.00983		192.315	-0.02109
	292.458	-0.08533		191.966	-0.0076		192.402	-0.02317
	292.618	-0.08538		192.05	-0.00887		192.488	-0.02629
	292.777	-0.086		192.131	-0.00926		192.569	-0.02622
	292.935	-0.0861		192.213	-0.00972		192.651	-0.0236
	293.094	-0.08568		192.297	-0.00913		192.735	-0.02284
	293.252	-0.08618		192.381	-0.00917		192.818	-0.02664
	293.413	-0.08618		192.465	-0.01531		192.904	-0.02377
	293.572	-0.08469		192.552	-0.01629		192.987	-0.02239
[truncated: 7,257 more rows]
