# Supplementary material for: A Nanofiber Mat With Dual Bioactive Components and a Biomimetic Matrix Structure for Improving Osteogenesis Effect
Source: Front Chem. 2021 Oct 29;9:740191. doi: 10.3389/fchem.2021.740191 (PMC8586446; doi:10.3389/fchem.2021.740191)
Supplement: Supplementary file 1 [file DataSheet1.ZIP › Fig 4-mechanical properties.xlsx]

## Sheet: Sheet1
	PLLA		PLLA/BSA		PLLA/BSA/HAp
	strain（%）	stress （Mpa）	strain（%）	stress （Mpa）	strain（%）	stress （Mpa）
	0	0.005	0	0	0	0
	0	0.004	0	0	0	0
	0	0.004	0	0	0	0
	0	0.004	0	0.012	0	0
	0	0.004	0.012	0.028	0	0
	0	0.004	0.05	0.047	0	0.005
	0	0.004	0.062	0.079	0.025	0.017
	0	0.009	0.081	0.11	0.037	0.024
	0	0.008	0.1	0.134	0.05	0.036
	0	0.008	0.112	0.161	0.062	0.047
	0	0.008	0.124	0.185	0.074	0.059
	0	0.008	0.137	0.204	0.087	0.067
	0	0.008	0.15	0.22	0.1	0.075
	0	0.012	0.162	0.244	0.112	0.082
	0	0.012	0.174	0.263	0.124	0.091
	0	0.012	0.187	0.283	0.137	0.095
	0	0.012	0.199	0.303	0.15	0.102
	0	0.012	0.212	0.326	0.162	0.111
	0.012	0.016	0.225	0.346	0.174	0.114
	0.025	0.016	0.249	0.374	0.187	0.122
	0.05	0.016	0.249	0.401	0.199	0.126
	0.062	0.016	0.262	0.424	0.212	0.13
	0.074	0.02	0.293	0.467	0.225	0.134
	0.087	0.02	0.312	0.51	0.237	0.141
	0.1	0.02	0.337	0.53	0.249	0.145
	0.112	0.02	0.343	0.561	0.262	0.15
	0.124	0.024	0.362	0.585	0.275	0.158
	0.15	0.024	0.375	0.612	0.287	0.161
	0.162	0.024	0.387	0.655	0.3	0.169
	0.162	0.024	0.412	0.683	0.312	0.173
	0.174	0.024	0.425	0.706	0.325	0.181
	0.187	0.024	0.437	0.731	0.337	0.185
	0.199	0.028	0.45	0.765	0.35	0.193
	0.237	0.027	0.462	0.788	0.362	0.197
	0.249	0.027	0.486	0.836	0.387	0.213
	0.262	0.027	0.499	0.864	0.4	0.22
	0.275	0.027	0.511	0.883	0.425	0.228
	0.287	0.027	0.524	0.907	0.437	0.24
	0.312	0.027	0.536	0.934	0.45	0.248
	0.318	0.027	0.549	0.957	0.462	0.256
	0.325	0.027	0.561	0.981	0.475	0.263
	0.35	0.027	0.58	1.005	0.499	0.279
	0.362	0.032	0.587	1.028	0.524	0.287
	0.375	0.031	0.611	1.056	0.536	0.295
	0.387	0.031	0.624	1.083	0.549	0.306
	0.4	0.028	0.636	1.107	0.561	0.318
	0.412	0.032	0.649	1.13	0.587	0.333
	0.425	0.031	0.661	1.158	0.599	0.345
	0.437	0.031	0.674	1.178	0.611	0.353
	0.45	0.031	0.686	1.197	0.636	0.365
	0.462	0.031	0.699	1.221	0.649	0.377
	0.475	0.031	0.705	1.24	0.661	0.384
	0.486	0.031	0.724	1.264	0.686	0.404
	0.499	0.031	0.737	1.288	0.699	0.417
	0.511	0.031	0.749	1.31	0.712	0.428
	0.524	0.031	0.774	1.354	0.737	0.44
	0.536	0.031	0.787	1.373	0.749	0.452
	0.543	0.031	0.799	1.397	0.761	0.463
	0.561	0.031	0.824	1.44	0.774	0.475
	0.574	0.031	0.837	1.46	0.787	0.487
	0.587	0.031	0.849	1.484	0.799	0.499
	0.599	0.036	0.862	1.503	0.812	0.511
	0.611	0.032	0.874	1.53	0.824	0.518
	0.624	0.036	0.887	1.554	0.837	0.53
	0.636	0.032	0.899	1.577	0.849	0.541
	0.636	0.031	0.911	1.597	0.862	0.554
	0.649	0.031	0.924	1.621	0.874	0.561
	0.661	0.031	0.936	1.644	0.899	0.585
	0.674	0.031	0.961	1.687	0.911	0.597
	0.686	0.031	0.986	1.727	0.924	0.604
	0.705	0.031	0.998	1.75	0.936	0.616
	0.712	0.031	1.011	1.778	0.949	0.632
	0.724	0.031	1.011	1.801	0.961	0.644
	0.737	0.031	1.036	1.829	0.974	0.659
	0.749	0.031	1.048	1.848	0.986	0.671
	0.761	0.031	1.061	1.871	0.998	0.683
	0.774	0.031	1.073	1.895	1.017	0.698
	0.799	0.031	1.086	1.919	1.024	0.711
	0.812	0.035	1.099	1.942	1.036	0.722
	0.824	0.035	1.111	1.962	1.055	0.738
	0.837	0.035	1.123	1.986	1.073	0.754
	0.849	0.035	1.136	2.005	1.073	0.766
	0.874	0.035	1.161	2.044	1.086	0.777
	0.887	0.035	1.173	2.064	1.099	0.793
	0.899	0.035	1.186	2.087	1.123	0.804
	0.911	0.035	1.199	2.103	1.136	0.817
	0.936	0.035	1.211	2.126	1.149	0.832
	0.949	0.035	1.224	2.146	1.161	0.844
	0.961	0.035	1.236	2.166	1.173	0.859
	0.974	0.035	1.248	2.189	1.186	0.871
	0.986	0.035	1.261	2.208	1.199	0.887
	0.998	0.035	1.274	2.229	1.211	0.899
	1.011	0.039	1.286	2.248	1.224	0.911
	1.024	0.039	1.298	2.268	1.236	0.923
	1.036	0.039	1.311	2.288	1.248	0.938
	1.061	0.039	1.324	2.307	1.261	0.95
	1.073	0.039	1.336	2.323	1.274	0.965
	1.099	0.039	1.349	2.347	1.286	0.981
	1.111	0.044	1.361	2.366	1.298	0.997
	1.123	0.043	1.374	2.382	1.311	1.009
	1.136	0.043	1.386	2.401	1.324	1.024
	1.173	0.047	1.399	2.417	1.336	1.04
	1.186	0.047	1.417	2.437	1.349	1.052
	1.199	0.051	1.43	2.456	1.361	1.068
	1.211	0.051	1.442	2.476	1.374	1.083
	1.224	0.056	1.448	2.496	1.386	1.099
	1.236	0.055	1.473	2.515	1.399	1.111
	1.248	0.055	1.479	2.535	1.411	1.126
	1.261	0.055	1.498	2.554	1.424	1.138
	1.274	0.055	1.51	2.573	1.442	1.154
	1.286	0.059	1.51	2.59	1.46	1.17
	1.298	0.059	1.523	2.609	1.473	1.185
	1.311	0.063	1.548	2.625	1.485	1.2
	1.324	0.063	1.56	2.641	1.51	1.228
	1.336	0.063	1.586	2.672	1.523	1.24
	1.349	0.068	1.598	2.691	1.535	1.256
	1.361	0.067	1.611	2.707	1.548	1.271
	1.361	0.071	1.623	2.723	1.56	1.291
	1.386	0.075	1.636	2.742	1.573	1.307
	1.399	0.079	1.648	2.758	1.586	1.322
	1.411	0.078	1.661	2.773	1.592	1.334
	1.424	0.083	1.673	2.794	1.611	1.35
	1.436	0.087	1.698	2.825	1.623	1.366
	1.448	0.09	1.723	2.856	1.636	1.377
	1.479	0.094	1.748	2.883	1.648	1.393
	1.485	0.099	1.748	2.896	1.661	1.408
	1.498	0.102	1.761	2.911	1.686	1.432
	1.51	0.107	1.773	2.923	1.698	1.448
	1.523	0.115	1.786	2.939	1.711	1.46
	1.535	0.118	1.817	2.966	1.723	1.475
	1.548	0.122	1.835	2.977	1.736	1.495
	1.56	0.126	1.848	2.993	1.748	1.511
	1.573	0.134	1.861	3.01	1.761	1.526
	1.586	0.142	1.873	3.025	1.773	1.543
	1.598	0.146	1.885	3.04	1.786	1.558
	1.611	0.157	1.898	3.052	1.798	1.573
	1.629	0.166	1.911	3.068	1.81	1.589
	1.636	0.173	1.922	3.08	1.829	1.605
	1.648	0.181	1.922	3.096	1.835	1.621
	1.661	0.189	1.948	3.107	1.854	1.633
	1.679	0.196	1.96	3.123	1.861	1.648
	1.686	0.205	1.972	3.139	1.879	1.663
	1.698	0.212	1.985	3.154	1.898	1.679
	1.723	0.224	2.01	3.182	1.898	1.696
	1.736	0.236	2.022	3.197	1.922	1.711
	1.748	0.243	2.035	3.213	1.935	1.727
	1.761	0.255	2.06	3.236	1.948	1.742
	1.773	0.268	2.073	3.253	1.96	1.758
	1.786	0.279	2.085	3.264	1.972	1.773
	1.798	0.29	2.098	3.275	1.985	1.789
	1.81	0.303	2.11	3.291	1.998	1.805
	1.823	0.314	2.123	3.303	2.01	1.821
	1.835	0.326	2.135	3.315	2.022	1.836
	1.848	0.338	2.147	3.33	2.035	1.852
	1.861	0.35	2.16	3.342	2.06	1.879
	1.873	0.361	2.173	3.355	2.073	1.895
	1.885	0.373	2.185	3.366	2.085	1.911
	1.898	0.385	2.198	3.378	2.098	1.927
	1.911	0.397	2.223	3.401	2.11	1.942
	1.922	0.409	2.235	3.409	2.123	1.958
	1.972	0.447	2.248	3.421	2.135	1.974
	1.985	0.463	2.273	3.437	2.147	1.986
	1.998	0.483	2.273	3.444	2.16	2.001
	2.022	0.503	2.285	3.456	2.173	2.013
	2.047	0.538	2.298	3.464	2.185	2.025
	2.047	0.55	2.323	3.476	2.198	2.041
	2.066	0.566	2.335	3.487	2.21	2.052
	2.073	0.578	2.348	3.5	2.223	2.068
	2.085	0.597	2.36	3.507	2.248	2.095
	2.098	0.609	2.373	3.515	2.266	2.107
	2.11	0.624	2.385	3.527	2.291	2.134
	2.123	0.636	2.398	3.534	2.298	2.15
	2.135	0.651	2.409	3.546	2.31	2.162
	2.16	0.68	2.422	3.558	2.323	2.178
	2.173	0.695	2.434	3.574	2.335	2.193
	2.185	0.71	2.447	3.586	2.348	2.205
	2.198	0.722	2.459	3.597	2.36	2.216
	2.21	0.741	2.472	3.609	2.373	2.229
	2.223	0.757	2.484	3.621	2.385	2.244
	2.235	0.773	2.497	3.632	2.398	2.256
	2.248	0.789	2.51	3.645	2.409	2.268
	2.26	0.804	2.522	3.656	2.422	2.284
	2.273	0.82	2.534	3.668	2.434	2.299
	2.285	0.836	2.547	3.676	2.447	2.311
	2.298	0.851	2.559	3.687	2.459	2.323
	2.31	0.867	2.578	3.695	2.472	2.334
	2.335	0.895	2.584	3.707	2.484	2.35
	2.348	0.911	2.597	3.715	2.497	2.362
	2.36	0.926	2.61	3.727	2.51	2.374
	2.373	0.942	2.622	3.735	2.522	2.39
	2.391	0.966	2.635	3.743	2.534	2.402
	2.398	0.977	2.653	3.754	2.547	2.417
	2.409	0.997	2.659	3.766	2.559	2.433
	2.434	1.008	2.684	3.774	2.584	2.449
	2.434	1.025	2.697	3.794	2.584	2.464
	2.447	1.036	2.71	3.802	2.61	2.476
	2.459	1.051	2.747	3.821	2.622	2.491
	2.484	1.068	2.76	3.829	2.628	2.503
	2.51	1.095	2.784	3.841	2.647	2.515
	2.522	1.11	2.797	3.853	2.659	2.53
	2.534	1.131	2.847	3.88	2.672	2.542
	2.547	1.146	2.86	3.888	2.672	2.554
	2.559	1.166	2.872	3.9	2.697	2.566
	2.572	1.185	2.884	3.912	2.71	2.573
	2.584	1.2	2.897	3.923	2.71	2.585
	2.597	1.217	2.909	3.935	2.722	2.597
	2.61	1.236	2.946	3.951	2.735	2.609
	2.622	1.252	2.959	3.962	2.747	2.62
	2.635	1.268	2.971	3.978	2.772	2.632
	2.647	1.283	2.99	3.99	2.772	2.644
	2.659	1.299	2.996	4.002	2.784	2.656
	2.678	1.314	3.022	4.014	2.797	2.668
	2.684	1.331	3.04	4.033	2.81	2.679
	2.697	1.342	3.046	4.041	2.822	2.692
	2.716	1.358	3.071	4.049	2.847	2.703
	2.722	1.374	3.084	4.056	2.847	2.719
	2.735	1.389	3.109	4.072	2.866	2.73
	2.747	1.405	3.122	4.08	2.884	2.755
	2.76	1.42	3.134	4.091	2.909	2.773
	2.772	1.436	3.147	4.1	2.921	2.786
	2.784	1.452	3.159	4.112	2.946	2.806
	2.797	1.468	3.222	4.131	2.959	2.817
	2.81	1.483	3.247	4.151	2.984	2.833
	2.822	1.499	3.259	4.159	2.996	2.848
	2.835	1.515	3.272	4.17	3.015	2.86
	2.847	1.531	3.284	4.174	3.022	2.875
	2.866	1.546	3.296	4.182	3.034	2.891
	2.872	1.561	3.309	4.185	3.053	2.904
	2.884	1.573	3.334	4.198	3.059	2.915
	2.897	1.589	3.347	4.202	3.084	2.927
	2.909	1.601	3.359	4.209	3.096	2.938
	2.921	1.617	3.371	4.213	3.109	2.954
	2.934	1.629	3.409	4.225	3.122	2.966
	2.946	1.644	3.415	4.233	3.134	2.977
	2.959	1.656	3.434	4.245	3.147	2.986
	2.978	1.671	3.446	4.252	3.159	2.998
	2.996	1.687	3.459	4.264	3.171	3.01
	3.009	1.703	3.471	4.272	3.184	3.017
	3.022	1.718	3.484	4.28	3.209	3.037
	3.046	1.757	3.496	4.284	3.222	3.044
	3.059	1.769	3.509	4.292	3.272	3.076
	3.071	1.782	3.521	4.3	3.296	3.095
	3.084	1.797	3.534	4.303	3.322	3.127
	3.096	1.813	3.546	4.311	3.334	3.135
	3.109	1.828	3.558	4.315	3.347	3.146
	3.122	1.844	3.571	4.323	3.359	3.154
	3.134	1.856	3.583	4.332	3.371	3.166
	3.147	1.872	3.596	4.339	3.384	3.174
	3.159	1.887	3.608	4.347	3.396	3.185
	3.171	1.899	3.621	4.354	3.409	3.193
	3.184	1.915	3.633	4.362	3.421	3.201
	3.222	1.946	3.659	4.375	3.434	3.213
	3.234	1.958	3.671	4.382	3.446	3.221
	3.247	1.974	3.69	4.39	3.459	3.229
	3.272	2.005	3.696	4.398	3.471	3.24
	3.284	2.02	3.708	4.405	3.484	3.252
	3.296	2.037	3.721	4.409	3.496	3.264
	3.309	2.048	3.746	4.418	3.521	3.288
	3.322	2.064	3.771	4.426	3.534	3.296
	3.334	2.076	3.784	4.429	3.546	3.312
	3.347	2.087	3.796	4.433	3.571	3.33
	3.359	2.099	3.808	4.437	3.583	3.343
	3.371	2.111	3.821	4.441	3.596	3.351
	3.384	2.122	3.833	4.444	3.608	3.358
	3.396	2.131	3.858	4.453	3.621	3.37
	3.409	2.142	3.871	4.457	3.633	3.378
	3.421	2.154	3.883	4.46	3.646	3.386
	3.434	2.166	3.896	4.469	3.659	3.393
	3.446	2.177	3.908	4.472	3.671	3.402
	3.459	2.19	3.921	4.48	3.69	3.41
	3.471	2.201	3.933	4.484	3.696	3.417
	3.484	2.213	3.946	4.492	3.715	3.425
	3.502	2.221	3.958	4.496	3.733	3.437
	3.509	2.233	3.971	4.504	3.746	3.444
	3.534	2.244	3.983	4.508	3.746	3.452
	3.546	2.26	4.008	4.519	3.765	3.46
	3.546	2.268	4.033	4.528	3.771	3.468
	3.558	2.28	4.046	4.535	3.796	3.476
	3.583	2.3	4.058	4.539	3.815	3.491
	3.596	2.307	4.058	4.543	3.827	3.499
	3.608	2.319	4.077	4.551	3.833	3.507
	3.621	2.331	4.096	4.555	3.852	3.515
	3.633	2.346	4.108	4.562	3.858	3.523
	3.646	2.354	4.121	4.567	3.877	3.531
	3.659	2.37	4.133	4.574	3.896	3.538
	3.671	2.378	4.133	4.579	3.908	3.546
	3.683	2.39	4.158	4.582	3.921	3.555
	3.721	2.413	4.177	4.594	3.933	3.562
	3.733	2.424	4.183	4.602	3.933	3.57
	3.746	2.432	4.196	4.606	3.958	3.578
	3.759	2.444	4.221	4.618	3.958	3.59
	3.784	2.464	4.245	4.621	3.983	3.598
	3.796	2.475	4.271	4.625	3.996	3.61
	3.808	2.488	4.295	4.633	3.996	3.618
	3.821	2.499	4.314	4.633	4.008	3.629
	3.833	2.511	4.332	4.637	4.027	3.637
	3.846	2.519	4.345	4.645	4.046	3.656
	3.858	2.531	4.357	4.649	4.058	3.664
	3.871	2.538	4.37	4.652	4.071	3.676
	3.883	2.547	4.382	4.652	4.083	3.684
	3.896	2.559	4.395	4.657	4.096	3.692
	3.908	2.566	4.407	4.661	4.121	3.703
	3.921	2.574	4.42	4.665	4.133	3.711
	3.933	2.582	4.445	4.672	4.152	3.719
	3.946	2.59	4.457	4.677	4.171	3.727
	3.971	2.605	4.47	4.684	4.183	3.739
	3.983	2.613	4.482	4.688	4.196	3.746
	3.996	2.62	4.495	4.696	4.221	3.762
	4.021	2.637	4.532	4.708	4.233	3.77
	4.046	2.653	4.545	4.711	4.245	3.778
	4.058	2.661	4.558	4.711	4.258	3.79
	4.071	2.668	4.57	4.719	4.271	3.797
	4.108	2.687	4.582	4.724	4.283	3.806
	4.121	2.695	4.595	4.727	4.308	3.814
	4.133	2.707	4.607	4.732	4.321	3.821
	4.146	2.715	4.62	4.735	4.332	3.825
	4.158	2.727	4.632	4.739	4.345	3.833
	4.171	2.738	4.645	4.747	4.357	3.841
	4.183	2.746	4.657	4.751	4.37	3.845
	4.196	2.754	4.67	4.754	4.382	3.852
	4.208	2.765	4.683	4.762	4.395	3.861
	4.233	2.781	4.695	4.767	4.407	3.868
	4.245	2.794	4.707	4.77	4.42	3.876
	4.258	2.801	4.72	4.778	4.432	3.884
	4.271	2.809	4.758	4.786	4.445	3.892
	4.283	2.817	4.77	4.786	4.457	3.9
	4.295	2.824	4.782	4.79	4.47	3.907
	4.308	2.833	4.807	4.794	4.482	3.915
	4.321	2.84	4.82	4.798	4.495	3.919
	4.332	2.849	4.845	4.81	4.507	3.927
	4.345	2.856	4.857	4.814	4.52	3.931
	4.357	2.861	4.876	4.813	4.57	3.942
	4.37	2.868	4.894	4.813	4.582	3.95
	4.382	2.872	4.894	4.817	4.607	3.966
	4.395	2.88	4.913	4.817	4.62	3.974
	4.407	2.888	4.92	4.821	4.632	3.978
	4.432	2.895	4.932	4.825	4.657	3.99
	4.445	2.904	4.945	4.829	4.67	3.994
	4.457	2.908	4.963	4.833	4.683	4.001
	4.47	2.915	4.97	4.837	4.695	4.005
	4.482	2.923	4.995	4.841	4.707	4.014
	4.495	2.927	5.001	4.845	4.72	4.021
	4.52	2.939	5.007	4.853	4.732	4.033
	4.532	2.946	5.02	4.857	4.751	4.041
	4.545	2.954	5.051	4.865	4.764	4.045
	4.558	2.962	5.057	4.868	4.77	4.052
	4.57	2.97	5.082	4.873	4.782	4.056
	4.582	2.977	5.095	4.877	4.807	4.056
	4.595	2.982	5.095	4.876	4.813	4.061
	4.607	2.99	5.107	4.88	4.82	4.064
	4.62	2.997	5.132	4.88	4.838	4.064
	4.632	3.001	5.138	4.88	4.845	4.064
	4.645	3.005	5.151	4.88	4.857	4.069
	4.67	3.017	5.157	4.884	4.87	4.072
	4.683	3.025	5.17	4.884	4.882	4.076
	4.695	3.033	5.182	4.888	4.907	4.08
	4.707	3.041	5.194	4.892	4.932	4.092
	4.72	3.048	5.207	4.896	4.945	4.096
	4.732	3.056	5.22	4.9	4.957	4.107
	4.758	3.068	5.232	4.904	4.982	4.123
	4.782	3.08	5.244	4.907	4.995	4.131
	4.795	3.087	5.263	4.911	5.007	4.135
	4.807	3.092	5.27	4.916	5.032	4.143
	4.82	3.099	5.282	4.92	5.032	4.147
	4.832	3.103	5.294	4.923	5.057	4.146
	4.845	3.112	5.307	4.923	5.07	4.146
	4.857	3.115	5.319	4.927	5.07	4.146
	4.87	3.119	5.332	4.927	5.082	4.143
	4.882	3.123	5.344	4.927	5.095	4.142
	4.894	3.127	5.357	4.927	5.107	4.142
	4.907	3.131	5.369	4.931	5.12	4.146
	4.932	3.134	5.388	4.931	5.132	4.155
	4.932	3.139	5.394	4.931	5.157	4.174
	4.945	3.143	5.407	4.935	5.17	4.182
	4.957	3.146	5.419	4.94	5.182	4.19
	4.97	3.15	5.431	4.943	5.207	4.21
	4.982	3.158	5.444	4.947	5.22	4.217
	4.995	3.162	5.469	4.95	5.232	4.225
	5.007	3.167	5.482	4.95	5.244	4.233
	5.032	3.174	5.494	4.95	5.282	4.245
	5.044	3.178	5.519	4.954	5.282	4.253
	5.057	3.182	5.532	4.958	5.294	4.26
	5.07	3.19	5.544	4.962	5.319	4.269
	5.082	3.194	5.557	4.967	5.332	4.276
	5.095	3.197	5.569	4.971	5.344	4.28
	5.107	3.201	5.582	4.974	5.357	4.284
	5.12	3.206	5.594	4.974	5.369	4.288
	5.132	3.209	5.607	4.979	5.381	4.292
	5.144	3.213	5.625	4.982	5.394	4.296
	5.157	3.217	5.638	4.982	5.407	4.3
	5.17	3.221	5.656	4.986	5.419	4.303
	5.182	3.225	5.656	4.991	5.431	4.312
	5.194	3.229	5.669	4.994	5.444	4.315
	5.207	3.233	5.688	4.998	5.457	4.319
	5.22	3.24	5.707	5.002	5.482	4.335
	5.232	3.245	5.719	5.006	5.507	4.343
	5.244	3.252	5.719	5.009	5.519	4.347
	5.263	3.261	5.744	5.014	5.532	4.351
	5.27	3.265	5.756	5.017	5.544	4.359
	5.282	3.268	5.769	5.021	5.557	4.363
	5.307	3.275	5.781	5.021	5.569	4.366
	5.319	3.28	5.793	5.025	5.582	4.374
	5.332	3.283	5.819	5.025	5.594	4.379
	5.357	3.288	5.831	5.025	5.607	4.386
	5.369	3.291	5.856	5.025	5.619	4.39
	5.394	3.295	5.869	5.025	5.656	4.397
	5.407	3.299	5.893	5.029	5.656	4.406
	5.419	3.308	5.893	5.029	5.669	4.409
	5.419	3.311	5.906	5.029	5.681	4.409
	5.444	3.315	5.918	5.026	5.694	4.417
	5.457	3.319	5.931	5.029	5.707	4.422
	5.482	3.327	5.969	5.033	5.719	4.429
	5.507	3.331	5.981	5.033	5.738	4.437
	5.507	3.33	5.993	5.037	5.75	4.441
	5.525	3.335	6.006	5.037	5.756	4.449
	5.544	3.339	6.019	5.037	5.769	4.448
	5.544	3.342	6.031	5.041	5.793	4.453
	5.557	3.342	6.056	5.049	5.793	4.456
	5.582	3.346	6.069	5.052	5.819	4.461
	5.607	3.351	6.081	5.056	5.843	4.468
	5.619	3.35	6.1	5.056	5.843	4.472
	5.632	3.354	6.112	5.061	5.869	4.472
	5.644	3.358	6.131	5.064	5.881	4.477
	5.656	3.362	6.143	5.064	5.881	4.48
	5.669	3.366	6.156	5.068	5.906	4.484
	5.681	3.37	6.169	5.068	5.918	4.484
	5.694	3.374	6.181	5.068	5.918	4.488
	5.707	3.382	6.193	5.073	5.937	4.488
	5.719	3.386	6.206	5.076	5.956	4.492
	5.732	3.39	6.219	5.08	5.956	4.496
	5.756	3.397	6.231	5.084	5.975	4.5
	5.769	3.402	6.243	5.084	5.981	4.504
	5.781	3.401	6.255	5.088	5.993	4.507
	5.793	3.41	6.268	5.088	6.019	4.511
	5.806	3.414	6.28	5.092	6.031	4.515
	5.819	3.418	6.293	5.092	6.043	4.523
	5.837	3.421	6.318	5.096	6.056	4.527
	5.843	3.425	6.33	5.1	6.081	4.535
	5.856	3.429	6.343	5.096	6.093	4.535
	5.869	3.428	6.356	5.1	6.106	4.539
	5.881	3.433	6.368	5.099	6.119	4.543
	5.893	3.436	6.38	5.099	6.131	4.546
	5.906	3.436	6.399	5.096	6.143	4.551
	5.918	3.436	6.412	5.096	6.156	4.554
	5.931	3.441	6.431	5.096	6.169	4.559
	5.943	3.445	6.443	5.096	6.193	4.562
	5.956	3.444	6.443	5.1	6.206	4.566
	5.969	3.449	6.455	5.099	6.206	4.57
	6.006	3.461	6.468	5.099	6.231	4.574
	6.019	3.464	6.481	5.099	6.244	4.582
	6.031	3.464	6.493	5.099	6.255	4.586
	6.043	3.468	6.506	5.104	6.268	4.59
	6.069	3.472	6.524	5.103	6.293	4.593
	6.081	3.472	6.53	5.103	6.306	4.598
	6.093	3.476	6.543	5.108	6.318	4.601
	6.106	3.475	6.556	5.107	6.343	4.606
	6.119	3.479	6.574	5.107	6.356	4.605
	6.131	3.479	6.581	5.111	6.368	4.609
	6.143	3.484	6.606	5.116	6.38	4.613
	6.156	3.483	6.618	5.115	6.393	4.617
	6.169	3.488	6.631	5.115	6.405	4.617
	6.181	3.492	6.655	5.119	6.418	4.622
	6.193	3.491	6.668	5.123	6.443	4.621
	6.206	3.496	6.681	5.127	6.455	4.625
	6.219	3.5	6.693	5.131	6.468	4.625
	6.231	3.503	6.706	5.131	6.481	4.63
	6.249	3.508	6.718	5.135	6.493	4.633
	6.268	3.511	6.73	5.139	6.512	4.637
	6.28	3.516	6.742	5.139	6.518	4.641
	6.293	3.515	6.755	5.139	6.53	4.645
	6.306	3.519	6.768	5.143	6.556	4.652
	6.318	3.523	6.78	5.143	6.568	4.657
	6.356	3.526	6.792	5.143	6.581	4.661
	6.368	3.531	6.805	5.147	6.606	4.668
	6.38	3.53	6.817	5.147	6.618	4.673
	6.405	3.53	6.83	5.143	6.631	4.676
	6.431	3.539	6.855	5.147	6.643	4.676
	6.455	3.542	6.868	5.147	6.655	4.68
	6.468	3.542	6.88	5.143	6.668	4.684
	6.481	3.542	6.88	5.143	6.681	4.684
	6.493	3.547	6.893	5.147	6.693	4.688
	6.506	3.546	6.905	5.143	6.706	4.688
	6.518	3.546	6.918	5.143	6.718	4.692
	6.53	3.55	6.93	5.147	6.73	4.696
	6.543	3.55	6.942	5.147	6.742	4.7
	6.556	3.554	6.955	5.147	6.755	4.704
	6.581	3.558	6.968	5.147	6.768	4.708
	6.581	3.558	6.98	5.147	6.78	4.716
	6.606	3.558	6.992	5.151	6.799	4.715
	6.606	3.558	7.005	5.15	6.805	4.72
	6.631	3.558	7.018	5.155	6.824	4.724
	6.631	3.558	7.03	5.154	6.83	4.728
	6.655	3.563	7.042	5.154	6.855	4.727
	6.668	3.562	7.055	5.151	6.868	4.731
	6.681	3.562	7.068	5.155	6.88	4.731
	6.693	3.566	7.08	5.154	6.893	4.735
	6.706	3.566	7.093	5.154	6.905	4.735
	6.718	3.57	7.105	5.154	6.918	4.74
	6.742	3.57	7.118	5.159	6.93	4.739
	6.755	3.574	7.13	5.158	6.955	4.739
	6.761	3.578	7.142	5.163	6.968	4.747
	6.774	3.582	7.155	5.162	6.968	4.751
	6.792	3.581	7.168	5.167	6.992	4.755
	6.805	3.586	7.18	5.17	7.005	4.759
	6.817	3.585	7.192	5.174	7.005	4.758
	6.83	3.585	7.204	5.174	7.03	4.763
	6.842	3.59	7.217	5.178	7.042	4.762
	6.868	3.589	7.229	5.178	7.055	4.762
	6.88	3.593	7.242	5.183	7.068	4.766
	6.893	3.593	7.255	5.182	7.08	4.77
	6.905	3.593	7.267	5.182	7.093	4.77
	6.918	3.597	7.279	5.182	7.105	4.779
	6.93	3.597	7.292	5.182	7.118	4.783
	6.942	3.597	7.304	5.182	7.13	4.782
	6.955	3.601	7.317	5.182	7.142	4.787
	6.968	3.601	7.329	5.182	7.168	4.786
	6.968	3.601	7.354	5.178	7.18	4.79
	6.992	3.601	7.367	5.174	7.211	4.794
	7.005	3.601	7.367	5.174	7.223	4.798
	7.018	3.601	7.38	5.17	7.242	4.797
	7.03	3.601	7.392	5.17	7.255	4.806
	7.042	3.601	7.404	5.17	7.267	4.81
	7.042	3.606	7.417	5.17	7.273	4.817
	7.068	3.605	7.429	5.17	7.292	4.822
	7.068	3.609	7.442	5.17	7.304	4.826
	7.08	3.609	7.455	5.17	7.317	4.825
	7.105	3.613	7.467	5.175	7.329	4.825
	7.111	3.613	7.479	5.174	7.342	4.829
	7.118	3.617	7.492	5.174	7.354	4.829
	7.142	3.617	7.505	5.174	7.367	4.833
	7.142	3.617	7.53	5.174	7.38	4.833
	7.155	3.617	7.542	5.174	7.392	4.837
	7.168	3.617	7.567	5.17	7.404	4.841
	7.186	3.617	7.58	5.17	7.417	4.841
	7.192	3.617	7.58	5.174	7.429	4.841
	7.217	3.621	7.604	5.174	7.442	4.841
	7.236	3.625	7.617	5.174	7.455	4.845
	7.267	3.629	7.636	5.174	7.467	4.844
	7.279	3.628	7.655	5.179	7.479	4.844
	7.279	3.633	7.667	5.178	7.492	4.848
	7.304	3.636	7.679	5.182	7.505	4.848
	7.317	3.636	7.691	5.186	7.517	4.853
	7.329	3.636	7.729	5.194	7.53	4.857
	7.342	3.636	7.741	5.194	7.542	4.856
	7.354	3.636	7.767	5.194	7.554	4.861
	7.367	3.636	7.779	5.194	7.567	4.86
	7.38	3.641	7.792	5.194	7.58	4.869
	7.404	3.64	7.804	5.194	7.592	4.868
	7.417	3.64	7.841	5.19	7.611	4.877
	7.429	3.644	7.854	5.194	7.617	4.876
	7.455	3.644	7.867	5.194	7.63	4.881
	7.467	3.648	7.879	5.194	7.648	4.884
	7.479	3.648	7.891	5.194	7.655	4.888
	7.492	3.648	7.904	5.194	7.679	4.888
	7.517	3.648	7.917	5.194	7.691	4.888
	7.542	3.648	7.929	5.198	7.704	4.893
	7.554	3.648	7.941	5.198	7.729	4.896
	7.567	3.653	7.954	5.198	7.741	4.895
	7.58	3.652	7.966	5.198	7.754	4.9
	7.592	3.652	7.979	5.194	7.767	4.904
	7.604	3.652	7.991	5.194	7.779	4.908
	7.617	3.652	8.004	5.194	7.792	4.907
	7.63	3.652	8.029	5.194	7.804	4.912
	7.642	3.652	8.054	5.194	7.817	4.911
	7.655	3.648	8.066	5.19	7.829	4.916
	7.667	3.653	8.079	5.19	7.841	4.915
	7.686	3.652	8.091	5.19	7.848	4.919
	7.691	3.652	8.104	5.186	7.854	4.919
	7.704	3.652	8.117	5.19	7.879	4.923
	7.723	3.657	8.129	5.19	7.891	4.923
	7.729	3.653	8.142	5.194	7.917	4.927
	7.754	3.657	8.154	5.194	7.929	4.927
	7.767	3.656	8.166	5.198	7.941	4.932
	7.779	3.653	8.178	5.198	7.979	4.931
	7.792	3.656	8.191	5.202	7.991	4.931
	7.804	3.66	8.216	5.201	7.998	4.931
	7.81	3.66	8.229	5.206	8.004	4.931
	7.829	3.664	8.266	5.205	8.029	4.931
	7.829	3.668	8.291	5.21	8.041	4.935
	7.841	3.664	8.303	5.209	8.054	4.935
	7.867	3.664	8.316	5.209	8.066	4.935
	7.873	3.664	8.329	5.209	8.066	4.939
	7.891	3.668	8.341	5.209	8.079	4.939
	7.904	3.668	8.366	5.202	8.091	4.943
	7.904	3.668	8.378	5.201	8.104	4.943
	7.917	3.668	8.403	5.198	8.117	4.947
	7.929	3.668	8.416	5.198	8.129	4.946
	7.948	3.668	8.429	5.202	8.166	4.95
	7.954	3.672	8.441	5.201	8.178	4.955
	7.966	3.672	8.454	5.201	8.197	4.959
	7.979	3.676	8.466	5.201	8.204	4.962
	7.991	3.672	8.479	5.201	8.216	4.967
	8.004	3.676	8.491	5.201	8.241	4.974
	8.023	3.676	8.504	5.201	8.253	4.978
	8.041	3.676	8.516	5.198	8.266	4.978
	8.054	3.68	8.529	5.198	8.291	4.982
	8.06	3.679	8.541	5.198	8.303	4.986
	8.066	3.679	8.553	5.194	8.316	4.986
	8.091	3.679	8.566	5.194	8.329	4.99
	8.11	3.679	8.579	5.194	8.341	4.994
	8.117	3.679	8.585	5.198	8.36	4.994
	8.142	3.679	8.591	5.202	8.366	4.994
	8.166	3.68	8.61	5.206	8.378	4.994
	8.178	3.679	8.616	5.21	8.416	4.994
	8.191	3.679	8.641	5.213	8.416	4.994
	8.204	3.679	8.641	5.213	8.441	4.994
	8.216	3.679	8.653	5.213	8.454	4.998
	8.229	3.679	8.678	5.218	8.466	4.997
	8.241	3.679	8.678	5.217	8.491	5.002
	8.253	3.679	8.691	5.217	8.504	5.001
	8.266	3.683	8.722	5.217	8.529	5.001
	8.303	3.695	8.728	5.217	8.529	5.006
	8.316	3.695	8.74	5.217	8.541	5.005
	8.341	3.695	8.766	5.217	8.553	5.005
	8.354	3.699	8.778	5.214	8.579	5.01
	8.366	3.699	8.79	5.213	8.579	5.009
	8.378	3.699	8.803	5.213	8.591	5.009
	8.403	3.699	8.803	5.21	8.616	5.014
	8.416	3.699	8.828	5.209	8.616	5.013
	8.441	3.699	8.841	5.206	8.635	5.013
	8.454	3.696	8.853	5.205	8.647	5.013
	8.466	3.695	8.866	5.205	8.666	5.018
	8.479	3.695	8.878	5.205	8.678	5.021
	8.491	3.695	8.878	5.201	8.691	5.03
	8.504	3.695	8.89	5.201	8.703	5.029
	8.522	3.695	8.928	5.202	8.716	5.033
	8.529	3.695	8.966	5.201	8.728	5.037
	8.541	3.695	8.978	5.201	8.74	5.041
	8.553	3.7	8.99	5.201	8.753	5.041
	8.566	3.699	9.028	5.198	8.766	5.045
	8.579	3.699	9.04	5.198	8.778	5.049
	8.591	3.699	9.066	5.195	8.79	5.048
	8.604	3.699	9.078	5.194	8.803	5.053
	8.616	3.699	9.091	5.19	8.816	5.052
	8.629	3.699	9.103	5.19	8.828	5.052
	8.653	3.695	9.116	5.19	8.841	5.052
	8.666	3.695	9.128	5.19	8.872	5.056
	8.678	3.695	9.152	5.186	8.878	5.056
	8.691	3.695	9.165	5.191	8.903	5.056
	8.703	3.695	9.178	5.19	8.916	5.056
	8.716	3.695	9.19	5.19	8.941	5.056
	8.728	3.695	9.202	5.19	8.966	5.052
	8.74	3.695	9.227	5.194	8.99	5.056
	8.753	3.695	9.24	5.194	8.99	5.056
	8.766	3.695	9.252	5.194	9.003	5.06
	8.778	3.695	9.265	5.194	9.034	5.06
	8.79	3.695	9.278	5.194	9.053	5.06
	8.816	3.695	9.29	5.194	9.053	5.06
	8.828	3.695	9.34	5.19	9.066	5.06
	8.841	3.699	9.352	5.19	9.078	5.06
	8.859	3.704	9.365	5.19	9.097	5.06
	8.872	3.703	9.378	5.19	9.103	5.06
	8.89	3.707	9.402	5.19	9.152	5.06
	8.903	3.707	9.402	5.19	9.165	5.06
	8.909	3.707	9.415	5.186	9.178	5.065
	8.916	3.707	9.428	5.186	9.202	5.068
	8.928	3.711	9.446	5.186	9.202	5.072
	8.941	3.708	9.453	5.186	9.215	5.076
	8.959	3.707	9.465	5.186	9.24	5.08
	8.966	3.707	9.484	5.186	9.252	5.084
	8.978	3.707	9.49	5.186	9.278	5.088
	8.99	3.707	9.502	5.186	9.29	5.088
	9.003	3.707	9.515	5.186	9.303	5.092
	9.016	3.707	9.527	5.186	9.315	5.092
	9.028	3.707	9.54	5.186	9.328	5.092
	9.04	3.711	9.553	5.186	9.352	5.092
	9.053	3.711	9.59	5.182	9.365	5.092
	9.103	3.707	9.602	5.182	9.39	5.092
	9.116	3.707	9.614	5.182	9.402	5.092
	9.128	3.707	9.627	5.178	9.415	5.097
	9.14	3.707	9.652	5.182	9.428	5.1
	9.152	3.707	9.665	5.182	9.44	5.099
	9.165	3.707	9.677	5.182	9.453	5.099
	9.178	3.707	9.69	5.186	9.465	5.104
	9.19	3.707	9.708	5.186	9.478	5.103
	9.202	3.707	9.727	5.186	9.49	5.103
	9.215	3.707	9.739	5.19	9.502	5.103
	9.227	3.707	9.752	5.19	9.515	5.1
	9.24	3.707	9.765	5.19	9.527	5.099
	9.252	3.707	9.777	5.194	9.54	5.099
	9.265	3.707	9.802	5.19	9.553	5.099
	9.278	3.712	9.814	5.19	9.565	5.099
	9.29	3.711	9.827	5.19	9.578	5.104
	9.303	3.711	9.839	5.19	9.602	5.104
	9.315	3.711	9.852	5.19	9.614	5.1
	9.328	3.711	9.871	5.19	9.627	5.104
	9.359	3.711	9.877	5.194	9.639	5.1
	9.365	3.711	9.896	5.191	9.652	5.099
	9.378	3.711	9.902	5.19	9.665	5.099
	9.39	3.715	9.915	5.186	9.677	5.103
	9.409	3.715	9.927	5.186	9.69	5.103
	9.415	3.715	9.939	5.183	9.702	5.108
	9.428	3.715	9.952	5.182	9.714	5.112
	9.44	3.72	9.964	5.182	9.727	5.116
	9.465	3.719	9.983	5.182	9.739	5.115
	9.478	3.719	9.989	5.182	9.752	5.12
	9.49	3.719	10.002	5.182	9.765	5.123
	9.502	3.719	10.014	5.182	9.777	5.123
	9.521	3.723	10.027	5.182	9.802	5.123
	9.527	3.723	10.039	5.182	9.814	5.128
	9.553	3.723	10.052	5.182	9.827	5.127
	9.559	3.727	10.077	5.182	9.839	5.124
	9.578	3.727	10.089	5.182	9.852	5.123
	9.59	3.727	10.102	5.178	9.864	5.123
	9.602	3.727	10.114	5.178	9.877	5.127
	9.614	3.723	10.127	5.174	9.889	5.127
	9.627	3.723	10.151	5.174	9.902	5.127
	9.652	3.719	10.164	5.17	9.939	5.127
	9.665	3.719	10.176	5.17	9.952	5.127
	9.677	3.723	10.189	5.17	9.977	5.131
	9.69	3.723	10.214	5.171	9.989	5.131
	9.702	3.723	10.214	5.17	10.002	5.131
	9.714	3.727	10.233	5.17	10.014	5.131
	9.733	3.727	10.252	5.178	10.039	5.135
	9.739	3.727	10.264	5.178	10.052	5.135
	9.752	3.727	10.283	5.178	10.071	5.132
	9.765	3.727	10.289	5.178	10.089	5.131
	9.777	3.723	10.302	5.182	10.102	5.131
	9.79	3.723	10.314	5.182	10.114	5.131
	9.802	3.723	10.327	5.182	10.127	5.131
	9.814	3.723	10.339	5.182	10.139	5.131
	9.827	3.727	10.351	5.178	10.151	5.131
	9.839	3.727	10.364	5.178	10.151	5.131
	9.852	3.727	10.377	5.178	10.176	5.131
	9.864	3.731	10.389	5.178	10.189	5.135
	9.877	3.73	10.402	5.178	10.202	5.135
	9.889	3.73	10.402	5.178	10.202	5.139
	9.902	3.73	10.427	5.178	10.227	5.143
	9.915	3.727	10.439	5.178	10.227	5.143
	9.915	3.727	10.451	5.178	10.239	5.147
	9.933	3.727	10.451	5.178	10.252	5.147
	9.952	3.727	10.464	5.178	10.264	5.147
	9.964	3.727	10.476	5.178	10.276	5.147
	9.977	3.727	10.495	5.178	10.289	5.151
	9.989	3.731	10.502	5.178	10.302	5.15
	10.008	3.73	10.514	5.175	10.339	5.147
	10.027	3.735	10.539	5.174	10.339	5.151
	10.039	3.734	10.551	5.174	10.351	5.147
	10.052	3.734	10.564	5.174	10.364	5.147
	10.077	3.734	10.576	5.17	10.383	5.147
	10.089	3.734	10.588	5.17	10.389	5.147
	10.102	3.734	10.614	5.17	10.402	5.147
	10.114	3.734	10.626	5.166	10.414	5.147
	10.127	3.734	10.651	5.166	10.427	5.147
	10.139	3.734	10.663	5.163	10.445	5.147
	10.164	3.734	10.676	5.162	10.451	5.147
	10.189	3.73	10.688	5.162	10.476	5.151
	10.202	3.727	10.714	5.166	10.489	5.15
	10.214	3.727	10.726	5.166	10.502	5.15
	10.227	3.727	10.739	5.171	10.514	5.15
	10.239	3.727	10.751	5.17	10.527	5.154
	10.252	3.727	10.763	5.174	10.551	5.154
	10.264	3.727	10.776	5.174	10.564	5.154
	10.276	3.727	10.788	5.179	10.564	5.154
	10.289	3.727	10.801	5.178	10.588	5.154
	10.314	3.723	10.814	5.178	10.601	5.154
	10.327	3.723	10.826	5.178	10.614	5.154
	10.339	3.723	10.838	5.178	10.638	5.151
	10.351	3.723	10.851	5.178	10.651	5.15
	10.364	3.727	10.864	5.178	10.663	5.147
	10.377	3.723	10.876	5.174	10.676	5.147
	10.389	3.727	10.888	5.174	10.688	5.147
	10.402	3.727	10.901	5.174	10.701	5.147
	10.414	3.727	10.914	5.174	10.714	5.147
	10.427	3.727	10.926	5.17	10.732	5.147
	10.439	3.727	10.938	5.17	10.776	5.151
	10.451	3.731	10.951	5.17	10.788	5.15
	10.464	3.73	10.976	5.17	10.801	5.15
	10.476	3.73	10.988	5.17	10.814	5.155
	10.489	3.735	11.001	5.17	10.826	5.154
	10.527	3.735	11.014	5.17	10.838	5.154
	10.527	3.738	11.026	5.17	10.851	5.151
	10.551	3.738	11.038	5.17	10.876	5.15
	10.576	3.739	11.051	5.17	10.888	5.155
	10.588	3.738	11.063	5.17	10.901	5.154
	10.614	3.735	11.075	5.17	10.914	5.154
	10.626	3.734	11.101	5.166	10.926	5.154
	10.651	3.734	11.113	5.166	10.951	5.154
	10.663	3.734	11.126	5.166	10.963	5.151
	10.676	3.734	11.138	5.166	10.976	5.15
	10.688	3.731	11.151	5.166	10.988	5.15
	10.701	3.73	11.163	5.162	11.001	5.15
	10.714	3.73	11.176	5.162	11.014	5.15
	10.726	3.73	11.188	5.159	11.026	5.15
	10.739	3.73	11.201	5.158	11.038	5.15
	10.739	3.73	11.213	5.158	11.063	5.15
	10.751	3.73	11.226	5.163	11.075	5.15
	10.763	3.73	11.238	5.162	11.088	5.15
	10.776	3.73	11.251	5.162	11.101	5.155
	10.788	3.73	11.263	5.167	11.113	5.154
	10.814	3.73	11.276	5.166	11.126	5.154
	10.814	3.727	11.288	5.166	11.138	5.151
	10.826	3.727	11.3	5.166	11.138	5.15
	10.838	3.727	11.313	5.171	11.163	5.15
	10.857	3.727	11.325	5.17	11.163	5.15
	10.864	3.727	11.351	5.17	11.176	5.15
	10.876	3.727	11.363	5.175	11.188	5.15
	10.888	3.723	11.376	5.17	11.207	5.155
	10.901	3.723	11.376	5.17	11.219	5.154
	10.914	3.719	11.401	5.17	11.226	5.159
	10.938	3.719	11.401	5.17	11.251	5.162
	10.951	3.719	11.413	5.166	11.263	5.162
	10.963	3.719	11.426	5.166	11.276	5.162
	10.988	3.723	11.451	5.166	11.288	5.162
	11.001	3.727	11.463	5.166	11.313	5.163
	11.014	3.727	11.476	5.166	11.351	5.162
	11.026	3.731	11.5	5.17	11.363	5.162
	11.038	3.735	11.513	5.17	11.376	5.162
	11.063	3.734	11.525	5.17	11.401	5.162
	11.088	3.738	11.55	5.17	11.413	5.162
	11.101	3.738	11.55	5.17	11.426	5.162
	11.113	3.738	11.562	5.167	11.451	5.162
	11.126	3.738	11.575	5.166	11.463	5.162
	11.138	3.738	11.587	5.166	11.463	5.159
	11.151	3.738	11.612	5.162	11.488	5.158
	11.163	3.738	11.625	5.158	11.5	5.155
	11.176	3.738	11.637	5.158	11.5	5.154
	11.188	3.738	11.65	5.158	11.513	5.154
	11.188	3.742	11.663	5.158	11.525	5.154
	11.213	3.742	11.675	5.158	11.537	5.159
	11.226	3.742	11.687	5.158	11.562	5.158
	11.238	3.742	11.7	5.158	11.575	5.158
	11.238	3.742	11.725	5.158	11.587	5.158
	11.251	3.742	11.737	5.158	11.612	5.158
	11.263	3.742	11.75	5.158	11.625	5.158
	11.276	3.738	11.763	5.158	11.644	5.155
	11.288	3.738	11.775	5.158	11.663	5.154
	11.3	3.738	11.787	5.158	11.675	5.154
	11.313	3.738	11.8	5.163	11.687	5.151
	11.325	3.735	11.812	5.162	11.7	5.15
	11.338	3.734	11.825	5.162	11.712	5.15
	11.351	3.731	11.837	5.162	11.725	5.15
	11.363	3.73	11.85	5.162	11.737	5.147
	11.376	3.73	11.863	5.162	11.75	5.15
	11.388	3.73	11.863	5.162	11.763	5.15
	11.401	3.73	11.887	5.162	11.775	5.155
	11.413	3.73	11.9	5.162	11.787	5.154
	11.426	3.73	11.9	5.162	11.8	5.159
	11.438	3.73	11.925	5.162	11.812	5.158
	11.451	3.73	11.925	5.167	11.812	5.158
	11.463	3.73	11.937	5.166	11.831	5.162
	11.476	3.735	11.956	5.166	11.837	5.162
	11.476	3.734	11.975	5.166	11.85	5.162
	11.494	3.734	11.987	5.166	11.863	5.162
	11.5	3.734	12	5.166	11.875	5.162
	11.519	3.734	12.018	5.171	11.887	5.158
	11.537	3.734	12.037	5.167	11.9	5.158
	11.55	3.739	12.062	5.166	11.937	5.154
	11.55	3.738	12.1	5.163	11.95	5.154
	11.562	3.742	12.112	5.162	11.963	5.154
	11.575	3.742	12.125	5.162	11.981	5.154
	11.594	3.742	12.137	5.162	11.987	5.159
	11.6	3.742	12.149	5.162	12	5.158
	11.612	3.738	12.162	5.162	12.018	5.158
	11.625	3.738	12.175	5.162	12.037	5.158
	11.65	3.738	12.187	5.162	12.037	5.158
	11.663	3.738	12.225	5.158	12.062	5.155
	11.675	3.735	12.237	5.158	12.075	5.154
	11.687	3.734	12.312	5.158	12.087	5.154
	11.7	3.734	12.325	5.163	12.1	5.151
	11.719	3.734	12.337	5.162	12.112	5.15
	11.737	3.73	12.349	5.162	12.125	5.15
	11.763	3.73	12.362	5.162	12.149	5.147
	11.787	3.73	12.375	5.159	12.149	5.147
	11.8	3.73	12.387	5.158	12.175	5.147
	11.812	3.73	12.4	5.158	12.187	5.147
	11.825	3.727	12.425	5.158	12.2	5.143
	11.837	3.727	12.437	5.163	12.212	5.147
	11.85	3.727	12.449	5.162	12.225	5.147
	11.869	3.727	12.449	5.162	12.249	5.147
	11.875	3.727	12.475	5.166	12.256	5.151
	11.887	3.723	12.486	5.166	12.275	5.15
	11.9	3.723	12.511	5.166	12.287	5.155
	11.912	3.723	12.511	5.163	12.3	5.159
	11.925	3.719	12.524	5.162	12.312	5.163
	11.937	3.719	12.537	5.162	12.325	5.162
	11.95	3.719	12.549	5.162	12.337	5.167
	11.963	3.723	12.561	5.162	12.349	5.166
	11.987	3.719	12.574	5.158	12.362	5.166
	12	3.719	12.586	5.158	12.387	5.166
	12.024	3.719	12.599	5.155	12.412	5.166
	12.037	3.719	12.612	5.154	12.412	5.166
	12.049	3.719	12.624	5.151	12.425	5.166
	12.075	3.723	12.649	5.15	12.437	5.166
	12.087	3.723	12.662	5.147	12.462	5.166
	12.1	3.723	12.674	5.147	12.487	5.166
	12.118	3.723	12.687	5.147	12.499	5.162
	12.125	3.723	12.699	5.147	12.511	5.162
	12.137	3.723	12.712	5.147	12.524	5.162
	12.149	3.727	12.737	5.143	12.537	5.167
	12.162	3.727	12.749	5.143	12.555	5.166
	12.181	3.727	12.761	5.143	12.568	5.166
	12.187	3.727	12.774	5.143	12.574	5.166
	12.2	3.727	12.786	5.143	12.586	5.17
	12.212	3.727	12.799	5.143	12.599	5.17
	12.237	3.723	12.812	5.143	12.624	5.167
	12.262	3.723	12.824	5.143	12.636	5.166
	12.275	3.723	12.837	5.139	12.649	5.166
	12.3	3.723	12.849	5.143	12.662	5.163
	12.312	3.723	12.862	5.139	12.674	5.162
	12.312	3.723	12.874	5.144	12.68	5.162
	12.325	3.723	12.887	5.143	12.699	5.162
	12.349	3.723	12.899	5.143	12.712	5.159
	12.362	3.719	12.912	5.143	12.724	5.158
	12.375	3.719	12.924	5.147	12.749	5.154
	12.387	3.719	12.937	5.147	12.761	5.154
	12.4	3.719	12.949	5.151	12.774	5.154
	12.412	3.719	12.973	5.15	12.786	5.154
	12.425	3.719	12.998	5.154	12.799	5.159
	12.437	3.719	13.011	5.154	12.824	5.163
	12.449	3.715	13.024	5.151	12.837	5.162
	12.449	3.715	13.049	5.147	12.849	5.162
	12.462	3.715	13.061	5.147	12.849	5.162
	12.475	3.715	13.073	5.147	12.862	5.162
	12.486	3.715	13.086	5.147	12.874	5.162
	12.499	3.715	13.098	5.147	12.887	5.162
	12.511	3.715	13.111	5.147	12.899	5.159
	12.524	3.715	13.124	5.147	12.912	5.158
	12.537	3.719	13.136	5.147	12.924	5.158
	12.574	3.719	13.161	5.147	12.937	5.155
	12.586	3.719	13.173	5.147	12.949	5.154
	12.599	3.719	13.186	5.144	12.961	5.151
	12.612	3.719	13.198	5.143	12.973	5.15
	12.636	3.719	13.211	5.143	12.986	5.15
	12.649	3.719	13.224	5.143	12.998	5.15
	12.662	3.719	13.236	5.143	13.011	5.15
	12.674	3.719	13.236	5.143	13.036	5.15
	12.687	3.719	13.249	5.139	13.049	5.155
	12.699	3.719	13.267	5.139	13.073	5.154
	12.712	3.719	13.273	5.139	13.086	5.154
	12.712	3.715	13.298	5.135	13.098	5.154
	12.724	3.715	13.311	5.135	13.111	5.154
	12.743	3.715	13.324	5.131	13.124	5.151
	12.749	3.715	13.336	5.131	13.136	5.15
	12.761	3.715	13.349	5.128	13.149	5.15
	12.78	3.715	13.361	5.127	13.161	5.15
	12.786	3.715	13.373	5.127	13.173	5.147
	12.812	3.719	13.398	5.131	13.186	5.147
	12.824	3.719	13.424	5.131	13.211	5.147
	12.837	3.719	13.436	5.135	13.224	5.147
	12.849	3.719	13.448	5.135	13.236	5.147
	12.862	3.719	13.46	5.139	13.261	5.151
	12.874	3.719	13.473	5.139	13.273	5.15
	12.887	3.715	13.486	5.143	13.286	5.15
	12.899	3.715	13.498	5.143	13.298	5.15
	12.912	3.715	13.511	5.143	13.311	5.15
	12.924	3.715	13.523	5.143	13.324	5.155
	12.937	3.715	13.536	5.143	13.349	5.154
	12.949	3.715	13.548	5.139	13.361	5.154
	12.961	3.715	13.561	5.139	13.386	5.158
	12.973	3.715	13.573	5.139	13.398	5.158
	12.986	3.715	13.598	5.135	13.411	5.163
	12.998	3.715	13.61	5.135	13.424	5.162
	13.011	3.715	13.623	5.135	13.436	5.162
	13.024	3.715	13.623	5.131	13.448	5.167
	13.049	3.715	13.635	5.135	13.46	5.166
	13.073	3.715	13.654	5.135	13.473	5.166
	13.08	3.715	13.661	5.135	13.486	5.166
	13.092	3.715	13.673	5.135	13.498	5.171
	13.111	3.715	13.686	5.135	13.511	5.17
	13.124	3.715	13.698	5.135	13.523	5.174
	13.136	3.72	13.729	5.131	13.536	5.174
	13.136	3.719	13.736	5.128	13.548	5.174
	13.155	3.719	13.754	5.124	13.561	5.174
	13.173	3.719	13.773	5.12	13.573	5.174
	13.173	3.719	13.786	5.119	13.585	5.179
	13.186	3.719	13.798	5.116	13.598	5.174
	13.198	3.719	13.81	5.112	13.61	5.179
	13.211	3.719	13.823	5.111	13.635	5.178
	13.224	3.719	13.835	5.104	13.648	5.174
	13.236	3.719	13.848	5.103	13.661	5.174
	13.249	3.719	13.861	5.103	13.673	5.178
	13.261	3.719	13.873	5.1	13.686	5.178
	13.273	3.719	13.886	5.099	13.698	5.174
	13.286	3.719	13.898	5.099	13.71	5.179
	13.298	3.719	13.911	5.096	13.723	5.178
	13.311	3.719	13.923	5.096	13.736	5.178
	13.324	3.719	13.935	5.096	13.748	5.178
	13.342	3.719	13.948	5.096	13.761	5.178
	13.349	3.715	13.96	5.1	13.773	5.178
	13.367	3.715	13.973	5.099	13.786	5.178
	13.373	3.715	13.985	5.099	13.798	5.182
	13.398	3.715	13.998	5.104	13.81	5.182
	13.411	3.712	14.01	5.103	13.835	5.182
	13.424	3.711	14.022	5.103	13.848	5.182
	13.436	3.711	14.035	5.103	13.861	5.182
	13.448	3.711	14.047	5.103	13.879	5.187
	13.46	3.711	14.06	5.1	13.886	5.182
	13.473	3.711	14.073	5.099	13.911	5.182
	13.511	3.707	14.085	5.099	13.923	5.182
	13.523	3.712	14.098	5.096	13.935	5.179
	13.548	3.711	14.123	5.092	13.948	5.178
	13.561	3.715	14.148	5.088	13.96	5.182
	13.573	3.715	14.16	5.088	13.973	5.182
	13.585	3.719	14.179	5.088	13.985	5.186
	13.61	3.724	14.185	5.092	13.998	5.19
	13.623	3.723	14.198	5.092	14.01	5.19
	13.635	3.723	14.21	5.088	14.035	5.194
	13.661	3.723	14.222	5.088	14.047	5.194
	13.673	3.723	14.235	5.088	14.06	5.194
	13.686	3.723	14.247	5.088	14.073	5.194
	13.698	3.723	14.26	5.088	14.085	5.194
	13.71	3.723	14.273	5.088	14.11	5.194
	13.723	3.723	14.285	5.088	14.135	5.19
	13.736	3.723	14.298	5.084	14.148	5.187
	13.748	3.72	14.298	5.084	14.16	5.186
	13.761	3.719	14.322	5.084	14.173	5.182
	13.773	3.719	14.335	5.084	14.185	5.182
	13.786	3.719	14.335	5.084	14.198	5.182
	13.798	3.719	14.347	5.08	14.21	5.182
	13.81	3.719	14.36	5.08	14.222	5.186
	13.81	3.719	14.373	5.077	14.235	5.186
	13.835	3.719	14.398	5.076	14.247	5.186
	13.842	3.719	14.409	5.076	14.26	5.186
	13.848	3.719	14.422	5.076	14.285	5.186
	13.873	3.719	14.434	5.076	14.298	5.186
	13.873	3.719	14.46	5.076	14.322	5.186
	13.886	3.719	14.472	5.076	14.335	5.186
	13.898	3.719	14.485	5.076	14.347	5.182
	13.911	3.719	14.503	5.081	14.373	5.182
	13.923	3.719	14.51	5.08	14.385	5.182
	13.935	3.715	14.522	5.084	14.398	5.186
	13.948	3.715	14.534	5.084	14.422	5.186
	13.96	3.712	14.559	5.084	14.434	5.19
	13.973	3.711	14.578	5.084	14.447	5.19
	13.985	3.711	14.603	5.084	14.447	5.19
	13.998	3.711	14.61	5.084	14.472	5.19
	14.01	3.711	14.635	5.084	14.485	5.194
	14.035	3.716	14.647	5.084	14.485	5.194
	14.047	3.715	14.659	5.084	14.497	5.198
	14.06	3.715	14.672	5.084	14.51	5.198
	14.085	3.719	14.684	5.081	14.522	5.198
	14.098	3.719	14.697	5.08	14.534	5.198
	14.116	3.719	14.71	5.08	14.547	5.198
	14.123	3.719	14.722	5.08	14.559	5.198
	14.148	3.719	14.76	5.08	14.572	5.198
	14.148	3.719	14.785	5.076	14.585	5.198
	14.166	3.719	14.797	5.072	14.597	5.198
	14.185	3.719	14.809	5.072	14.61	5.198
	14.198	3.719	14.822	5.068	14.622	5.194
	14.21	3.719	14.835	5.068	14.647	5.194
	14.222	3.719	14.847	5.068	14.659	5.194
	14.235	3.723	14.859	5.068	14.672	5.194
	14.247	3.723	14.872	5.068	14.684	5.194
	14.247	3.723	14.884	5.065	14.697	5.194
	14.273	3.723	14.896	5.064	14.71	5.194
	14.285	3.723	14.922	5.06	14.722	5.194
	14.298	3.723	14.928	5.06	14.735	5.194
	14.31	3.723	14.947	5.06	14.747	5.194
	14.335	3.723	14.959	5.065	14.76	5.194
	14.347	3.723	14.959	5.064	14.772	5.19
	14.36	3.723	14.972	5.064	14.791	5.19
	14.379	3.72	14.997	5.064	14.797	5.19
	14.385	3.719	15.009	5.069	14.809	5.19
	14.409	3.716	15.022	5.068	14.822	5.198
	14.422	3.715	15.034	5.068	14.859	5.21
	14.434	3.715	15.047	5.073	14.872	5.206
	14.46	3.711	15.071	5.072	14.89	5.191
	14.472	3.716	15.084	5.072	14.896	5.187
	14.485	3.711	15.096	5.072	14.934	5.179
	14.497	3.715	15.109	5.076	14.972	5.174
	14.51	3.715	15.122	5.076	14.984	5.174
	14.522	3.715	15.134	5.076	14.997	5.179
	14.534	3.715	15.147	5.072	15.009	5.182
	14.547	3.719	15.159	5.069	15.028	5.187
	14.572	3.723	15.196	5.065	15.059	5.194
	14.585	3.723	15.209	5.064	15.071	5.194
	14.597	3.727	15.209	5.064	15.084	5.198
	14.61	3.727	15.234	5.068	15.096	5.198
	14.622	3.727	15.247	5.068	15.109	5.198
	14.635	3.724	15.247	5.068	15.122	5.198
	14.647	3.723	15.259	5.072	15.134	5.202
	14.659	3.723	15.271	5.069	15.147	5.198
	14.672	3.723	15.284	5.068	15.159	5.198
	14.684	3.723	15.296	5.068	15.171	5.198
	14.697	3.723	15.309	5.068	15.184	5.198
	14.71	3.727	15.322	5.068	15.196	5.194
	14.722	3.727	15.334	5.068	15.209	5.198
	14.735	3.727	15.347	5.068	15.234	5.198
	14.76	3.727	15.359	5.068	15.247	5.198
	14.772	3.727	15.371	5.068	15.259	5.198
	14.785	3.727	15.383	5.068	15.271	5.198
	14.797	3.723	15.396	5.068	15.284	5.194
	14.809	3.723	15.409	5.073	15.296	5.194
	14.822	3.723	15.421	5.072	15.309	5.19
	14.835	3.723	15.434	5.072	15.322	5.19
	14.847	3.719	15.446	5.072	15.334	5.187
	14.859	3.719	15.459	5.072	15.347	5.186
	14.872	3.719	15.471	5.072	15.359	5.182
	14.884	3.719	15.483	5.072	15.371	5.182
	14.896	3.715	15.496	5.072	15.396	5.175
	14.909	3.715	15.508	5.072	15.415	5.174
	14.922	3.711	15.521	5.072	15.421	5.174
	14.934	3.711	15.534	5.072	15.446	5.174
	14.953	3.711	15.546	5.072	15.459	5.174
	14.972	3.711	15.559	5.069	15.471	5.174
	14.984	3.711	15.571	5.068	15.483	5.178
	14.997	3.711	15.602	5.072	15.496	5.178
	15.009	3.715	15.621	5.072	15.508	5.182
	15.022	3.715	15.633	5.077	15.534	5.187
	15.034	3.715	15.646	5.076	15.546	5.186
	15.04	3.715	15.659	5.076	15.559	5.19
	15.059	3.715	15.671	5.076	15.571	5.19
	15.071	3.719	15.684	5.076	15.584	5.19
	15.084	3.719	15.696	5.076	15.59	5.19
	15.096	3.719	15.709	5.076	15.608	5.19
	15.109	3.719	15.721	5.076	15.627	5.19
	15.122	3.719	15.733	5.076	15.633	5.187
	15.159	3.719	15.746	5.076	15.659	5.186
	15.171	3.719	15.771	5.076	15.671	5.186
	15.184	3.719	15.784	5.076	15.671	5.186
	15.196	3.719	15.796	5.076	15.684	5.186
	15.209	3.719	15.809	5.076	15.709	5.186
	15.222	3.723	15.821	5.076	15.721	5.186
	15.234	3.723	15.834	5.076	15.733	5.182
	15.247	3.727	15.846	5.076	15.771	5.182
	15.259	3.727	15.858	5.073	15.784	5.182
	15.271	3.727	15.871	5.072	15.796	5.182
	15.29	3.727	15.896	5.072	15.809	5.182
	15.296	3.727	15.908	5.068	15.821	5.178
	15.309	3.723	15.921	5.068	15.834	5.178
	15.328	3.723	15.933	5.068	15.846	5.178
	15.334	3.723	15.946	5.068	15.858	5.178
	15.347	3.723	15.964	5.068	15.871	5.178
	15.371	3.72	15.983	5.073	15.883	5.174
	15.383	3.719	15.996	5.076	15.889	5.174
	15.396	3.719	16.008	5.076	15.908	5.174
	15.409	3.719	16.021	5.08	15.921	5.174
	15.421	3.719	16.033	5.08	15.933	5.174
	15.434	3.719	16.058	5.08	15.946	5.174
	15.446	3.715	16.071	5.08	15.958	5.17
	15.452	3.715	16.071	5.08	15.958	5.17
	15.465	3.715	16.096	5.08	15.971	5.17
	15.483	3.715	16.108	5.08	15.983	5.174
	15.483	3.715	16.133	5.08	16.002	5.174
	15.496	3.715	16.158	5.081	16.014	5.174
	15.508	3.715	16.171	5.08	16.021	5.174
	15.521	3.715	16.183	5.08	16.033	5.179
	15.534	3.715	16.196	5.08	16.058	5.178
	15.546	3.715	16.208	5.08	16.071	5.183
	15.559	3.72	16.221	5.08	16.083	5.182
	15.584	3.719	16.233	5.084	16.096	5.182
	15.596	3.723	16.245	5.084	16.096	5.182
	15.621	3.723	16.258	5.084	16.12	5.186
	15.633	3.719	16.271	5.08	16.133	5.182
	15.646	3.719	16.283	5.084	16.146	5.182
	15.659	3.719	16.296	5.084	16.158	5.182
	15.671	3.719	16.308	5.084	16.171	5.182
	15.684	3.719	16.332	5.084	16.183	5.182
	15.696	3.719	16.345	5.08	16.189	5.182
	15.709	3.719	16.357	5.08	16.196	5.182
	15.721	3.719	16.37	5.076	16.208	5.182
	15.733	3.719	16.383	5.073	16.221	5.182
	15.746	3.723	16.408	5.072	16.233	5.182
	15.758	3.723	16.42	5.068	16.245	5.179
	15.765	3.723	16.42	5.068	16.258	5.178
	15.784	3.723	16.445	5.068	16.271	5.182
	15.796	3.723	16.445	5.068	16.308	5.182
	15.796	3.723	16.457	5.068	16.32	5.182
	15.809	3.719	16.47	5.073	16.332	5.182
	15.821	3.719	16.508	5.076	16.345	5.182
	15.834	3.719	16.52	5.076	16.357	5.182
	15.858	3.716	16.532	5.076	16.37	5.182
	15.871	3.715	16.545	5.081	16.383	5.179
	15.883	3.711	16.558	5.084	16.395	5.178
	15.896	3.711	16.57	5.084	16.408	5.178
	15.908	3.708	16.582	5.084	16.42	5.178
	15.921	3.703	16.595	5.084	16.433	5.175
	15.933	3.703	16.608	5.084	16.445	5.174
	15.946	3.703	16.62	5.084	16.457	5.174
	15.958	3.703	16.633	5.088	16.47	5.174
	15.971	3.703	16.657	5.088	16.483	5.174
	15.983	3.703	16.683	5.088	16.495	5.174
	15.996	3.707	16.695	5.092	16.508	5.174
	16.008	3.707	16.707	5.092	16.52	5.174
	16.021	3.707	16.72	5.092	16.532	5.174
	16.033	3.707	16.733	5.092	16.545	5.178
	16.046	3.703	16.745	5.092	16.558	5.178
	16.058	3.703	16.758	5.092	16.57	5.178
	16.071	3.703	16.77	5.092	16.582	5.183
	16.083	3.703	16.808	5.088	16.595	5.186
	16.096	3.703	16.819	5.088	16.608	5.186
	16.108	3.707	16.832	5.084	16.62	5.186
	16.12	3.707	16.845	5.084	16.657	5.186
	16.133	3.707	16.857	5.084	16.67	5.186
	16.146	3.707	16.869	5.084	16.683	5.183
	16.158	3.711	16.895	5.084	16.695	5.182
	16.171	3.711	16.907	5.084	16.707	5.179
	16.183	3.711	16.907	5.084	16.72	5.178
	16.196	3.715	16.932	5.08	16.77	5.174
	16.208	3.715	16.932	5.08	16.782	5.179
	16.221	3.715	16.945	5.08	16.795	5.178
	16.233	3.719	16.963	5.08	16.808	5.183
	16.258	3.719	16.97	5.084	16.832	5.186
	16.271	3.719	16.982	5.084	16.857	5.182
	16.283	3.719	16.995	5.089	16.869	5.182
	16.289	3.719	17.007	5.093	16.882	5.179
	16.308	3.719	17.019	5.092	16.895	5.182
	16.32	3.719	17.045	5.092	16.907	5.182
	16.332	3.719	17.057	5.096	16.932	5.182
	16.345	3.715	17.082	5.096	16.945	5.182
	16.357	3.715	17.095	5.096	16.957	5.182
	16.37	3.712	17.107	5.1	16.97	5.182
	16.383	3.711	17.119	5.099	16.982	5.187
	16.395	3.711	17.145	5.099	16.995	5.186
	16.433	3.707	17.157	5.096	17.007	5.186
	16.445	3.703	17.169	5.096	17.019	5.186
	16.47	3.703	17.182	5.096	17.032	5.186
	16.483	3.703	17.195	5.096	17.057	5.186
	16.495	3.703	17.207	5.1	17.069	5.186
	16.508	3.703	17.22	5.099	17.082	5.19
	16.52	3.708	17.232	5.099	17.119	5.19
	16.526	3.707	17.257	5.099	17.132	5.19
	16.545	3.707	17.269	5.096	17.145	5.19
	16.545	3.707	17.282	5.096	17.163	5.19
	16.57	3.703	17.294	5.096	17.169	5.19
	16.595	3.703	17.306	5.092	17.195	5.19
	16.595	3.703	17.319	5.088	17.195	5.19
	16.608	3.703	17.331	5.088	17.207	5.19
	16.62	3.707	17.344	5.088	17.22	5.19
	16.633	3.707	17.363	5.085	17.245	5.19
	16.645	3.707	17.375	5.084	17.269	5.194
	16.657	3.707	17.394	5.081	17.282	5.194
	16.67	3.707	17.407	5.08	17.294	5.194
	16.683	3.707	17.419	5.08	17.3	5.194
	16.695	3.707	17.431	5.08	17.319	5.194
	16.707	3.707	17.444	5.084	17.331	5.194
	16.72	3.712	17.457	5.084	17.344	5.19
	16.733	3.711	17.469	5.088	17.357	5.19
	16.733	3.711	17.482	5.088	17.369	5.19
	16.745	3.711	17.494	5.093	17.381	5.19
	16.77	3.716	17.506	5.092	17.394	5.19
	16.782	3.715	17.519	5.092	17.407	5.19
	16.782	3.715	17.532	5.092	17.419	5.19
	16.808	3.715	17.544	5.096	17.431	5.19
	16.808	3.715	17.569	5.096	17.444	5.186
	16.819	3.715	17.581	5.092	17.457	5.186
	16.832	3.715	17.594	5.092	17.469	5.186
	16.851	3.711	17.619	5.088	17.482	5.186
	16.857	3.711	17.631	5.088	17.494	5.186
	16.869	3.711	17.681	5.088	17.506	5.186
	16.882	3.707	17.694	5.093	17.519	5.186
	16.907	3.707	17.706	5.092	17.532	5.19
	16.919	3.704	17.732	5.092	17.544	5.194
	16.932	3.703	17.744	5.096	17.556	5.194
	16.945	3.703	17.756	5.096	17.569	5.198
	16.957	3.703	17.781	5.096	17.594	5.198
	16.97	3.699	17.794	5.092	17.607	5.198
	16.982	3.699	17.806	5.088	17.631	5.201
	16.995	3.699	17.831	5.084	17.644	5.201
	17.007	3.696	17.844	5.084	17.644	5.201
	17.019	3.695	17.856	5.084	17.657	5.201
	17.045	3.695	17.869	5.084	17.669	5.201
	17.057	3.7	17.881	5.084	17.681	5.201
	17.069	3.699	17.881	5.084	17.694	5.201
	17.082	3.699	17.906	5.088	17.719	5.201
	17.107	3.695	17.918	5.084	17.732	5.198
	17.119	3.7	17.931	5.084	17.744	5.202
	17.132	3.695	17.944	5.084	17.756	5.201
	17.145	3.7	17.962	5.084	17.769	5.201
	17.157	3.699	17.975	5.084	17.781	5.201
	17.169	3.699	17.994	5.084	17.794	5.201
	17.182	3.699	18.006	5.084	17.806	5.201
	17.195	3.699	18.018	5.084	17.818	5.198
	17.207	3.699	18.037	5.088	17.831	5.198
	17.22	3.699	18.044	5.088	17.844	5.198
	17.232	3.699	18.056	5.088	17.856	5.198
	17.245	3.699	18.075	5.088	17.869	5.198
	17.257	3.699	18.081	5.092	17.881	5.198
	17.269	3.703	18.106	5.092	17.893	5.198
	17.282	3.703	18.118	5.092	17.906	5.194
	17.294	3.708	18.144	5.092	17.918	5.194
	17.306	3.704	18.156	5.096	17.931	5.194
	17.319	3.708	18.181	5.096	17.944	5.19
	17.331	3.707	18.194	5.1	17.962	5.186
	17.344	3.707	18.206	5.099	17.981	5.182
	17.357	3.707	18.218	5.099	17.994	5.182
	17.369	3.707	18.218	5.096	17.994	5.182
	17.381	3.707	18.231	5.096	18.006	5.182
	17.394	3.703	18.244	5.092	18.025	5.186
	17.394	3.703	18.255	5.092	18.031	5.186
	17.407	3.703	18.274	5.092	18.044	5.19
	17.431	3.703	18.293	5.092	18.081	5.194
	17.431	3.703	18.306	5.088	18.094	5.194
	17.444	3.703	18.318	5.088	18.118	5.198
	17.457	3.703	18.331	5.084	18.131	5.198
	17.469	3.7	18.343	5.08	18.156	5.198
	17.482	3.699	18.355	5.076	18.156	5.198
	17.494	3.699	18.368	5.076	18.181	5.198
	17.532	3.699	18.38	5.073	18.194	5.198
	17.556	3.699	18.393	5.072	18.206	5.202
	17.594	3.696	18.406	5.072	18.218	5.201
	17.607	3.695	18.43	5.073	18.231	5.201
	17.619	3.699	18.443	5.076	18.244	5.206
	17.631	3.699	18.456	5.076	18.255	5.205
	17.644	3.699	18.468	5.076	18.268	5.205
	17.657	3.699	18.48	5.076	18.28	5.21
	17.669	3.695	18.493	5.076	18.293	5.209
	17.681	3.695	18.506	5.076	18.306	5.206
	17.694	3.695	18.518	5.081	18.318	5.205
	17.706	3.695	18.53	5.08	18.331	5.205
	17.719	3.695	18.543	5.085	18.343	5.202
	17.732	3.695	18.555	5.084	18.368	5.201
	17.744	3.695	18.574	5.084	18.38	5.198
	17.756	3.695	18.581	5.089	18.393	5.198
	17.769	3.699	18.593	5.088	18.406	5.198
	17.781	3.699	18.643	5.092	18.418	5.198
	17.794	3.704	18.655	5.092	18.443	5.198
	17.806	3.703	18.668	5.096	18.468	5.194
	17.818	3.703	18.68	5.096	18.493	5.194
	17.831	3.707	18.693	5.096	18.506	5.194
	17.856	3.703	18.706	5.1	18.518	5.194
	17.881	3.703	18.718	5.096	18.53	5.198
	17.893	3.707	18.73	5.1	18.581	5.201
	17.906	3.704	18.742	5.099	18.593	5.206
	17.918	3.703	18.755	5.099	18.605	5.205
	17.937	3.703	18.767	5.099	18.631	5.209
	17.944	3.703	18.78	5.096	18.655	5.209
	17.956	3.703	18.793	5.096	18.68	5.209
	17.975	3.703	18.805	5.092	18.693	5.209
	17.981	3.703	18.817	5.092	18.706	5.209
	18	3.703	18.83	5.088	18.718	5.209
	18.006	3.703	18.843	5.088	18.73	5.214
	18.018	3.703	18.867	5.084	18.742	5.213
	18.044	3.703	18.886	5.081	18.755	5.213
	18.056	3.703	18.905	5.08	18.767	5.213
	18.069	3.703	18.918	5.085	18.78	5.213
	18.094	3.703	18.93	5.084	18.793	5.209
	18.106	3.703	18.943	5.088	18.805	5.209
	18.112	3.703	18.955	5.088	18.817	5.209
	18.131	3.699	18.967	5.088	18.83	5.209
	18.144	3.703	18.98	5.084	18.843	5.206
	18.156	3.699	18.98	5.084	18.855	5.205
	18.168	3.699	19.005	5.084	18.867	5.202
	18.181	3.699	19.005	5.081	18.88	5.201
	18.194	3.699	19.017	5.08	18.893	5.201
	18.206	3.699	19.043	5.085	18.918	5.198
	18.218	3.704	19.055	5.084	18.93	5.194
	18.231	3.703	19.067	5.088	18.943	5.194
	18.244	3.703	19.08	5.088	18.955	5.194
	18.262	3.707	19.093	5.088	18.967	5.194
	18.268	3.707	19.105	5.088	18.98	5.198
	18.287	3.711	19.117	5.092	18.992	5.198
	18.299	3.711	19.117	5.092	19.017	5.202
	18.318	3.715	19.13	5.092	19.03	5.201
	18.343	3.715	19.143	5.092	19.055	5.201
	18.355	3.715	19.155	5.092	19.061	5.206
	18.368	3.715	19.167	5.092	19.08	5.21
	18.393	3.715	19.18	5.096	19.093	5.209
	18.399	3.715	19.193	5.096	19.105	5.209
	18.406	3.715	19.205	5.1	19.117	5.213
	18.418	3.715	19.217	5.099	19.13	5.213
	18.43	3.715	19.229	5.099	19.143	5.21
	18.443	3.715	19.242	5.099	19.155	5.209
	18.456	3.715	19.267	5.096	19.167	5.209
	18.468	3.711	19.279	5.096	19.18	5.209
	18.48	3.711	19.292	5.096	19.193	5.209
	18.493	3.711	19.305	5.096	19.205	5.213
	18.506	3.707	19.317	5.092	19.217	5.213
	18.518	3.707	19.329	5.092	19.229	5.213
	18.53	3.707	19.342	5.092	19.242	5.213
	18.543	3.707	19.355	5.089	19.267	5.217
	18.555	3.707	19.367	5.088	19.267	5.213
	18.568	3.707	19.38	5.088	19.292	5.213
	18.581	3.707	19.392	5.088	19.311	5.213
	18.593	3.707	19.417	5.084	19.317	5.213
	18.605	3.707	19.455	5.08	19.342	5.21
	18.618	3.707	19.467	5.08	19.342	5.209
	18.631	3.707	19.479	5.08	19.355	5.209
	18.643	3.707	19.492	5.08	19.367	5.206
	18.655	3.707	19.505	5.08	19.392	5.205
	18.68	3.707	19.517	5.08	19.404	5.205
	18.706	3.703	19.529	5.08	19.417	5.205
	18.718	3.703	19.542	5.076	19.442	5.205
	18.755	3.703	19.555	5.08	19.467	5.205
	18.767	3.707	19.567	5.076	19.505	5.201
	18.78	3.707	19.579	5.076	19.517	5.201
	18.793	3.711	19.592	5.076	19.529	5.201
	18.817	3.715	19.604	5.081	19.542	5.201
	18.83	3.719	19.617	5.08	19.555	5.201
	18.843	3.715	19.63	5.08	19.567	5.201
	18.867	3.715	19.642	5.084	19.592	5.201
	18.88	3.715	19.655	5.084	19.604	5.201
	18.893	3.715	19.667	5.084	19.617	5.201
	18.893	3.72	19.68	5.084	19.63	5.206
	18.905	3.715	19.692	5.084	19.642	5.205
	18.918	3.715	19.704	5.088	19.655	5.205
	18.93	3.712	19.716	5.092	19.667	5.205
	18.943	3.711	19.729	5.092	19.68	5.205
	18.955	3.711	19.742	5.092	19.692	5.205
	18.967	3.711	19.754	5.096	19.704	5.205
	18.992	3.711	19.767	5.096	19.716	5.21
	19.005	3.711	19.779	5.096	19.729	5.214
	19.017	3.711	19.791	5.092	19.742	5.213
	19.03	3.711	19.804	5.092	19.754	5.213
	19.043	3.711	19.816	5.092	19.767	5.213
	19.067	3.711	19.829	5.092	19.779	5.213
	19.067	3.711	19.866	5.092	19.804	5.213
	19.093	3.711	19.879	5.088	19.816	5.21
	19.105	3.707	19.892	5.088	19.829	5.209
	19.117	3.707	19.91	5.085	19.854	5.202
	19.13	3.707	19.923	5.084	19.866	5.201
	19.143	3.703	19.929	5.084	19.879	5.198
	19.155	3.703	19.954	5.084	19.892	5.195
	19.167	3.703	19.966	5.084	19.904	5.194
	19.193	3.703	19.979	5.084	19.929	5.186
	19.205	3.703	19.992	5.084	19.954	5.186
	19.217	3.703	20.004	5.084	19.966	5.186
	19.255	3.712	20.017	5.084	19.979	5.191
	19.267	3.711	20.029	5.084	20.004	5.19
	19.279	3.711	20.041	5.084	20.004	5.195
	19.292	3.711	20.054	5.084	20.029	5.194
	19.305	3.716	20.079	5.084	20.041	5.194
	19.317	3.715	20.104	5.084	20.054	5.194
	19.329	3.715	20.129	5.08	20.067	5.194
	19.342	3.715	20.141	5.08	20.079	5.194
	19.355	3.719	20.179	5.08	20.091	5.194
	19.367	3.715	20.204	5.08	20.104	5.194
	19.38	3.72	20.216	5.085	20.116	5.198
	19.392	3.719	20.229	5.084	20.129	5.202
	19.404	3.719	20.241	5.088	20.141	5.201
	19.417	3.719	20.253	5.088	20.154	5.201
	19.43	3.719	20.266	5.088	20.167	5.206
	19.467	3.719	20.279	5.092	20.191	5.205
	19.479	3.719	20.291	5.092	20.191	5.205
	19.492	3.719	20.316	5.096	20.216	5.209
	19.517	3.719	20.328	5.096	20.229	5.209
	19.529	3.719	20.341	5.092	20.241	5.213
	19.555	3.719	20.354	5.092	20.266	5.218
	19.561	3.719	20.366	5.092	20.279	5.217
	19.579	3.716	20.379	5.088	20.291	5.217
	19.604	3.715	20.391	5.088	20.303	5.217
	19.63	3.711	20.404	5.088	20.316	5.214
	19.642	3.711	20.416	5.088	20.341	5.213
	19.661	3.711	20.428	5.088	20.341	5.21
	19.68	3.711	20.441	5.085	20.366	5.209
	19.692	3.711	20.453	5.084	20.379	5.205
	19.716	3.715	20.466	5.084	20.379	5.202
	19.716	3.719	20.479	5.084	20.404	5.198
	19.742	3.719	20.491	5.084	20.416	5.198
	19.742	3.724	20.503	5.084	20.428	5.194
	19.767	3.723	20.516	5.084	20.441	5.194
	19.785	3.723	20.529	5.084	20.453	5.194
	19.791	3.727	20.541	5.084	20.472	5.194
	19.816	3.727	20.566	5.08	20.491	5.194
	19.829	3.727	20.591	5.08	20.503	5.194
	19.829	3.727	20.591	5.08	20.516	5.194
	19.841	3.727	20.604	5.08	20.529	5.194
	19.866	3.727	20.628	5.08	20.541	5.194
	19.879	3.727	20.641	5.077	20.554	5.194
	19.904	3.727	20.653	5.08	20.579	5.198
	19.916	3.727	20.672	5.08	20.591	5.198
	19.929	3.727	20.678	5.08	20.604	5.198
	19.942	3.727	20.69	5.08	20.616	5.198
	19.973	3.727	20.703	5.084	20.628	5.198
	19.979	3.727	20.715	5.084	20.641	5.198
	20.004	3.731	20.734	5.084	20.665	5.202
	20.041	3.73	20.74	5.088	20.672	5.201
	20.054	3.73	20.753	5.088	20.69	5.201
	20.079	3.73	20.765	5.088	20.703	5.201
	20.079	3.727	20.778	5.088	20.715	5.206
	20.091	3.723	20.791	5.088	20.728	5.21
	20.104	3.723	20.803	5.092	20.728	5.209
	20.116	3.723	20.828	5.092	20.747	5.214
	20.129	3.719	20.841	5.092	20.753	5.213
	20.154	3.719	20.853	5.092	20.772	5.213
	20.167	3.719	20.865	5.092	20.791	5.217
	20.179	3.719	20.878	5.092	20.803	5.217
	20.191	3.719	20.903	5.088	20.816	5.217
	20.204	3.719	20.915	5.088	20.828	5.217
	20.216	3.719	20.928	5.085	20.841	5.217
	20.229	3.719	20.94	5.084	20.853	5.213
	20.241	3.723	20.953	5.084	20.853	5.213
	20.253	3.723	20.966	5.084	20.865	5.213
	20.266	3.723	20.978	5.084	20.878	5.21
	20.279	3.723	20.991	5.084	20.897	5.209
	20.303	3.723	21.003	5.084	20.903	5.206
	20.328	3.723	21.015	5.084	20.915	5.205
	20.347	3.727	21.028	5.08	20.94	5.202
	20.366	3.723	21.041	5.08	20.966	5.201
	20.379	3.727	21.065	5.08	20.966	5.201
	20.391	3.727	21.078	5.08	20.991	5.198
	20.404	3.727	21.09	5.08	21.003	5.198
	20.416	3.731	21.103	5.08	21.015	5.198
	20.428	3.73	21.115	5.08	21.028	5.198
	20.441	3.73	21.128	5.076	21.041	5.198
	20.453	3.73	21.14	5.081	21.053	5.198
	20.466	3.735	21.153	5.08	21.065	5.194
	20.479	3.734	21.153	5.08	21.078	5.194
	20.491	3.734	21.165	5.076	21.09	5.194
	20.503	3.734	21.184	5.081	21.103	5.194
	20.516	3.734	21.203	5.08	21.115	5.194
	20.541	3.731	21.215	5.084	21.128	5.194
	20.554	3.73	21.215	5.084	21.14	5.194
	20.566	3.73	21.227	5.088	21.153	5.194
	20.579	3.73	21.24	5.092	21.165	5.194
	20.579	3.727	21.252	5.092	21.177	5.194
	20.591	3.727	21.265	5.092	21.19	5.198
	20.604	3.727	21.277	5.092	21.203	5.198
	20.616	3.723	21.29	5.096	21.215	5.198
	20.628	3.723	21.309	5.096	21.227	5.198
	20.641	3.723	21.315	5.1	21.252	5.202
	20.653	3.719	21.327	5.099	21.265	5.201
	20.665	3.719	21.34	5.099	21.277	5.206
	20.678	3.723	21.365	5.099	21.302	5.205
	20.69	3.723	21.377	5.096	21.315	5.21
	20.703	3.723	21.39	5.096	21.327	5.209
	20.74	3.727	21.402	5.092	21.352	5.206
	20.753	3.727	21.427	5.092	21.365	5.21
	20.765	3.727	21.44	5.092	21.377	5.206
	20.778	3.727	21.453	5.092	21.39	5.205
	20.791	3.731	21.465	5.092	21.402	5.205
	20.803	3.73	21.477	5.092	21.415	5.205
	20.816	3.73	21.49	5.092	21.44	5.201
	20.828	3.734	21.502	5.092	21.465	5.201
	20.841	3.734	21.515	5.088	21.477	5.201
	20.859	3.734	21.527	5.088	21.49	5.198
	20.865	3.734	21.54	5.088	21.527	5.198
	20.878	3.734	21.552	5.088	21.54	5.198
	20.89	3.731	21.565	5.084	21.552	5.198
	20.903	3.73	21.577	5.084	21.565	5.198
	20.915	3.73	21.59	5.084	21.577	5.202
	20.928	3.73	21.602	5.084	21.59	5.198
	20.94	3.73	21.627	5.084	21.627	5.198
	20.953	3.73	21.64	5.084	21.64	5.194
	20.966	3.73	21.652	5.084	21.652	5.194
	20.978	3.735	21.665	5.084	21.671	5.194
	20.991	3.734	21.677	5.088	21.677	5.19
	21.003	3.734	21.689	5.092	21.689	5.19
	21.015	3.734	21.715	5.096	21.702	5.19
	21.053	3.73	21.727	5.096	21.715	5.19
	21.065	3.727	21.739	5.1	21.727	5.19
	21.078	3.727	21.752	5.099	21.746	5.194
	21.09	3.727	21.765	5.099	21.752	5.194
	21.103	3.727	21.777	5.104	21.777	5.198
	21.115	3.727	21.79	5.1	21.79	5.202
	21.128	3.727	21.802	5.099	21.815	5.201
	21.14	3.727	21.815	5.099	21.827	5.206
	21.14	3.723	21.827	5.099	21.84	5.205
	21.165	3.723	21.84	5.099	21.852	5.205
	21.177	3.723	21.852	5.099	21.871	5.21
	21.177	3.727	21.865	5.099	21.877	5.209
	21.196	3.727	21.877	5.099	21.89	5.206
	21.215	3.727	21.89	5.104	21.902	5.205
	21.215	3.727	21.902	5.103	21.915	5.202
	21.234	3.727	21.902	5.103	21.927	5.201
	21.24	3.727	21.927	5.1	21.94	5.198
	21.265	3.727	21.952	5.104	21.977	5.198
	21.265	3.727	21.965	5.103	21.989	5.198
	21.29	3.731	21.983	5.1	22.002	5.194
	21.29	3.73	21.989	5.099	22.015	5.194
	21.302	3.735	22.015	5.099	22.027	5.194
	21.315	3.731	22.027	5.099	22.04	5.194
	21.327	3.73	22.04	5.096	22.052	5.19
	21.34	3.73	22.052	5.096	22.083	5.186
	21.352	3.73	22.065	5.096	22.09	5.186
	21.365	3.73	22.077	5.096	22.102	5.19
	21.377	3.73	22.09	5.092	22.139	5.19
	21.39	3.735	22.102	5.092	22.151	5.19
	21.402	3.731	22.127	5.088	22.164	5.19
	21.415	3.734	22.151	5.092	22.176	5.19
	21.427	3.731	22.176	5.092	22.202	5.186
	21.44	3.735	22.195	5.1	22.214	5.19
	21.453	3.734	22.202	5.104	22.227	5.19
	21.465	3.734	22.227	5.108	22.239	5.19
	21.477	3.734	22.239	5.107	22.252	5.19
	21.502	3.734	22.252	5.112	22.264	5.194
	21.515	3.734	22.264	5.111	22.277	5.194
	21.527	3.734	22.277	5.111	22.289	5.198
	21.54	3.734	22.283	5.111	22.302	5.198
	21.552	3.734	22.295	5.108	22.314	5.202
	21.565	3.734	22.302	5.107	22.339	5.201
	21.577	3.734	22.326	5.107	22.351	5.206
	21.59	3.73	22.339	5.107	22.364	5.205
	21.602	3.73	22.339	5.107	22.389	5.202
	21.615	3.73	22.351	5.107	22.414	5.201
	21.627	3.73	22.364	5.107	22.427	5.201
	21.64	3.73	22.377	5.103	22.439	5.201
	21.665	3.727	22.389	5.103	22.452	5.198
	21.689	3.723	22.402	5.103	22.464	5.198
	21.702	3.723	22.42	5.103	22.477	5.194
	21.715	3.723	22.427	5.103	22.489	5.194
	21.727	3.723	22.439	5.108	22.502	5.194
	21.739	3.727	22.452	5.107	22.514	5.194
	21.765	3.724	22.464	5.107	22.526	5.194
	21.777	3.723	22.477	5.104	22.539	5.194
	21.79	3.723	22.489	5.103	22.564	5.194
	21.802	3.723	22.502	5.103	22.576	5.194
	21.827	3.723	22.514	5.1	22.588	5.194
	21.84	3.727	22.526	5.099	22.601	5.194
	21.852	3.727	22.539	5.096	22.613	5.194
	21.865	3.727	22.564	5.096	22.626	5.194
	21.877	3.723	22.576	5.096	22.645	5.194
	21.89	3.723	22.601	5.092	22.651	5.194
	21.902	3.723	22.62	5.092	22.663	5.19
	21.902	3.723	22.638	5.092	22.676	5.19
	21.915	3.723	22.638	5.088	22.689	5.19
	21.94	3.723	22.651	5.088	22.701	5.19
	21.946	3.723	22.67	5.092	22.713	5.19
	21.952	3.723	22.676	5.092	22.726	5.19
	21.965	3.723	22.689	5.092	22.739	5.19
	21.977	3.723	22.701	5.096	22.751	5.194
	21.989	3.723	22.713	5.096	22.763	5.194
	22.015	3.723	22.739	5.096	22.776	5.194
	22.027	3.723	22.751	5.1	22.788	5.194
	22.04	3.727	22.776	5.099	22.801	5.194
	22.065	3.727	22.788	5.104	22.814	5.194
	22.077	3.727	22.801	5.103	22.826	5.202
	22.09	3.723	22.814	5.103	22.851	5.206
	22.102	3.723	22.826	5.103	22.864	5.205
	22.127	3.723	22.838	5.107	22.876	5.205
	22.139	3.719	22.851	5.107	22.889	5.205
	22.151	3.719	22.864	5.107	22.913	5.201
	22.164	3.719	22.889	5.111	22.926	5.201
	22.176	3.723	22.901	5.111	22.939	5.201
	22.176	3.72	22.913	5.111	22.951	5.198
	22.189	3.719	22.926	5.111	22.988	5.198
	22.202	3.719	22.939	5.111	23.001	5.198
	22.214	3.719	22.951	5.111	23.026	5.198
	22.227	3.719	22.963	5.108	23.038	5.198
	22.239	3.719	22.976	5.107	23.051	5.198
	22.252	3.719	22.988	5.107	23.063	5.198
	22.264	3.719	23.001	5.107	23.075	5.198
	22.277	3.719	23.013	5.104	23.088	5.198
	22.289	3.724	23.026	5.103	23.101	5.198
	22.302	3.723	23.057	5.1	23.113	5.194
	22.314	3.723	23.063	5.099	23.125	5.194
	22.326	3.723	23.075	5.096	23.138	5.194
	22.351	3.723	23.094	5.096	23.15	5.194
	22.364	3.723	23.113	5.092	23.163	5.194
	22.389	3.723	23.125	5.092	23.175	5.194
	22.414	3.727	23.138	5.092	23.188	5.194
	22.427	3.727	23.15	5.092	23.2	5.194
	22.452	3.727	23.163	5.096	23.213	5.194
	22.464	3.727	23.175	5.096	23.225	5.198
	22.464	3.727	23.188	5.096	23.238	5.198
	22.489	3.727	23.225	5.096	23.251	5.201
	22.489	3.727	23.238	5.096	23.263	5.201
	22.502	3.727	23.251	5.1	23.275	5.206
	22.552	3.73	23.263	5.099	23.288	5.205
	22.564	3.73	23.275	5.099	23.3	5.205
	22.576	3.73	23.288	5.103	23.313	5.205
	22.588	3.73	23.3	5.103	23.325	5.21
	22.607	3.73	23.313	5.103	23.338	5.209
	22.626	3.73	23.325	5.103	23.351	5.209
	22.638	3.73	23.338	5.103	23.369	5.209
	22.651	3.73	23.351	5.103	23.388	5.209
	22.663	3.727	23.363	5.103	23.4	5.209
	22.676	3.727	23.375	5.103	23.413	5.209
	22.689	3.727	23.388	5.1	23.425	5.209
	22.689	3.727	23.394	5.104	23.438	5.209
	22.701	3.723	23.413	5.103	23.451	5.209
	22.726	3.723	23.425	5.108	23.476	5.209
	22.739	3.723	23.451	5.107	23.488	5.205
	22.751	3.723	23.463	5.107	23.513	5.205
	22.763	3.723	23.476	5.107	23.526	5.209
	22.776	3.727	23.488	5.107	23.538	5.209
	22.788	3.727	23.5	5.107	23.55	5.209
	22.814	3.727	23.513	5.107	23.563	5.209
	22.826	3.727	23.526	5.107	23.563	5.209
	22.838	3.727	23.538	5.104	23.587	5.209
	22.851	3.727	23.55	5.103	23.587	5.209
	22.864	3.727	23.563	5.103	23.6	5.209
	22.876	3.727	23.575	5.103	23.625	5.205
	22.889	3.727	23.587	5.1	23.637	5.205
	22.901	3.727	23.6	5.099	23.65	5.205
	22.926	3.727	23.613	5.099	23.663	5.202
	22.951	3.73	23.625	5.099	23.688	5.201
	22.963	3.73	23.637	5.099	23.7	5.206
	22.976	3.735	23.65	5.104	23.713	5.21
	22.988	3.734	23.663	5.103	23.725	5.209
	23.001	3.734	23.675	5.103	23.738	5.214
	23.013	3.739	23.688	5.103	23.763	5.217
	23.026	3.738	23.7	5.103	23.775	5.221
	23.051	3.743	23.713	5.108	23.788	5.221
	23.051	3.739	23.725	5.107	23.8	5.221
	23.075	3.738	23.75	5.107	23.837	5.221
	23.075	3.738	23.763	5.107	23.837	5.221
	23.101	3.738	23.775	5.107	23.863	5.221
	23.107	3.738	23.788	5.107	23.875	5.226
	23.125	3.738	23.8	5.107	23.887	5.221
	23.138	3.735	23.825	5.107	23.9	5.221
	23.15	3.734	23.825	5.107	23.913	5.218
	23.15	3.734	23.837	5.107	23.925	5.217
	23.175	3.734	23.85	5.104	23.938	5.217
	23.182	3.734	23.863	5.103	23.95	5.217
	23.188	3.734	23.875	5.108	23.963	5.217
	23.2	3.734	23.894	5.107	23.975	5.222
	23.213	3.734	23.9	5.107	23.988	5.221
	23.225	3.734	23.913	5.112	24	5.226
	23.238	3.734	23.925	5.116	24.012	5.225
	23.257	3.734	23.938	5.115	24.024	5.221
	23.263	3.734	23.95	5.115	24.024	5.221
	23.275	3.734	23.963	5.115	24.037	5.221
	23.288	3.734	23.975	5.119	24.062	5.218
	23.3	3.734	23.988	5.119	24.075	5.217
	23.313	3.734	24	5.119	24.087	5.217
	23.351	3.734	24.012	5.115	24.1	5.217
	23.363	3.734	24.024	5.115	24.112	5.214
	23.375	3.734	24.037	5.115	24.125	5.213
	23.388	3.734	24.049	5.115	24.137	5.213
	23.4	3.734	24.062	5.112	24.15	5.213
	23.413	3.739	24.075	5.111	24.162	5.213
	23.425	3.738	24.087	5.111	24.175	5.213
	23.438	3.738	24.1	5.111	24.187	5.21
	23.451	3.738	24.112	5.108	24.2	5.213
	23.463	3.738	24.125	5.107	24.212	5.21
	23.476	3.738	24.137	5.107	24.224	5.209
	23.488	3.738	24.15	5.107	24.237	5.213
	23.513	3.743	24.162	5.107	24.249	5.213
	23.526	3.742	24.175	5.107	24.262	5.217
	23.55	3.742	24.187	5.107	24.287	5.222
	23.563	3.742	24.2	5.107	24.299	5.225
	23.563	3.746	24.224	5.107	24.312	5.225
	23.587	3.746	24.237	5.107	24.325	5.225
	23.6	3.746	24.249	5.107	24.375	5.234
	23.613	3.743	24.262	5.107	24.387	5.233
	23.625	3.746	24.274	5.111	24.4	5.233
	23.637	3.742	24.287	5.111	24.412	5.237
	23.65	3.747	24.299	5.111	24.424	5.237
	23.663	3.743	24.312	5.111	24.443	5.237
	23.675	3.742	24.35	5.111	24.456	5.237
	23.688	3.742	24.362	5.111	24.462	5.237
	23.7	3.742	24.387	5.111	24.474	5.237
	23.7	3.739	24.412	5.111	24.493	5.237
	23.713	3.738	24.424	5.111	24.524	5.237
	23.738	3.738	24.437	5.116	24.537	5.237
	23.744	3.738	24.45	5.115	24.549	5.233
	23.75	3.738	24.462	5.115	24.549	5.233
	23.775	3.738	24.474	5.115	24.574	5.229
	23.788	3.738	24.487	5.115	24.587	5.225
	23.8	3.738	24.499	5.115	24.587	5.225
	23.812	3.738	24.524	5.115	24.618	5.225
	23.825	3.738	24.549	5.115	24.624	5.221
	23.837	3.738	24.561	5.112	24.637	5.221
	23.875	3.738	24.574	5.111	24.661	5.217
	23.887	3.743	24.587	5.108	24.674	5.217
	23.9	3.742	24.599	5.107	24.686	5.222
	23.913	3.739	24.611	5.104	24.699	5.221
	23.925	3.738	24.624	5.103	24.736	5.229
	23.938	3.738	24.643	5.103	24.749	5.229
	23.938	3.738	24.649	5.103	24.762	5.229
	23.95	3.738	24.661	5.103	24.774	5.229
	23.963	3.738	24.674	5.103	24.799	5.229
	23.975	3.742	24.712	5.104	24.824	5.233
	23.988	3.742	24.736	5.103	24.837	5.233
	24.012	3.742	24.749	5.107	24.849	5.233
	24.037	3.747	24.762	5.107	24.874	5.233
	24.049	3.746	24.787	5.107	24.886	5.233
	24.062	3.751	24.799	5.107	24.899	5.233
	24.075	3.75	24.811	5.107	24.924	5.233
	24.087	3.75	24.837	5.112	24.936	5.233
	24.1	3.75	24.849	5.111	24.936	5.233
	24.125	3.75	24.861	5.111	24.962	5.233
	24.137	3.75	24.874	5.111	24.974	5.237
	24.15	3.75	24.886	5.111	24.974	5.237
	24.175	3.75	24.899	5.116	24.998	5.237
	24.187	3.75	24.924	5.115	25.023	5.237
	24.2	3.75	24.936	5.115	25.036	5.237
	24.212	3.75	24.949	5.115	25.061	5.237
	24.224	3.75	24.973	5.115	25.073	5.233
	24.237	3.75	24.986	5.115	25.086	5.233
	24.249	3.75	24.998	5.115	25.098	5.233
	24.274	3.75	25.011	5.115	25.111	5.233
	24.274	3.75	25.023	5.115	25.136	5.233
	24.287	3.754	25.048	5.115	25.148	5.229
	24.299	3.751	25.048	5.115	25.161	5.233
	24.312	3.75	25.061	5.12	25.173	5.233
	24.325	3.75	25.073	5.119	25.186	5.233
	24.337	3.75	25.086	5.115	25.211	5.233
	24.356	3.75	25.098	5.115	25.236	5.233
	24.362	3.747	25.111	5.115	25.248	5.233
	24.375	3.746	25.123	5.115	25.261	5.233
	24.387	3.75	25.136	5.111	25.273	5.233
	24.4	3.75	25.148	5.111	25.286	5.233
	24.418	3.75	25.161	5.108	25.298	5.233
	24.424	3.75	25.173	5.107	25.311	5.233
	24.437	3.75	25.186	5.107	25.323	5.233
	24.45	3.75	25.199	5.107	25.336	5.237
	24.462	3.75	25.211	5.107	25.348	5.237
	24.474	3.754	25.223	5.111	25.361	5.237
	24.487	3.754	25.236	5.111	25.373	5.234
	24.499	3.754	25.248	5.116	25.386	5.233
	24.512	3.759	25.261	5.115	25.399	5.233
	24.549	3.758	25.273	5.115	25.411	5.233
	24.561	3.758	25.286	5.111	25.423	5.229
	24.574	3.758	25.298	5.111	25.436	5.234
	24.599	3.762	25.311	5.111	25.448	5.233
	24.637	3.758	25.323	5.111	25.461	5.237
	24.649	3.758	25.336	5.115	25.473	5.242
	24.661	3.758	25.348	5.12	25.485	5.241
	24.661	3.758	25.361	5.123	25.485	5.246
	24.686	3.758	25.373	5.123	25.511	5.245
	24.699	3.758	25.399	5.123	25.523	5.241
	24.712	3.758	25.411	5.123	25.535	5.241
	24.73	3.758	25.423	5.127	25.548	5.241
	24.743	3.758	25.436	5.127	25.561	5.241
	24.749	3.758	25.448	5.131	25.573	5.241
	24.774	3.758	25.461	5.131	25.586	5.238
	24.774	3.755	25.473	5.131	25.598	5.237
	24.787	3.754	25.485	5.131	25.611	5.233
	24.799	3.754	25.498	5.136	25.629	5.23
	24.811	3.754	25.511	5.135	25.636	5.226
	24.824	3.75	25.517	5.135	25.661	5.225
	24.837	3.75	25.535	5.139	25.661	5.225
	24.849	3.75	25.542	5.135	25.686	5.221
	24.861	3.75	25.548	5.135	25.698	5.221
	24.874	3.747	25.573	5.135	25.711	5.226
	24.886	3.746	25.586	5.135	25.723	5.225
	24.899	3.746	25.598	5.131	25.736	5.225
	24.912	3.746	25.623	5.131	25.748	5.225
	24.924	3.746	25.623	5.131	25.761	5.225
	24.936	3.746	25.636	5.127	25.761	5.23
	24.949	3.746	25.648	5.127	25.773	5.229
	24.962	3.746	25.661	5.127	25.786	5.229
	24.974	3.751	25.673	5.127	25.823	5.225
	24.986	3.75	25.692	5.127	25.835	5.225
	24.998	3.754	25.698	5.131	25.848	5.225
	24.998	3.754	25.711	5.131	25.861	5.225
	25.011	3.754	25.723	5.131	25.873	5.225
	25.036	3.754	25.748	5.131	25.886	5.225
	25.048	3.754	25.761	5.131	25.898	5.225
	25.061	3.758	25.773	5.131	25.911	5.225
	25.073	3.758	25.786	5.131	25.923	5.225
	25.098	3.758	25.798	5.127	25.935	5.225
	25.111	3.758	25.811	5.127	25.948	5.225
	25.123	3.758	25.823	5.127	25.96	5.225
	25.148	3.755	25.835	5.127	25.973	5.225
	25.161	3.754	25.861	5.127	25.985	5.225
	25.173	3.754	25.873	5.131	26.004	5.225
	25.186	3.754	25.886	5.131	26.01	5.229
	25.199	3.754	25.898	5.131	26.023	5.229
	25.211	3.754	25.911	5.131	26.035	5.229
	25.223	3.754	25.923	5.131	26.047	5.234
	25.236	3.754	25.935	5.131	26.06	5.233
	25.248	3.754	25.948	5.131	26.072	5.233
	25.261	3.754	25.96	5.135	26.085	5.233
	25.273	3.754	25.985	5.139	26.098	5.229
	25.286	3.754	25.998	5.139	26.11	5.229
	25.298	3.754	26.01	5.139	26.122	5.229
	25.311	3.754	26.023	5.139	26.135	5.229
	25.323	3.754	26.035	5.139	26.173	5.226
	25.336	3.75	26.047	5.139	26.185	5.225
	25.348	3.755	26.06	5.139	26.198	5.225
	25.361	3.75	26.085	5.139	26.21	5.225
	25.373	3.75	26.085	5.143	26.223	5.225
	25.386	3.75	26.11	5.143	26.235	5.221
	25.399	3.75	26.129	5.139	26.248	5.221
	25.411	3.75	26.135	5.139	26.26	5.225
	25.423	3.75	26.16	5.139	26.272	5.225
	25.448	3.754	26.173	5.135	26.285	5.229
	25.461	3.754	26.185	5.135	26.298	5.229
	25.485	3.754	26.198	5.135	26.322	5.229
	25.498	3.754	26.21	5.132	26.322	5.229
	25.498	3.754	26.223	5.135	26.348	5.233
	25.511	3.754	26.235	5.135	26.36	5.229
	25.523	3.754	26.248	5.131	26.372	5.233
	25.535	3.754	26.254	5.131	26.385	5.233
	25.548	3.758	26.272	5.131	26.397	5.233
	25.561	3.758	26.285	5.135	26.41	5.233
	25.573	3.758	26.298	5.135	26.422	5.233
	25.586	3.758	26.316	5.135	26.434	5.233
	25.598	3.758	26.335	5.135	26.447	5.233
	25.611	3.758	26.348	5.131	26.447	5.237
	25.623	3.758	26.36	5.131	26.472	5.237
	25.636	3.758	26.372	5.131	26.485	5.237
	25.648	3.758	26.385	5.131	26.497	5.237
	25.661	3.758	26.397	5.127	26.509	5.237
	25.673	3.758	26.41	5.127	26.509	5.237
	25.686	3.758	26.422	5.131	26.535	5.237
	25.698	3.758	26.46	5.135	26.547	5.237
	25.717	3.758	26.472	5.139	26.559	5.241
	25.723	3.762	26.485	5.139	26.572	5.241
	25.736	3.762	26.503	5.143	26.584	5.241
	25.748	3.762	26.522	5.147	26.597	5.241
	25.761	3.762	26.535	5.147	26.61	5.241
	25.773	3.762	26.559	5.147	26.634	5.241
	25.811	3.762	26.572	5.147	26.647	5.241
	25.823	3.762	26.584	5.147	26.684	5.237
	25.835	3.762	26.597	5.147	26.697	5.233
	25.848	3.759	26.61	5.147	26.709	5.23
	25.861	3.758	26.622	5.143	26.722	5.226
	25.873	3.758	26.634	5.143	26.735	5.225
	25.886	3.758	26.647	5.143	26.747	5.225
	25.911	3.758	26.66	5.147	26.759	5.229
	25.923	3.758	26.672	5.147	26.772	5.229
	25.935	3.762	26.684	5.147	26.785	5.229
	25.948	3.762	26.697	5.147	26.797	5.229
	25.96	3.762	26.709	5.147	26.81	5.233
	25.96	3.766	26.722	5.147	26.822	5.229
	25.973	3.766	26.735	5.147	26.834	5.229
	26.023	3.762	26.747	5.147	26.847	5.229
	26.035	3.766	26.759	5.147	26.86	5.233
	26.047	3.766	26.772	5.147	26.872	5.233
	26.066	3.766	26.785	5.147	26.884	5.233
	26.072	3.766	26.791	5.147	26.896	5.233
	26.085	3.766	26.81	5.147	26.909	5.237
	26.135	3.77	26.822	5.147	26.921	5.237
	26.148	3.77	26.834	5.147	26.959	5.241
	26.16	3.77	26.847	5.147	26.971	5.241
	26.185	3.774	26.86	5.147	26.996	5.245
	26.198	3.774	26.872	5.143	27.009	5.249
	26.21	3.774	26.884	5.143	27.021	5.249
	26.229	3.774	26.896	5.147	27.034	5.253
	26.235	3.774	26.909	5.147	27.047	5.252
	26.248	3.778	26.921	5.147	27.059	5.252
	26.26	3.774	26.934	5.151	27.084	5.252
	26.272	3.774	26.959	5.155	27.097	5.252
	26.285	3.774	26.971	5.154	27.109	5.252
	26.322	3.77	26.984	5.159	27.121	5.252
	26.322	3.77	26.996	5.158	27.134	5.252
	26.335	3.767	27.009	5.162	27.146	5.252
	26.348	3.766	27.021	5.162	27.159	5.252
	26.372	3.766	27.034	5.162	27.171	5.252
	26.385	3.766	27.059	5.162	27.184	5.252
	26.397	3.763	27.071	5.162	27.196	5.249
	26.41	3.762	27.084	5.162	27.221	5.249
	26.422	3.762	27.097	5.162	27.247	5.253
	26.434	3.762	27.109	5.167	27.271	5.257
	26.447	3.766	27.121	5.163	27.284	5.256
	26.46	3.766	27.134	5.167	27.297	5.256
	26.485	3.77	27.146	5.163	27.309	5.256
	26.497	3.77	27.159	5.162	27.322	5.253
	26.509	3.774	27.171	5.166	27.334	5.252
	26.522	3.77	27.184	5.166	27.346	5.252
	26.547	3.77	27.196	5.166	27.359	5.252
	26.559	3.77	27.209	5.166	27.371	5.252
	26.572	3.766	27.221	5.163	27.383	5.252
	26.584	3.77	27.234	5.162	27.396	5.252
	26.584	3.77	27.247	5.162	27.409	5.252
	26.61	3.77	27.259	5.162	27.458	5.249
	26.61	3.77	27.271	5.162	27.471	5.249
	26.622	3.77	27.297	5.158	27.484	5.253
	26.634	3.77	27.309	5.158	27.496	5.252
	26.672	3.77	27.322	5.158	27.508	5.252
	26.684	3.77	27.334	5.158	27.521	5.257
	26.697	3.77	27.346	5.154	27.534	5.256
	26.709	3.774	27.359	5.154	27.552	5.261
	26.722	3.774	27.371	5.154	27.558	5.26
	26.735	3.774	27.383	5.154	27.584	5.264
	26.747	3.774	27.396	5.159	27.596	5.264
	26.759	3.774	27.409	5.158	27.608	5.264
	26.772	3.774	27.421	5.163	27.658	5.264
	26.785	3.77	27.434	5.162	27.671	5.264
	26.797	3.77	27.446	5.167	27.684	5.261
	26.81	3.77	27.458	5.171	27.708	5.26
	26.822	3.766	27.471	5.17	27.721	5.26
	26.847	3.766	27.484	5.174	27.733	5.26
	26.86	3.766	27.496	5.174	27.758	5.26
	26.872	3.766	27.508	5.174	27.771	5.264
	26.872	3.766	27.521	5.174	27.784	5.261
	26.89	3.766	27.546	5.174	27.796	5.26
	26.903	3.766	27.552	5.17	27.809	5.26
	26.921	3.762	27.558	5.17	27.821	5.26
	26.934	3.762	27.584	5.17	27.834	5.26
	26.946	3.762	27.596	5.17	27.846	5.26
	26.959	3.762	27.608	5.17	27.858	5.265
	26.971	3.762	27.621	5.17	27.871	5.264
	26.984	3.762	27.633	5.17	27.883	5.261
	26.996	3.767	27.646	5.17	27.896	5.26
	27.009	3.766	27.658	5.17	27.908	5.26
	27.021	3.77	27.677	5.175	27.921	5.26
	27.034	3.77	27.684	5.174	27.933	5.26
	27.047	3.77	27.708	5.17	27.946	5.26
	27.059	3.77	27.721	5.17	27.97	5.264
	27.071	3.77	27.733	5.17	27.983	5.264
	27.097	3.77	27.746	5.17	28.008	5.272
	27.134	3.766	27.758	5.17	28.033	5.272
	27.146	3.766	27.771	5.17	28.052	5.276
	27.159	3.766	27.796	5.17	28.071	5.281
	27.184	3.766	27.809	5.166	28.077	5.28
	27.196	3.766	27.821	5.166	28.089	5.28
	27.209	3.766	27.834	5.166	28.108	5.28
	27.221	3.771	27.846	5.166	28.121	5.28
	27.234	3.77	27.858	5.166	28.139	5.28
	27.247	3.77	27.871	5.166	28.158	5.277
	27.259	3.77	27.883	5.166	28.17	5.276
	27.271	3.77	27.896	5.166	28.183	5.276
	27.309	3.77	27.908	5.166	28.196	5.28
	27.322	3.77	27.921	5.166	28.208	5.28
	27.334	3.77	27.933	5.17	28.22	5.28
	27.346	3.77	27.946	5.17	28.233	5.28
	27.359	3.77	27.97	5.17	28.245	5.28
	27.371	3.77	27.983	5.17	28.258	5.284
	27.383	3.77	28.008	5.174	28.271	5.284
	27.396	3.767	28.008	5.174	28.296	5.28
	27.409	3.766	28.02	5.174	28.296	5.28
	27.421	3.766	28.033	5.174	28.321	5.28
	27.434	3.762	28.058	5.171	28.333	5.28
	27.446	3.762	28.071	5.17	28.345	5.28
	27.458	3.767	28.083	5.17	28.358	5.28
	27.471	3.766	28.108	5.17	28.383	5.28
	27.484	3.766	28.121	5.174	28.395	5.276
	27.496	3.766	28.146	5.178	28.407	5.281
	27.508	3.766	28.158	5.178	28.42	5.28
	27.527	3.766	28.17	5.178	28.433	5.28
	27.546	3.766	28.183	5.178	28.445	5.28
	27.558	3.766	28.196	5.175	28.458	5.284
[truncated: 12,427 more rows]
