# Supplementary material for: A Nanofiber Mat With Dual Bioactive Components and a Biomimetic Matrix Structure for Improving Osteogenesis Effect
Source: Front Chem. 2021 Oct 29;9:740191. doi: 10.3389/fchem.2021.740191 (PMC8586446; doi:10.3389/fchem.2021.740191)
Supplement: Supplementary file 1 [file DataSheet1.ZIP › Fig 5-cell results.xlsx]

## Sheet: CCK8
	PLLA			PLLA/BSA			PLLA/BSA/Hap
	absorbance			absorbance			absorbance
1	1.04578	0.94523	0.97888	1.20498	1.29118	1.27548	1.53168	1.49398	1.47248
4	1.3748	1.3598	1.3726	1.7728	1.7332	1.7725	1.8966	1.8396	1.8991
7	1.8428	1.83	1.8396	2.3702	2.2604	2.3682	2.8682	2.8653	2.9445

## Sheet: number of cells
	number	error
PLLA	731	21
PLLA/BSA	926	25
PLLA/BSA/Hap	1152	32
