# Supplementary material for: A Nanofiber Mat With Dual Bioactive Components and a Biomimetic Matrix Structure for Improving Osteogenesis Effect
Source: Front Chem. 2021 Oct 29;9:740191. doi: 10.3389/fchem.2021.740191 (PMC8586446; doi:10.3389/fchem.2021.740191)
Supplement: Supplementary file 1 [file DataSheet1.ZIP › Fig 6-cell results.xlsx]

## Sheet: number of cells
	number	error
PLLA	333	19
PLLA/BSA	351	29
PLLA/BSA/Hap	719	38

## Sheet: Percentage of cells area (%)
		Percentage of cells area (%)	error
	PLLA	34	6
	PLLA/BSA	37	9
	PLLA/BSA/Hap	57	12
